# Supplementary material for: A multicolor and ratiometric fluorescent sensing platform for metal ions based on arene–metal-ion contact
Source: Commun Chem. 2021 Jul 6;4:104. doi: 10.1038/s42004-021-00541-y (PMC9814090; doi:10.1038/s42004-021-00541-y)
Supplement: Supplementary file 3 — Supplementary Data 1. [file 42004_2021_541_MOESM3_ESM.cif]

data_global
_audit_creation_date                               2018-02-13
_audit_creation_method                            'by CrystalStructure 4.2'
_audit_update_record                               ?

#==============================================================================
# PROCESSING SUMMARY (IUCr Office Use Only)

_journal_date_recd_electronic                      ?
_journal_date_from_coeditor                        ?
_journal_date_accepted                             ?
_journal_coeditor_code                             ?

#==============================================================================
# SUBMISSION DETAILS

_publ_contact_author_name                         'ENTER NAME'
_publ_contact_author_email                        'ENTER EMAIL ADDRESS'
_publ_contact_author_fax                          'ENTER FAX NUMBER'
_publ_contact_author_phone                        'ENTER PHONE NUMBER'
_publ_contact_letter
;
    ENTER TEXT OF LETTER
;
_publ_requested_journal                           'ENTER JOURNAL NAME HERE'
_publ_requested_category
                                               'CHOOSE FI FM FO CI CM CO or AD'
_publ_requested_coeditor_name                      ?

#==============================================================================
# TITLE AND AUTHOR LIST

_publ_section_title
;
    ENTER SECTION TITLE
;
_publ_section_title_footnote
;
    ENTER FOOTNOTE TO TITLE OF PAPER
;
loop_
_publ_author_name
_publ_author_footnote
_publ_author_address
' FIRST AUTHORS NAME '
;
  FIRST AUTHORS FOOTNOTES
;
;
  FIRST AUTHORS ADDRESS
;
_publ_section_synopsis
;
    ENTER SYNOPSIS
;

#==============================================================================
# TEXT

_publ_section_abstract
;
    ENTER ABSTRACT
;
_publ_section_comment
;
    ENTER TEXT
;
_publ_section_references
;
    ENTER OTHER REFERENCES

    Rigaku (2017). CrystalStructure. Version 4.2. 
    Rigaku Corporation, Tokyo, Japan.

    Altomare, A., Cascarano, G., Giacovazzo, C. and Guagliardi, A. 
    (1993). J. Appl. Cryst. 26, 343-350.
    SIR92

    Carruthers, J.R., Rollett,J.S., Betteridge, P.W.,
	 Kinna, D., Pearce, L., Larsen, A., and Gabe, E.(1999)
    CRYSTALS Issue 11, Chemical Crystallography Laboratory, Oxford, UK.

    Carruthers, J.R. and Watkin, D.J. (1979), Acta Cryst, A35, 698-699

;
_publ_section_figure_captions
;
    ENTER FIGURE CAPTIONS
;
_publ_section_exptl_prep
;
    ENTER COMPOUND PREPARATION DETAILS
;
_publ_section_exptl_refinement
;
    ENTER SPECIAL DETAILS OF THE REFINEMENT
;

#==============================================================================
data_kane141128_0m_in_Pbca

#==============================================================================
# CHEMICAL DATA

_chemical_formula_sum                             'C32 H32 Cl2 N5 O8 Zn'
_chemical_formula_moiety                          'C32 H32 Cl2 N5 O8 Zn'
_chemical_formula_weight                           750.91
_chemical_melting_point                            ?

#==============================================================================
# CRYSTAL DATA
_space_group_crystal_system                        orthorhombic
_space_group_name_H-M_alt                         'P b c a'
_space_group_name_Hall                            '-P 2ac 2ab'
_space_group_IT_number                             61
loop_
_space_group_symop_id
_space_group_symop_operation_xyz
1   '+X,+Y,+Z'
2   '1/2+X,1/2-Y,-Z'
3   '-X,1/2+Y,1/2-Z'
4   '1/2-X,-Y,1/2+Z'
5   '-X,-Y,-Z'
6   '-1/2-X,-1/2+Y,+Z'
7   '+X,-1/2-Y,-1/2+Z'
8   '-1/2+X,+Y,-1/2-Z'
#------------------------------------------------------------------------------
_cell_length_a                                     11.704(2)
_cell_length_b                                     16.022(3)
_cell_length_c                                     33.430(6)
_cell_angle_alpha                                  90.0000
_cell_angle_beta                                   90.0000
_cell_angle_gamma                                  90.0000
_cell_volume                                       6269(2)
_cell_formula_units_Z                              8
_cell_measurement_reflns_used                      9892
_cell_measurement_theta_min                        2.1752
_cell_measurement_theta_max                        28.8016
_cell_measurement_temperature                      90
#------------------------------------------------------------------------------
_exptl_crystal_description                         nONE
_exptl_crystal_colour                              nONE
_exptl_crystal_size_max                            0.200
_exptl_crystal_size_mid                            0.200
_exptl_crystal_size_min                            0.200
_exptl_crystal_density_diffrn                      1.561
_exptl_crystal_density_meas                        ?
_exptl_crystal_density_method                     'not measured'
_exptl_crystal_F_000                               3040.00
_exptl_absorpt_coefficient_mu                      1.013
_exptl_absorpt_correction_type                     none

#==============================================================================
# EXPERIMENTAL DATA

_diffrn_ambient_temperature                        90
_diffrn_radiation_type                            'Mo K\a'
_diffrn_radiation_wavelength                       0.71075
_diffrn_measurement_device_type                   'Unknown CCD'
_diffrn_measurement_method                         \w
_diffrn_detector_area_resol_mean                   ?
_diffrn_reflns_number                              33682
_diffrn_reflns_av_R_equivalents                    0.0187
_diffrn_reflns_theta_max                           28.45
_diffrn_reflns_theta_min                           1.218
_diffrn_reflns_theta_full                          27.51
_diffrn_measured_fraction_theta_max                0.927
_diffrn_measured_fraction_theta_full               0.984
_diffrn_reflns_Laue_measured_fraction_max          ?
_diffrn_reflns_Laue_measured_fraction_full         ?
_diffrn_reflns_point_group_measured_fraction_max   ?
_diffrn_reflns_point_group_measured_fraction_full  ?
_diffrn_reflns_limit_h_min                        -15
_diffrn_reflns_limit_h_max                         7
_diffrn_reflns_limit_k_min                        -19
_diffrn_reflns_limit_k_max                         20
_diffrn_reflns_limit_l_min                        -43
_diffrn_reflns_limit_l_max                         40
_diffrn_standards_number                           0
_diffrn_standards_interval_count                   .
_diffrn_standards_decay_%                          ?
_reflns_number_total                               7328
_reflns_number_gt                                  6835
_reflns_threshold_expression                       F>2.0\s(F)

#==============================================================================
# REFINEMENT DATA

_refine_special_details
;
    Refinement was performed using all reflections. The weighted R-factor
(wR), goodness of fit (S) and R-factor (gt) are 
    based on F, with F set to zero for negative F. The threshold expression of
    F > 2.0 sigma(F) is used only for calculating R-factor (gt).
;
_refine_ls_structure_factor_coef                   F
_refine_ls_R_factor_all                            ?
_refine_ls_R_factor_gt                             0.0307
_refine_ls_wR_factor_ref                           0.0357
_refine_ls_wR_factor_gt                            ?
_refine_ls_number_restraints                       ?
_refine_ls_hydrogen_treatment                      constr
_refine_ls_number_reflns                           7328
_refine_ls_number_parameters                       465
_refine_ls_goodness_of_fit_ref                     1.162
_refine_ls_weighting_scheme                        calc
_refine_ls_weighting_details
;
    Chebychev polynomial with 3 parameters (Carruthers & Watkin, 1979)
    0.1457    0.1288    0.0459
;
_atom_sites_solution_hydrogens                     geom
_atom_sites_solution_primary                       direct
_atom_sites_solution_secondary                     difmap
_refine_ls_shift/su_max                            0.042
_refine_diff_density_max                           0.803
_refine_diff_density_min                          -0.469
_refine_ls_extinction_method                       none
_refine_ls_extinction_coef                         ?

loop_
_atom_type_symbol
_atom_type_description
_atom_type_scat_dispersion_real
_atom_type_scat_dispersion_imag
_atom_type_scat_source
  'C' 'C'  0.0033 0.0016 
;
International Tables for Crystallography
(Vol. C, Tables 4.2.6.8 and 6.1.1.4)
;
  'H' 'H'  0.0000 0.0000 
;
International Tables for Crystallography
(Vol. C, Table 6.1.1.4)
;
  'N' 'N'  0.0061 0.0033 
;
International Tables for Crystallography
(Vol. C, Tables 4.2.6.8 and 6.1.1.4)
;
  'O' 'O'  0.0106 0.0060 
;
International Tables for Crystallography
(Vol. C, Tables 4.2.6.8 and 6.1.1.4)
;
  'Cl' 'Cl'  0.1484 0.1585 
;
International Tables for Crystallography
(Vol. C, Tables 4.2.6.8 and 6.1.1.4)
;
  'Zn' 'Zn'  0.2839 1.4301 
;
International Tables for Crystallography
(Vol. C, Tables 4.2.6.8 and 6.1.1.4)
;

#==============================================================================
# ATOMIC COORDINATES AND THERMAL PARAMETERS

loop_
_atom_site_label
_atom_site_type_symbol
_atom_site_fract_x
_atom_site_fract_y
_atom_site_fract_z
_atom_site_U_iso_or_equiv
_atom_site_adp_type
_atom_site_occupancy
_atom_site_site_symmetry_multiplicity
_atom_site_calc_flag
_atom_site_refinement_flags
_atom_site_disorder_assembly
_atom_site_disorder_group
 Zn1 Zn 0.061360(10) 0.072780(10) 0.15595 0.01234(4) Uani 1 8 d . . .
 Cl2 Cl 0.50570(3) 0.24329(2) 0.104630(10) 0.02112(9) Uani 1 8 d . . .
 Cl3 Cl -0.05111(3) 0.40836(2) 0.194390(10) 0.02014(8) Uani 1 8 d . . .
 O7 O -0.05272(13) 0.48842(8) 0.21430(4) 0.0329(3) Uani 1 8 d . . .
 O9 O 0.54341(12) 0.17697(11) 0.13027(5) 0.0454(4) Uani 1 8 d . . .
 O11 O 0.02889(11) 0.35455(9) 0.21489(5) 0.0393(4) Uani 1 8 d . . .
 O14 O -0.01740(15) 0.42100(10) 0.15375(4) 0.0409(4) Uani 1 8 d . . .
 O21 O -0.16292(11) 0.37080(9) 0.19559(5) 0.0352(4) Uani 1 8 d . . .
 O25 O 0.38624(10) 0.25896(8) 0.11193(5) 0.0333(3) Uani 1 8 d . . .
 O36 O 0.56894(14) 0.31863(11) 0.11158(6) 0.0547(5) Uani 1 8 d . . .
 O41 O 0.52240(14) 0.21821(10) 0.06372(4) 0.0384(4) Uani 1 8 d . . .
 N4 N 0.22055(10) 0.00442(7) 0.14840(4) 0.0144(3) Uani 1 8 d . . .
 N5 N 0.03238(11) 0.18120(7) 0.12270(4) 0.0148(3) Uani 1 8 d . . .
 N6 N 0.17065(10) 0.13644(8) 0.19624(4) 0.0146(3) Uani 1 8 d . . .
 N8 N -0.12899(10) 0.06881(7) 0.14828(4) 0.0135(3) Uani 1 8 d . . .
 N10 N 0.02112(11) -0.02357(8) 0.19714(4) 0.0164(3) Uani 1 8 d . . .
 C12 C 0.36667(12) 0.16673(9) 0.21041(4) 0.0159(3) Uani 1 8 d . . .
 C13 C 0.28252(12) 0.12572(8) 0.18854(4) 0.0140(3) Uani 1 8 d . . .
 C15 C -0.16531(13) 0.05716(9) 0.07408(4) 0.0171(3) Uani 1 8 d . . .
 C16 C 0.11280(13) 0.22251(9) 0.10176(4) 0.0174(3) Uani 1 8 d . . .
 C18 C -0.07769(12) 0.20494(9) 0.11938(4) 0.0141(3) Uani 1 8 d . . .
 C19 C 0.08586(14) 0.28842(10) 0.07665(5) 0.0194(3) Uani 1 8 d . . .
 C20 C 0.24772(13) -0.04611(9) 0.11166(4) 0.0174(3) Uani 1 8 d . . .
 C22 C 0.16295(14) 0.08630(10) 0.01994(5) 0.0200(4) Uani 1 8 d . . .
 C23 C 0.35877(14) 0.02247(10) 0.05763(5) 0.0214(4) Uani 1 8 d . . .
 C24 C -0.02709(14) 0.31343(10) 0.07354(5) 0.0209(4) Uani 1 8 d . . .
 C26 C 0.13940(13) 0.18769(9) 0.22626(5) 0.0179(3) Uani 1 8 d . . .
 C27 C -0.14230(15) 0.14823(11) 0.00197(5) 0.0236(4) Uani 1 8 d . . .
 C28 C 0.33310(13) 0.22016(9) 0.24099(4) 0.0168(3) Uani 1 8 d . . .
 C29 C 0.04250(13) 0.02213(9) 0.07115(4) 0.0167(3) Uani 1 8 d . . .
 C30 C -0.05467(13) 0.06042(9) 0.05500(5) 0.0174(3) Uani 1 8 d . . .
 C31 C 0.25377(13) 0.00459(9) 0.07392(4) 0.0179(3) Uani 1 8 d . . .
 C32 C 0.21942(13) -0.05544(9) 0.18316(5) 0.0181(3) Uani 1 8 d . . .
 C33 C -0.16801(12) 0.03262(9) 0.18693(4) 0.0168(3) Uani 1 8 d . . .
 C34 C 0.31222(12) 0.06744(9) 0.15470(4) 0.0153(3) Uani 1 8 d . . .
 C35 C -0.11073(13) 0.27139(9) 0.09519(4) 0.0185(3) Uani 1 8 d . . .
 C37 C 0.06548(14) 0.11989(10) 0.00229(5) 0.0213(4) Uani 1 8 d . . .
 C38 C -0.24607(15) 0.14043(11) 0.02002(5) 0.0244(4) Uani 1 8 d . . .
 C39 C -0.04328(14) 0.10946(10) 0.01913(5) 0.0199(4) Uani 1 8 d . . .
 C40 C -0.10139(13) -0.04665(9) 0.19599(5) 0.0180(3) Uani 1 8 d . . .
 C42 C 0.10106(13) -0.09262(9) 0.18856(5) 0.0197(3) Uani 1 8 d . . .
 C43 C 0.27465(15) 0.10196(11) 0.00408(5) 0.0242(4) Uani 1 8 d . . .
 C44 C -0.17993(12) 0.01784(9) 0.11459(4) 0.0166(3) Uani 1 8 d . . .
 C45 C -0.16214(12) 0.15781(9) 0.14500(4) 0.0146(3) Uani 1 8 d . . .
 C46 C 0.15204(13) 0.03586(9) 0.05530(4) 0.0175(3) Uani 1 8 d . . .
 C47 C -0.25740(14) 0.09539(10) 0.05640(5) 0.0215(4) Uani 1 8 d . . .
 C48 C 0.36953(15) 0.07120(11) 0.02229(5) 0.0252(4) Uani 1 8 d . . .
 C49 C 0.21771(13) 0.23066(9) 0.24934(5) 0.0187(3) Uani 1 8 d . . .
 H9 H 0.44366 0.15833 0.20483 0.0191 Uiso 1 8 calc R . .
 H10 H 0.18842 0.20522 0.10383 0.0207 Uiso 1 8 calc R . .
 H11 H 0.14294 0.31604 0.06253 0.0234 Uiso 1 8 calc R . .
 H12 H 0.32167 -0.07375 0.11532 0.0208 Uiso 1 8 calc R . .
 H13 H 0.18806 -0.08831 0.10791 0.0207 Uiso 1 8 calc R . .
 H14 H 0.42435 0.00187 0.06985 0.0258 Uiso 1 8 calc R . .
 H15 H -0.04727 0.35759 0.05693 0.0253 Uiso 1 8 calc R . .
 H16 H 0.06204 0.19414 0.23181 0.0217 Uiso 1 8 calc R . .
 H17 H -0.13543 0.17949 -0.02135 0.0283 Uiso 1 8 calc R . .
 H18 H 0.38774 0.24899 0.25572 0.0200 Uiso 1 8 calc R . .
 H19 H 0.03385 -0.01405 0.09269 0.0203 Uiso 1 8 calc R . .
 H20 H 0.27426 -0.1002 0.17764 0.0217 Uiso 1 8 calc R . .
 H21 H 0.24233 -0.02563 0.20747 0.0218 Uiso 1 8 calc R . .
 H22 H -0.15513 0.07398 0.20805 0.0201 Uiso 1 8 calc R . .
 H23 H -0.24995 0.02089 0.18478 0.0201 Uiso 1 8 calc R . .
 H24 H 0.38391 0.03862 0.16091 0.0186 Uiso 1 8 calc R . .
 H25 H 0.32151 0.10006 0.13012 0.0182 Uiso 1 8 calc R . .
 H26 H -0.18711 0.28701 0.09353 0.0224 Uiso 1 8 calc R . .
 H27 H 0.07297 0.15019 -0.02129 0.0256 Uiso 1 8 calc R . .
 H28 H -0.31039 0.16439 0.00841 0.0294 Uiso 1 8 calc R . .
 H29 H -0.11442 -0.08852 0.17511 0.0215 Uiso 1 8 calc R . .
 H30 H -0.12455 -0.06939 0.22197 0.0218 Uiso 1 8 calc R . .
 H31 H 0.09872 -0.13214 0.21092 0.0237 Uiso 1 8 calc R . .
 H32 H 0.07478 -0.12051 0.16415 0.0235 Uiso 1 8 calc R . .
 H33 H 0.28233 0.13441 -0.01883 0.0291 Uiso 1 8 calc R . .
 H34 H -0.14342 -0.03718 0.11377 0.0200 Uiso 1 8 calc R . .
 H35 H -0.26211 0.0111 0.11918 0.0201 Uiso 1 8 calc R . .
 H36 H -0.23847 0.16043 0.13302 0.0176 Uiso 1 8 calc R . .
 H37 H -0.1645 0.18184 0.17195 0.0175 Uiso 1 8 calc R . .
 H38 H -0.32869 0.09142 0.06854 0.0260 Uiso 1 8 calc R . .
 H39 H 0.44131 0.08222 0.0116 0.0303 Uiso 1 8 calc R . .
 H40 H 0.19405 0.2658 0.26987 0.0226 Uiso 1 8 calc R . .


loop_
_atom_site_aniso_label
_atom_site_aniso_U_11
_atom_site_aniso_U_22
_atom_site_aniso_U_33
_atom_site_aniso_U_12
_atom_site_aniso_U_13
_atom_site_aniso_U_23
 Zn1 0.01026(8) 0.01194(8) 0.01482(9) -0.00042(5) -0.00038(5) 0.00069(6)
 Cl2 0.01640(16) 0.02005(17) 0.02692(19) -0.00210(13) 0.00250(13) 0.00018(14)
 Cl3 0.01552(16) 0.01810(16) 0.02681(19) 0.00062(12) 0.00407(13) 0.00526(14)
 O7 0.0480(8) 0.0272(6) 0.0235(6) 0.0049(6) -0.0016(5) -0.0018(5)
 O9 0.0289(7) 0.0664(11) 0.0410(8) 0.0158(7) 0.0080(6) 0.0278(8)
 O11 0.0212(6) 0.0283(7) 0.0684(10) 0.0047(5) -0.0026(6) 0.0151(7)
 O14 0.0529(9) 0.0435(8) 0.0261(7) -0.0220(7) 0.0119(6) -0.0072(6)
 O21 0.0165(6) 0.0330(7) 0.0560(9) -0.0019(5) 0.0037(6) 0.0185(6)
 O25 0.0164(6) 0.0273(6) 0.0560(9) 0.0041(5) 0.0034(6) -0.0010(6)
 O36 0.0442(9) 0.0461(9) 0.0738(12) -0.0290(8) 0.0208(8) -0.0276(9)
 O41 0.0468(8) 0.0403(8) 0.0283(7) 0.0061(7) 0.0020(6) -0.0042(6)
 N4 0.0135(5) 0.0131(5) 0.0167(6) -0.0008(4) 0.0006(4) -0.0010(4)
 N5 0.0152(6) 0.0136(5) 0.0157(6) -0.0006(4) -0.0009(4) -0.0006(4)
 N6 0.0133(5) 0.0137(5) 0.0170(6) 0.0007(4) -0.0008(4) 0.0002(4)
 N8 0.0136(5) 0.0130(5) 0.0141(5) -0.0006(4) -0.0001(4) -0.0008(4)
 N10 0.0144(6) 0.0162(6) 0.0187(6) -0.0013(5) -0.0001(5) 0.0021(5)
 C12 0.0135(6) 0.0164(6) 0.0178(7) -0.0002(5) -0.0007(5) 0.0015(5)
 C13 0.0144(6) 0.0125(6) 0.0151(6) 0.0001(5) -0.0003(5) 0.0021(5)
 C15 0.0169(7) 0.0179(7) 0.0167(7) -0.0016(5) -0.0017(5) -0.0055(5)
 C16 0.0157(7) 0.0164(6) 0.0201(7) -0.0020(5) 0.0006(5) -0.0014(5)
 C18 0.0156(6) 0.0139(6) 0.0128(6) -0.0004(5) -0.0019(5) -0.0027(5)
 C19 0.0235(7) 0.0182(7) 0.0163(7) -0.0065(6) 0.0007(6) -0.0008(5)
 C20 0.0168(6) 0.0158(6) 0.0195(7) 0.0014(5) 0.0008(5) -0.0052(5)
 C22 0.0228(8) 0.0215(7) 0.0156(7) -0.0013(6) 0.0025(6) -0.0039(6)
 C23 0.0183(7) 0.0254(8) 0.0206(7) 0.0013(6) 0.0008(6) -0.0043(6)
 C24 0.0267(8) 0.0179(7) 0.0179(7) -0.0040(6) -0.0062(6) 0.0041(6)
 C26 0.0156(6) 0.0174(7) 0.0208(7) 0.0033(5) 0.0013(5) -0.0013(5)
 C27 0.0301(8) 0.0270(8) 0.0136(7) 0.0031(7) -0.0032(6) -0.0018(6)
 C28 0.0190(7) 0.0140(6) 0.0174(7) -0.0006(5) -0.0051(5) 0.0011(5)
 C29 0.0190(7) 0.0160(6) 0.0152(6) -0.0011(5) -0.0011(5) -0.0036(5)
 C30 0.0191(7) 0.0179(7) 0.0153(7) -0.0007(5) -0.0010(5) -0.0045(5)
 C31 0.0181(7) 0.0174(7) 0.0184(7) -0.0004(5) 0.0007(6) -0.0060(5)
 C32 0.0163(7) 0.0153(6) 0.0228(7) 0.0010(5) -0.0011(5) 0.0032(6)
 C33 0.0153(6) 0.0183(7) 0.0167(7) -0.0016(5) 0.0025(5) 0.0019(5)
 C34 0.0117(6) 0.0155(6) 0.0187(7) -0.0008(5) 0.0008(5) -0.0024(5)
 C35 0.0181(7) 0.0175(7) 0.0200(7) 0.0012(5) -0.0035(5) -0.0003(6)
 C37 0.0269(8) 0.0244(8) 0.0127(7) -0.0002(6) 0.0003(6) -0.0016(6)
 C38 0.0237(8) 0.0318(8) 0.0177(7) 0.0040(6) -0.0073(6) -0.0025(6)
 C39 0.0244(8) 0.0212(7) 0.0141(7) 0.0016(6) -0.0023(6) -0.0030(6)
 C40 0.0152(7) 0.0173(7) 0.0217(7) -0.0034(5) 0.0009(5) 0.0044(5)
 C42 0.0175(7) 0.0160(7) 0.0255(8) 0.0004(6) 0.0009(6) 0.0037(6)
 C43 0.0253(8) 0.0298(8) 0.0176(7) -0.0011(7) 0.0055(6) 0.0011(6)
 C44 0.0136(6) 0.0175(7) 0.0188(7) -0.0026(5) -0.0014(5) -0.0028(5)
 C45 0.0131(6) 0.0150(6) 0.0158(6) 0.0015(5) 0.0001(5) -0.0004(5)
 C46 0.0198(7) 0.0165(7) 0.0162(7) -0.0003(5) 0.0013(5) -0.0045(5)
 C47 0.0181(7) 0.0262(8) 0.0202(7) -0.0008(6) -0.0042(6) -0.0042(6)
 C48 0.0206(8) 0.0320(9) 0.0231(8) -0.0023(6) 0.0064(6) -0.0029(7)
 C49 0.0214(7) 0.0158(6) 0.0188(7) 0.0035(6) -0.0013(6) -0.0027(6)

#==============================================================================
_computing_data_collection                         Unknown
_computing_cell_refinement                         Unknown
_computing_data_reduction                          Unknown
_computing_structure_solution
                                               'SIR92 (Altomare, et al., 1994)'
_computing_structure_refinement
                                          'CRYSTALS (Carruthers, et al., 1999)'
_computing_publication_material
                                          'CrystalStructure 4.2 (Rigaku, 2017)'
_computing_molecular_graphics                     'CrystalStructure 4.2'

#==============================================================================
# MOLECULAR GEOMETRY


_geom_special_details
;
    ENTER SPECIAL DETAILS OF THE MOLECULAR GEOMETRY
;

loop_
_geom_bond_atom_site_label_1
_geom_bond_atom_site_label_2
_geom_bond_distance
_geom_bond_publ_flag
_geom_bond_site_symmetry_2
Zn1 N4 2.1760(12) yes .
Zn1 N5 2.0900(12) yes .
Zn1 N6 2.1191(13) yes .
Zn1 N8 2.2435(13) yes .
Zn1 N10 2.1216(13) yes .
Cl2 O9 1.4348(17) yes .
Cl2 O25 1.4414(13) yes .
Cl2 O36 1.4349(18) yes .
Cl2 O41 1.4388(14) yes .
Cl3 O7 1.4453(14) yes .
Cl3 O11 1.4456(15) yes .
Cl3 O14 1.4291(14) yes .
Cl3 O21 1.4410(14) yes .
N4 C20 1.5050(19) yes .
N4 C32 1.507(2) yes .
N4 C34 1.4883(18) yes .
N5 C16 1.3469(19) yes .
N5 C18 1.3479(19) yes .
N6 C13 1.3454(18) yes .
N6 C26 1.347(2) yes .
N8 C33 1.4880(19) yes .
N8 C44 1.5136(19) yes .
N8 C45 1.4819(18) yes .
N10 C40 1.481(2) yes .
N10 C42 1.477(2) yes .
C12 C13 1.392(2) yes .
C12 C28 1.390(2) yes .
C13 C34 1.5075(19) yes .
C15 C30 1.444(2) yes .
C15 C44 1.5034(19) yes .
C15 C47 1.373(2) yes .
C16 C19 1.385(2) yes .
C18 C35 1.392(2) yes .
C18 C45 1.510(2) yes .
C19 C24 1.385(2) yes .
C20 C31 1.5022(19) yes .
C22 C37 1.393(2) yes .
C22 C43 1.433(2) yes .
C22 C46 1.438(2) yes .
C23 C31 1.374(2) yes .
C23 C48 1.422(2) yes .
C24 C35 1.391(2) yes .
C26 C49 1.382(2) yes .
C27 C38 1.362(2) yes .
C27 C39 1.435(2) yes .
C28 C49 1.389(2) yes .
C29 C30 1.400(2) yes .
C29 C46 1.405(2) yes .
C30 C39 1.440(2) yes .
C31 C46 1.434(2) yes .
C32 C42 1.519(2) yes .
C33 C40 1.521(2) yes .
C37 C39 1.402(2) yes .
C38 C47 1.420(2) yes .
C43 C48 1.359(2) yes .

loop_
_geom_angle_atom_site_label_1
_geom_angle_atom_site_label_2
_geom_angle_atom_site_label_3
_geom_angle
_geom_angle_publ_flag
_geom_angle_site_symmetry_1
_geom_angle_site_symmetry_3
N4 Zn1 N5 119.71(5) yes . .
N4 Zn1 N6 78.41(5) yes . .
N4 Zn1 N8 145.36(4) yes . .
N4 Zn1 N10 84.21(5) yes . .
N5 Zn1 N6 92.06(5) yes . .
N5 Zn1 N8 78.56(5) yes . .
N5 Zn1 N10 156.06(5) yes . .
N6 Zn1 N8 133.29(5) yes . .
N6 Zn1 N10 94.11(5) yes . .
N8 Zn1 N10 80.39(5) yes . .
O9 Cl2 O25 109.04(9) yes . .
O9 Cl2 O36 111.57(10) yes . .
O9 Cl2 O41 108.62(10) yes . .
O25 Cl2 O36 109.05(9) yes . .
O25 Cl2 O41 109.96(9) yes . .
O36 Cl2 O41 108.59(10) yes . .
O7 Cl3 O11 108.63(9) yes . .
O7 Cl3 O14 108.40(9) yes . .
O7 Cl3 O21 110.24(9) yes . .
O11 Cl3 O14 110.88(10) yes . .
O11 Cl3 O21 109.02(8) yes . .
O14 Cl3 O21 109.66(10) yes . .
Zn1 N4 C20 123.12(9) yes . .
Zn1 N4 C32 102.91(9) yes . .
Zn1 N4 C34 105.03(8) yes . .
C20 N4 C32 106.79(11) yes . .
C20 N4 C34 109.15(11) yes . .
C32 N4 C34 109.21(11) yes . .
Zn1 N5 C16 124.85(10) yes . .
Zn1 N5 C18 115.69(10) yes . .
C16 N5 C18 119.11(12) yes . .
Zn1 N6 C13 113.85(10) yes . .
Zn1 N6 C26 127.08(10) yes . .
C13 N6 C26 118.98(13) yes . .
Zn1 N8 C33 102.51(8) yes . .
Zn1 N8 C44 119.44(9) yes . .
Zn1 N8 C45 103.96(8) yes . .
C33 N8 C44 108.36(10) yes . .
C33 N8 C45 111.03(11) yes . .
C44 N8 C45 111.16(11) yes . .
Zn1 N10 C40 112.31(9) yes . .
Zn1 N10 C42 106.16(9) yes . .
C40 N10 C42 114.91(12) yes . .
C13 C12 C28 118.50(13) yes . .
N6 C13 C12 121.87(13) yes . .
N6 C13 C34 116.56(12) yes . .
C12 C13 C34 121.57(12) yes . .
C30 C15 C44 120.99(13) yes . .
C30 C15 C47 119.83(13) yes . .
C44 C15 C47 119.03(13) yes . .
N5 C16 C19 122.04(14) yes . .
N5 C18 C35 121.96(13) yes . .
N5 C18 C45 115.96(12) yes . .
C35 C18 C45 122.02(13) yes . .
C16 C19 C24 118.89(15) yes . .
N4 C20 C31 113.86(12) yes . .
C37 C22 C43 121.53(15) yes . .
C37 C22 C46 119.53(15) yes . .
C43 C22 C46 118.93(15) yes . .
C31 C23 C48 121.53(15) yes . .
C19 C24 C35 119.50(15) yes . .
N6 C26 C49 122.65(14) yes . .
C38 C27 C39 120.23(16) yes . .
C12 C28 C49 119.81(14) yes . .
C30 C29 C46 121.82(13) yes . .
C15 C30 C29 122.82(14) yes . .
C15 C30 C39 118.07(13) yes . .
C29 C30 C39 119.01(14) yes . .
C20 C31 C23 119.19(14) yes . .
C20 C31 C46 120.96(13) yes . .
C23 C31 C46 119.85(13) yes . .
N4 C32 C42 110.45(12) yes . .
N8 C33 C40 109.94(12) yes . .
N4 C34 C13 111.11(11) yes . .
C18 C35 C24 118.50(14) yes . .
C22 C37 C39 121.85(15) yes . .
C27 C38 C47 120.61(16) yes . .
C27 C39 C30 119.64(15) yes . .
C27 C39 C37 121.42(15) yes . .
C30 C39 C37 118.92(15) yes . .
N10 C40 C33 107.04(12) yes . .
N10 C42 C32 107.88(12) yes . .
C22 C43 C48 121.09(16) yes . .
N8 C44 C15 113.54(12) yes . .
N8 C45 C18 110.59(11) yes . .
C22 C46 C29 118.64(13) yes . .
C22 C46 C31 118.66(13) yes . .
C29 C46 C31 122.65(13) yes . .
C15 C47 C38 121.45(15) yes . .
C23 C48 C43 119.94(16) yes . .
C26 C49 C28 118.18(14) yes . .


#==============================================================================

#==============================================================================
# Additional structures and associated data_? identifiers
# should be added at this point if there is more than one 
# structure analysis in the CIF.

#==============================================================================
#     End of CIF
#==============================================================================
