# Supplementary material for: A multicolor and ratiometric fluorescent sensing platform for metal ions based on arene–metal-ion contact
Source: Commun Chem. 2021 Jul 6;4:104. doi: 10.1038/s42004-021-00541-y (PMC9814090; doi:10.1038/s42004-021-00541-y)
Supplement: Supplementary file 4 — Supplementary Data 2. [file 42004_2021_541_MOESM4_ESM.cif]

 
data_shelxl
 
_audit_creation_method            'SHELXL-2014/7'
_shelx_SHELXL_version_number      '2014/7'
_chemical_name_systematic         ?
_chemical_name_common             ?
_chemical_melting_point           ?
_chemical_formula_moiety          ?
_chemical_formula_sum
 'C32 H33 Cd Cl2 N5 O8' 
_chemical_formula_weight          798.93

loop_
 _atom_type_symbol
 _atom_type_description
 _atom_type_scat_dispersion_real
 _atom_type_scat_dispersion_imag
 _atom_type_scat_source
 'C'  'C'   0.0033   0.0016
 'International Tables Vol C Tables 4.2.6.8 and 6.1.1.4'
 'H'  'H'   0.0000   0.0000
 'International Tables Vol C Tables 4.2.6.8 and 6.1.1.4'
 'N'  'N'   0.0061   0.0033
 'International Tables Vol C Tables 4.2.6.8 and 6.1.1.4'
 'O'  'O'   0.0106   0.0060
 'International Tables Vol C Tables 4.2.6.8 and 6.1.1.4'
 'Cl'  'Cl'   0.1484   0.1585
 'International Tables Vol C Tables 4.2.6.8 and 6.1.1.4'
 'Cd'  'Cd'  -0.8075   1.2024
 'International Tables Vol C Tables 4.2.6.8 and 6.1.1.4'
 
_space_group_crystal_system       monoclinic
_space_group_IT_number            15
_space_group_name_H-M_alt         'C 2/c'
_space_group_name_Hall            '-C 2yc'
 
_shelx_space_group_comment
;
The symmetry employed for this shelxl refinement is uniquely defined
by the following loop, which should always be used as a source of
symmetry information in preference to the above space-group names.
They are only intended as comments.
;
 
loop_
 _space_group_symop_operation_xyz
 'x, y, z'
 '-x, y, -z+1/2'
 'x+1/2, y+1/2, z'
 '-x+1/2, y+1/2, -z+1/2'
 '-x, -y, -z'
 'x, -y, z-1/2'
 '-x+1/2, -y+1/2, -z'
 'x+1/2, -y+1/2, z-1/2'
 
_cell_length_a                    41.410(5)
_cell_length_b                    10.6692(13)
_cell_length_c                    15.0283(18)
_cell_angle_alpha                 90
_cell_angle_beta                  107.1275(14)
_cell_angle_gamma                 90
_cell_volume                      6345.2(13)
_cell_formula_units_Z             8
_cell_measurement_temperature     90(2)
_cell_measurement_reflns_used     9892
_cell_measurement_theta_min       2.1752
_cell_measurement_theta_max       28.8016
 
_exptl_crystal_description        ?
_exptl_crystal_colour             ?
_exptl_crystal_density_meas       ?
_exptl_crystal_density_method     ?
_exptl_crystal_density_diffrn     1.673          
_exptl_crystal_F_000              3248
_exptl_transmission_factor_min    ?
_exptl_transmission_factor_max    ?
_exptl_crystal_size_max           0.300
_exptl_crystal_size_mid           0.200
_exptl_crystal_size_min           0.050
_exptl_absorpt_coefficient_mu     0.918
_shelx_estimated_absorpt_T_min    0.770
_shelx_estimated_absorpt_T_max    0.956
_exptl_absorpt_correction_type    ?
_exptl_absorpt_correction_T_min   ?
_exptl_absorpt_correction_T_max   ?
_exptl_absorpt_process_details    ?
_exptl_absorpt_special_details    ?
_diffrn_ambient_temperature       90(2)
_diffrn_radiation_wavelength      0.71075
_diffrn_radiation_type            MoK\a
_diffrn_source                    ?
_diffrn_measurement_device_type   ?
_diffrn_measurement_method        ?
_diffrn_detector_area_resol_mean  ?
_diffrn_reflns_number             18178
_diffrn_reflns_av_unetI/netI      0.0324
_diffrn_reflns_av_R_equivalents   0.0252
_diffrn_reflns_limit_h_min        -42
_diffrn_reflns_limit_h_max        53
_diffrn_reflns_limit_k_min        -13
_diffrn_reflns_limit_k_max        14
_diffrn_reflns_limit_l_min        -20
_diffrn_reflns_limit_l_max        16
_diffrn_reflns_theta_min          1.029
_diffrn_reflns_theta_max          28.798
_diffrn_reflns_theta_full         25.242
_diffrn_measured_fraction_theta_max   0.911
_diffrn_measured_fraction_theta_full  0.999
_diffrn_reflns_Laue_measured_fraction_max    0.911
_diffrn_reflns_Laue_measured_fraction_full   0.999
_diffrn_reflns_point_group_measured_fraction_max   0.911
_diffrn_reflns_point_group_measured_fraction_full  0.999
_reflns_number_total              7540
_reflns_number_gt                 6905
_reflns_threshold_expression      'I > 2\s(I)'
_reflns_Friedel_coverage          0.000
_reflns_Friedel_fraction_max      .
_reflns_Friedel_fraction_full     .
 
_reflns_special_details
;
 Reflections were merged by SHELXL according to the crystal
 class for the calculation of statistics and refinement.
 
 _reflns_Friedel_fraction is defined as the number of unique
 Friedel pairs measured divided by the number that would be
 possible theoretically, ignoring centric projections and
 systematic absences.
;
 
_computing_data_collection        ?
_computing_cell_refinement        ?
_computing_data_reduction         ?
_computing_structure_solution     ?
_computing_structure_refinement 'SHELXL-2014/7 (Sheldrick, 2014)'
_computing_molecular_graphics     ?
_computing_publication_material   ?
_refine_special_details           ?
_refine_ls_structure_factor_coef  Fsqd
_refine_ls_matrix_type            full
_refine_ls_weighting_scheme       calc
_refine_ls_weighting_details
'w=1/[\s^2^(Fo^2^)+(0.0404P)^2^+30.4262P] where P=(Fo^2^+2Fc^2^)/3'
_atom_sites_solution_primary      ?
_atom_sites_solution_secondary    ?
_atom_sites_solution_hydrogens    geom
_refine_ls_hydrogen_treatment     constr
_refine_ls_extinction_method      none
_refine_ls_extinction_coef        .
_refine_ls_number_reflns          7540
_refine_ls_number_parameters      433
_refine_ls_number_restraints      0
_refine_ls_R_factor_all           0.0390
_refine_ls_R_factor_gt            0.0355
_refine_ls_wR_factor_ref          0.0932
_refine_ls_wR_factor_gt           0.0902
_refine_ls_goodness_of_fit_ref    1.038
_refine_ls_restrained_S_all       1.038
_refine_ls_shift/su_max           0.003
_refine_ls_shift/su_mean          0.000
 
loop_
 _atom_site_label
 _atom_site_type_symbol
 _atom_site_fract_x
 _atom_site_fract_y
 _atom_site_fract_z
 _atom_site_U_iso_or_equiv
 _atom_site_adp_type
 _atom_site_occupancy
 _atom_site_site_symmetry_order  
 _atom_site_calc_flag
 _atom_site_refinement_flags_posn
 _atom_site_refinement_flags_adp
 _atom_site_refinement_flags_occupancy
 _atom_site_disorder_assembly
 _atom_site_disorder_group
Cd1 Cd 0.88227(2) 0.13059(2) 0.57015(2) 0.01246(6) Uani 1 1 d . . . . .
Cl2 Cl 0.92416(2) 0.21084(5) 0.83005(4) 0.01501(12) Uani 1 1 d . . . . .
Cl3 Cl 0.79482(2) 0.53979(6) 0.44876(5) 0.02277(13) Uani 1 1 d . . . . .
O4 O 0.90578(5) 0.13266(16) 0.75256(12) 0.0178(4) Uani 1 1 d . . . . .
O6 O 0.92476(5) 0.33782(18) 0.79898(14) 0.0259(4) Uani 1 1 d . . . . .
O9 O 0.90756(5) 0.20388(18) 0.90186(13) 0.0217(4) Uani 1 1 d . . . . .
O10 O 0.95827(5) 0.1636(2) 0.86561(14) 0.0256(4) Uani 1 1 d . . . . .
O14 O 0.77393(10) 0.5508(6) 0.5061(3) 0.138(3) Uani 1 1 d . . . . .
O30 O 0.80184(9) 0.4165(4) 0.4450(6) 0.158(3) Uani 1 1 d . . . . .
O46 O 0.82614(7) 0.6036(3) 0.4816(3) 0.0847(14) Uani 1 1 d . . . . .
O48 O 0.77765(9) 0.5727(9) 0.3624(4) 0.213(5) Uani 1 1 d . . . . .
N5 N 0.83170(5) 0.0230(2) 0.47812(14) 0.0153(4) Uani 1 1 d . . . . .
N7 N 0.83774(5) 0.2176(2) 0.61156(15) 0.0168(4) Uani 1 1 d . . . . .
N8 N 0.94446(5) 0.09425(19) 0.58935(14) 0.0124(4) Uani 1 1 d . . . . .
N12 N 0.89280(5) -0.07559(19) 0.62077(14) 0.0148(4) Uani 1 1 d . . . . .
H12 H 0.8903 -0.0798 0.6849 0.018 Uiso 1 1 calc R U . . .
N16 N 0.90633(5) 0.31898(19) 0.56079(14) 0.0139(4) Uani 1 1 d . . . . .
C11 C 0.96019(6) 0.2135(2) 0.63116(16) 0.0136(4) Uani 1 1 d . . . . .
H11A H 0.9835 0.2184 0.6263 0.016 Uiso 1 1 calc R U . . .
H11B H 0.9616 0.2149 0.6980 0.016 Uiso 1 1 calc R U . . .
C13 C 0.88962(6) 0.1304(2) 0.37697(16) 0.0142(4) Uani 1 1 d . . . . .
H13 H 0.8917 0.0576 0.4146 0.017 Uiso 1 1 calc R U . . .
C15 C 0.92764(6) -0.1177(2) 0.62755(18) 0.0168(5) Uani 1 1 d . . . . .
H15A H 0.9282 -0.1502 0.5664 0.020 Uiso 1 1 calc R U . . .
H15B H 0.9341 -0.1867 0.6734 0.020 Uiso 1 1 calc R U . . .
C17 C 0.95626(6) 0.4332(2) 0.56510(17) 0.0166(5) Uani 1 1 d . . . . .
H17 H 0.9802 0.4371 0.5818 0.020 Uiso 1 1 calc R U . . .
C18 C 0.86623(6) -0.1574(2) 0.56035(18) 0.0173(5) Uani 1 1 d . . . . .
H18A H 0.8649 -0.2367 0.5933 0.021 Uiso 1 1 calc R U . . .
H18B H 0.8721 -0.1779 0.5028 0.021 Uiso 1 1 calc R U . . .
C19 C 0.95655(6) 0.0603(2) 0.50794(16) 0.0140(4) Uani 1 1 d . . . . .
H19A H 0.9442 -0.0153 0.4779 0.017 Uiso 1 1 calc R U . . .
H19B H 0.9808 0.0384 0.5311 0.017 Uiso 1 1 calc R U . . .
C20 C 0.85441(6) 0.2788(2) 0.26626(17) 0.0181(5) Uani 1 1 d . . . . .
C21 C 0.94564(7) 0.3675(2) 0.31230(18) 0.0171(5) Uani 1 1 d . . . . .
H21 H 0.9438 0.4391 0.2736 0.021 Uiso 1 1 calc R U . . .
C22 C 0.80213(6) 0.1004(3) 0.48002(18) 0.0177(5) Uani 1 1 d . . . . .
H22A H 0.7821 0.0454 0.4689 0.021 Uiso 1 1 calc R U . . .
H22B H 0.7976 0.1621 0.4286 0.021 Uiso 1 1 calc R U . . .
C23 C 0.91577(6) 0.3062(2) 0.31942(16) 0.0152(4) Uani 1 1 d . . . . .
C24 C 0.93682(7) 0.5348(2) 0.52214(18) 0.0200(5) Uani 1 1 d . . . . .
H24 H 0.9473 0.6086 0.5087 0.024 Uiso 1 1 calc R U . . .
C25 C 0.82726(6) 0.0958(3) 0.31634(17) 0.0178(5) Uani 1 1 d . . . . .
C26 C 0.90188(7) 0.5272(2) 0.49916(18) 0.0199(5) Uani 1 1 d . . . . .
H26 H 0.8881 0.5955 0.4699 0.024 Uiso 1 1 calc R U . . .
C27 C 0.79727(7) 0.1311(3) 0.25347(19) 0.0224(5) Uani 1 1 d . . . . .
H27 H 0.7777 0.0812 0.2472 0.027 Uiso 1 1 calc R U . . .
C28 C 0.97679(6) 0.3232(2) 0.36106(18) 0.0178(5) Uani 1 1 d . . . . .
H28 H 0.9965 0.3602 0.3524 0.021 Uiso 1 1 calc R U . . .
C29 C 0.95212(6) 0.1618(2) 0.43538(16) 0.0137(4) Uani 1 1 d . . . . .
C31 C 0.77977(6) 0.1900(3) 0.60552(19) 0.0206(5) Uani 1 1 d . . . . .
H31 H 0.7584 0.1530 0.5767 0.025 Uiso 1 1 calc R U . . .
C32 C 0.94027(6) 0.3259(2) 0.58342(16) 0.0134(4) Uani 1 1 d . . . . .
C33 C 0.82201(7) 0.3141(3) 0.20528(19) 0.0230(5) Uani 1 1 d . . . . .
H33 H 0.8197 0.3895 0.1703 0.028 Uiso 1 1 calc R U . . .
C34 C 0.97986(6) 0.2224(2) 0.42462(17) 0.0165(5) Uani 1 1 d . . . . .
H34 H 1.0017 0.1963 0.4606 0.020 Uiso 1 1 calc R U . . .
C35 C 0.91887(6) 0.1976(2) 0.37819(16) 0.0138(4) Uani 1 1 d . . . . .
C36 C 0.95290(6) -0.0108(2) 0.65719(17) 0.0151(4) Uani 1 1 d . . . . .
H36A H 0.9529 0.0199 0.7193 0.018 Uiso 1 1 calc R U . . .
H36B H 0.9759 -0.0421 0.6621 0.018 Uiso 1 1 calc R U . . .
C37 C 0.84177(6) 0.2932(3) 0.68557(19) 0.0204(5) Uani 1 1 d . . . . .
H37 H 0.8633 0.3295 0.7133 0.024 Uiso 1 1 calc R U . . .
C38 C 0.82817(6) -0.0151(2) 0.37946(17) 0.0178(5) Uani 1 1 d . . . . .
H38A H 0.8071 -0.0642 0.3552 0.021 Uiso 1 1 calc R U . . .
H38B H 0.8474 -0.0699 0.3787 0.021 Uiso 1 1 calc R U . . .
C39 C 0.85733(6) 0.1675(2) 0.32186(16) 0.0155(5) Uani 1 1 d . . . . .
C40 C 0.83226(6) -0.0918(2) 0.53540(18) 0.0181(5) Uani 1 1 d . . . . .
H40A H 0.8145 -0.1505 0.5004 0.022 Uiso 1 1 calc R U . . .
H40B H 0.8270 -0.0683 0.5933 0.022 Uiso 1 1 calc R U . . .
C41 C 0.80698(6) 0.1693(2) 0.57042(17) 0.0158(5) Uani 1 1 d . . . . .
C42 C 0.88748(6) 0.4177(2) 0.51977(18) 0.0177(5) Uani 1 1 d . . . . .
H42 H 0.8636 0.4121 0.5044 0.021 Uiso 1 1 calc R U . . .
C43 C 0.81579(7) 0.3204(3) 0.72316(19) 0.0239(5) Uani 1 1 d . . . . .
H43 H 0.8193 0.3752 0.7750 0.029 Uiso 1 1 calc R U . . .
C45 C 0.79459(7) 0.2404(3) 0.19730(19) 0.0249(6) Uani 1 1 d . . . . .
H45 H 0.7735 0.2618 0.1541 0.030 Uiso 1 1 calc R U . . .
C47 C 0.78454(7) 0.2659(3) 0.6833(2) 0.0242(6) Uani 1 1 d . . . . .
H47 H 0.7665 0.2803 0.7091 0.029 Uiso 1 1 calc R U . . .
C49 C 0.88360(7) 0.3455(2) 0.26686(17) 0.0185(5) Uani 1 1 d . . . . .
H49 H 0.8815 0.4196 0.2305 0.022 Uiso 1 1 calc R U . . .
 
loop_
 _atom_site_aniso_label
 _atom_site_aniso_U_11
 _atom_site_aniso_U_22
 _atom_site_aniso_U_33
 _atom_site_aniso_U_23
 _atom_site_aniso_U_13
 _atom_site_aniso_U_12
Cd1 0.00978(9) 0.01183(9) 0.01739(10) -0.00040(6) 0.00651(7) -0.00037(5)
Cl2 0.0153(3) 0.0174(3) 0.0137(2) -0.0008(2) 0.0065(2) -0.0028(2)
Cl3 0.0144(3) 0.0258(3) 0.0290(3) 0.0015(2) 0.0076(2) -0.0013(2)
O4 0.0184(9) 0.0186(9) 0.0164(8) -0.0046(7) 0.0050(7) -0.0005(7)
O6 0.0337(11) 0.0174(9) 0.0275(10) 0.0012(8) 0.0105(9) -0.0075(8)
O9 0.0270(10) 0.0242(9) 0.0197(9) -0.0024(7) 0.0160(8) -0.0026(8)
O10 0.0145(9) 0.0397(12) 0.0223(10) 0.0056(8) 0.0051(7) -0.0006(8)
O14 0.064(2) 0.243(6) 0.133(4) -0.146(4) 0.071(3) -0.087(3)
O30 0.0303(17) 0.041(2) 0.386(10) 0.000(4) 0.036(3) -0.0066(15)
O46 0.0254(13) 0.0437(16) 0.193(4) -0.061(2) 0.044(2) -0.0196(12)
O48 0.0292(18) 0.466(12) 0.129(4) 0.216(6) 0.001(2) 0.002(4)
N5 0.0132(9) 0.0166(10) 0.0187(10) -0.0028(8) 0.0086(8) -0.0012(8)
N7 0.0126(9) 0.0184(10) 0.0205(10) -0.0035(8) 0.0066(8) 0.0007(8)
N8 0.0126(9) 0.0128(9) 0.0141(9) 0.0009(7) 0.0073(7) 0.0019(7)
N12 0.0165(10) 0.0135(9) 0.0172(9) -0.0003(8) 0.0095(8) -0.0006(8)
N16 0.0117(9) 0.0146(9) 0.0170(9) -0.0012(8) 0.0066(7) -0.0002(7)
C11 0.0107(10) 0.0154(11) 0.0153(10) 0.0000(9) 0.0047(8) 0.0005(8)
C13 0.0167(11) 0.0148(11) 0.0126(10) -0.0002(8) 0.0067(9) 0.0010(8)
C15 0.0183(12) 0.0134(11) 0.0218(12) 0.0030(9) 0.0105(10) 0.0030(9)
C17 0.0131(10) 0.0173(11) 0.0205(12) -0.0023(9) 0.0065(9) -0.0030(9)
C18 0.0209(12) 0.0135(11) 0.0203(12) -0.0014(9) 0.0105(10) -0.0022(9)
C19 0.0137(10) 0.0147(11) 0.0163(11) 0.0014(9) 0.0084(9) 0.0030(8)
C20 0.0188(12) 0.0201(12) 0.0152(11) -0.0017(9) 0.0047(9) 0.0046(9)
C21 0.0243(13) 0.0131(11) 0.0163(11) -0.0009(8) 0.0095(10) -0.0021(9)
C22 0.0113(10) 0.0226(12) 0.0204(12) -0.0055(10) 0.0067(9) -0.0020(9)
C23 0.0180(11) 0.0145(11) 0.0141(10) -0.0023(9) 0.0062(9) 0.0009(9)
C24 0.0227(13) 0.0147(11) 0.0242(13) 0.0003(10) 0.0095(10) -0.0037(10)
C25 0.0162(11) 0.0221(12) 0.0169(11) -0.0057(10) 0.0077(9) -0.0015(10)
C26 0.0196(12) 0.0157(11) 0.0243(13) 0.0025(10) 0.0064(10) 0.0022(9)
C27 0.0156(12) 0.0315(15) 0.0203(12) -0.0060(10) 0.0053(10) -0.0002(10)
C28 0.0203(12) 0.0165(11) 0.0203(12) -0.0031(9) 0.0118(10) -0.0050(9)
C29 0.0156(11) 0.0143(10) 0.0135(10) -0.0012(9) 0.0076(9) 0.0014(9)
C31 0.0148(11) 0.0247(13) 0.0248(13) 0.0002(10) 0.0099(10) 0.0001(10)
C32 0.0123(10) 0.0149(11) 0.0140(10) -0.0017(9) 0.0053(8) 0.0000(9)
C33 0.0217(13) 0.0260(14) 0.0198(12) 0.0015(10) 0.0038(10) 0.0080(11)
C34 0.0143(11) 0.0186(12) 0.0178(11) -0.0017(9) 0.0068(9) 0.0002(9)
C35 0.0161(11) 0.0142(11) 0.0133(10) -0.0014(8) 0.0076(9) 0.0010(9)
C36 0.0151(11) 0.0162(11) 0.0155(11) 0.0036(9) 0.0067(9) 0.0040(9)
C37 0.0153(11) 0.0215(12) 0.0235(12) -0.0047(10) 0.0045(10) 0.0015(9)
C38 0.0156(11) 0.0203(12) 0.0188(12) -0.0054(9) 0.0069(9) -0.0030(9)
C39 0.0151(11) 0.0184(11) 0.0139(11) -0.0045(9) 0.0058(9) 0.0007(9)
C40 0.0185(12) 0.0170(11) 0.0224(12) -0.0025(10) 0.0115(10) -0.0047(9)
C41 0.0137(11) 0.0176(11) 0.0175(11) -0.0013(9) 0.0067(9) 0.0002(9)
C42 0.0140(11) 0.0161(11) 0.0232(12) 0.0004(9) 0.0057(9) 0.0017(9)
C43 0.0242(13) 0.0267(14) 0.0215(13) -0.0058(11) 0.0077(10) 0.0073(11)
C45 0.0173(12) 0.0351(15) 0.0201(12) -0.0028(11) 0.0022(10) 0.0077(11)
C47 0.0201(12) 0.0306(14) 0.0264(14) -0.0009(11) 0.0138(11) 0.0065(11)
C49 0.0242(13) 0.0165(11) 0.0157(11) 0.0004(9) 0.0071(10) 0.0027(10)
 
_geom_special_details
;
 All esds (except the esd in the dihedral angle between two l.s. planes)
 are estimated using the full covariance matrix.  The cell esds are taken
 into account individually in the estimation of esds in distances, angles
 and torsion angles; correlations between esds in cell parameters are only
 used when they are defined by crystal symmetry.  An approximate (isotropic)
 treatment of cell esds is used for estimating esds involving l.s. planes.
;
 
loop_
 _geom_bond_atom_site_label_1
 _geom_bond_atom_site_label_2
 _geom_bond_distance
 _geom_bond_site_symmetry_2
 _geom_bond_publ_flag
Cd1 N16 2.266(2) . ?
Cd1 N7 2.308(2) . ?
Cd1 N12 2.327(2) . ?
Cd1 N5 2.431(2) . ?
Cd1 N8 2.536(2) . ?
Cd1 O4 2.6250(18) . ?
Cl2 O6 1.436(2) . ?
Cl2 O9 1.4421(18) . ?
Cl2 O10 1.446(2) . ?
Cl2 O4 1.4524(18) . ?
Cl3 O48 1.331(4) . ?
Cl3 O30 1.352(4) . ?
Cl3 O14 1.394(3) . ?
Cl3 O46 1.418(3) . ?
N5 C22 1.484(3) . ?
N5 C40 1.493(3) . ?
N5 C38 1.502(3) . ?
N7 C37 1.344(3) . ?
N7 C41 1.344(3) . ?
N8 C11 1.482(3) . ?
N8 C36 1.486(3) . ?
N8 C19 1.496(3) . ?
N12 C15 1.485(3) . ?
N12 C18 1.486(3) . ?
N12 H12 1.0000 . ?
N16 C42 1.347(3) . ?
N16 C32 1.347(3) . ?
C11 C32 1.512(3) . ?
C11 H11A 0.9900 . ?
C11 H11B 0.9900 . ?
C13 C35 1.403(3) . ?
C13 C39 1.407(3) . ?
C13 H13 0.9500 . ?
C15 C36 1.522(3) . ?
C15 H15A 0.9900 . ?
C15 H15B 0.9900 . ?
C17 C32 1.391(3) . ?
C17 C24 1.391(4) . ?
C17 H17 0.9500 . ?
C18 C40 1.516(4) . ?
C18 H18A 0.9900 . ?
C18 H18B 0.9900 . ?
C19 C29 1.509(3) . ?
C19 H19A 0.9900 . ?
C19 H19B 0.9900 . ?
C20 C49 1.401(4) . ?
C20 C33 1.435(4) . ?
C20 C39 1.436(4) . ?
C21 C28 1.366(4) . ?
C21 C23 1.431(3) . ?
C21 H21 0.9500 . ?
C22 C41 1.505(3) . ?
C22 H22A 0.9900 . ?
C22 H22B 0.9900 . ?
C23 C49 1.398(4) . ?
C23 C35 1.440(3) . ?
C24 C26 1.387(4) . ?
C24 H24 0.9500 . ?
C25 C27 1.373(4) . ?
C25 C39 1.443(3) . ?
C25 C38 1.510(4) . ?
C26 C42 1.388(4) . ?
C26 H26 0.9500 . ?
C27 C45 1.425(4) . ?
C27 H27 0.9500 . ?
C28 C34 1.419(3) . ?
C28 H28 0.9500 . ?
C29 C34 1.369(3) . ?
C29 C35 1.444(3) . ?
C31 C47 1.387(4) . ?
C31 C41 1.395(3) . ?
C31 H31 0.9500 . ?
C33 C45 1.357(4) . ?
C33 H33 0.9500 . ?
C34 H34 0.9500 . ?
C36 H36A 0.9900 . ?
C36 H36B 0.9900 . ?
C37 C43 1.385(4) . ?
C37 H37 0.9500 . ?
C38 H38A 0.9900 . ?
C38 H38B 0.9900 . ?
C40 H40A 0.9900 . ?
C40 H40B 0.9900 . ?
C42 H42 0.9500 . ?
C43 C47 1.384(4) . ?
C43 H43 0.9500 . ?
C45 H45 0.9500 . ?
C47 H47 0.9500 . ?
C49 H49 0.9500 . ?
 
loop_
 _geom_angle_atom_site_label_1
 _geom_angle_atom_site_label_2
 _geom_angle_atom_site_label_3
 _geom_angle
 _geom_angle_site_symmetry_1
 _geom_angle_site_symmetry_3
 _geom_angle_publ_flag
N16 Cd1 N7 93.49(7) . . ?
N16 Cd1 N12 144.63(7) . . ?
N7 Cd1 N12 112.33(7) . . ?
N16 Cd1 N5 134.78(7) . . ?
N7 Cd1 N5 73.78(7) . . ?
N12 Cd1 N5 77.67(7) . . ?
N16 Cd1 N8 72.08(7) . . ?
N7 Cd1 N8 153.69(7) . . ?
N12 Cd1 N8 74.45(7) . . ?
N5 Cd1 N8 131.94(7) . . ?
N16 Cd1 O4 91.30(6) . . ?
N7 Cd1 O4 78.17(7) . . ?
N12 Cd1 O4 71.96(6) . . ?
N5 Cd1 O4 126.19(6) . . ?
N8 Cd1 O4 80.25(6) . . ?
O6 Cl2 O9 110.48(12) . . ?
O6 Cl2 O10 109.93(13) . . ?
O9 Cl2 O10 109.55(12) . . ?
O6 Cl2 O4 109.65(11) . . ?
O9 Cl2 O4 108.52(11) . . ?
O10 Cl2 O4 108.68(12) . . ?
O48 Cl3 O30 106.0(6) . . ?
O48 Cl3 O14 109.3(4) . . ?
O30 Cl3 O14 106.7(4) . . ?
O48 Cl3 O46 112.6(3) . . ?
O30 Cl3 O46 107.2(2) . . ?
O14 Cl3 O46 114.5(2) . . ?
Cl2 O4 Cd1 141.98(11) . . ?
C22 N5 C40 108.54(19) . . ?
C22 N5 C38 109.16(19) . . ?
C40 N5 C38 109.14(19) . . ?
C22 N5 Cd1 107.67(14) . . ?
C40 N5 Cd1 101.24(14) . . ?
C38 N5 Cd1 120.43(14) . . ?
C37 N7 C41 118.7(2) . . ?
C37 N7 Cd1 123.38(16) . . ?
C41 N7 Cd1 116.49(16) . . ?
C11 N8 C36 111.80(18) . . ?
C11 N8 C19 110.07(18) . . ?
C36 N8 C19 108.11(18) . . ?
C11 N8 Cd1 102.82(13) . . ?
C36 N8 Cd1 102.66(13) . . ?
C19 N8 Cd1 121.14(14) . . ?
C15 N12 C18 113.19(19) . . ?
C15 N12 Cd1 113.13(14) . . ?
C18 N12 Cd1 108.76(15) . . ?
C15 N12 H12 107.1 . . ?
C18 N12 H12 107.1 . . ?
Cd1 N12 H12 107.1 . . ?
C42 N16 C32 119.6(2) . . ?
C42 N16 Cd1 121.05(16) . . ?
C32 N16 Cd1 118.55(16) . . ?
N8 C11 C32 111.68(19) . . ?
N8 C11 H11A 109.3 . . ?
C32 C11 H11A 109.3 . . ?
N8 C11 H11B 109.3 . . ?
C32 C11 H11B 109.3 . . ?
H11A C11 H11B 107.9 . . ?
C35 C13 C39 122.1(2) . . ?
C35 C13 H13 118.9 . . ?
C39 C13 H13 118.9 . . ?
N12 C15 C36 111.32(19) . . ?
N12 C15 H15A 109.4 . . ?
C36 C15 H15A 109.4 . . ?
N12 C15 H15B 109.4 . . ?
C36 C15 H15B 109.4 . . ?
H15A C15 H15B 108.0 . . ?
C32 C17 C24 119.3(2) . . ?
C32 C17 H17 120.4 . . ?
C24 C17 H17 120.4 . . ?
N12 C18 C40 110.3(2) . . ?
N12 C18 H18A 109.6 . . ?
C40 C18 H18A 109.6 . . ?
N12 C18 H18B 109.6 . . ?
C40 C18 H18B 109.6 . . ?
H18A C18 H18B 108.1 . . ?
N8 C19 C29 114.76(19) . . ?
N8 C19 H19A 108.6 . . ?
C29 C19 H19A 108.6 . . ?
N8 C19 H19B 108.6 . . ?
C29 C19 H19B 108.6 . . ?
H19A C19 H19B 107.6 . . ?
C49 C20 C33 120.9(2) . . ?
C49 C20 C39 119.5(2) . . ?
C33 C20 C39 119.4(2) . . ?
C28 C21 C23 120.2(2) . . ?
C28 C21 H21 119.9 . . ?
C23 C21 H21 119.9 . . ?
N5 C22 C41 113.4(2) . . ?
N5 C22 H22A 108.9 . . ?
C41 C22 H22A 108.9 . . ?
N5 C22 H22B 108.9 . . ?
C41 C22 H22B 108.9 . . ?
H22A C22 H22B 107.7 . . ?
C49 C23 C21 121.5(2) . . ?
C49 C23 C35 119.1(2) . . ?
C21 C23 C35 119.4(2) . . ?
C26 C24 C17 119.3(2) . . ?
C26 C24 H24 120.4 . . ?
C17 C24 H24 120.4 . . ?
C27 C25 C39 119.0(2) . . ?
C27 C25 C38 119.8(2) . . ?
C39 C25 C38 121.2(2) . . ?
C24 C26 C42 118.6(2) . . ?
C24 C26 H26 120.7 . . ?
C42 C26 H26 120.7 . . ?
C25 C27 C45 122.0(3) . . ?
C25 C27 H27 119.0 . . ?
C45 C27 H27 119.0 . . ?
C21 C28 C34 120.4(2) . . ?
C21 C28 H28 119.8 . . ?
C34 C28 H28 119.8 . . ?
C34 C29 C35 119.4(2) . . ?
C34 C29 C19 119.8(2) . . ?
C35 C29 C19 120.8(2) . . ?
C47 C31 C41 118.7(2) . . ?
C47 C31 H31 120.6 . . ?
C41 C31 H31 120.6 . . ?
N16 C32 C17 121.2(2) . . ?
N16 C32 C11 117.4(2) . . ?
C17 C32 C11 121.5(2) . . ?
C45 C33 C20 120.3(3) . . ?
C45 C33 H33 119.8 . . ?
C20 C33 H33 119.8 . . ?
C29 C34 C28 121.7(2) . . ?
C29 C34 H34 119.1 . . ?
C28 C34 H34 119.1 . . ?
C13 C35 C23 118.9(2) . . ?
C13 C35 C29 122.7(2) . . ?
C23 C35 C29 118.4(2) . . ?
N8 C36 C15 111.2(2) . . ?
N8 C36 H36A 109.4 . . ?
C15 C36 H36A 109.4 . . ?
N8 C36 H36B 109.4 . . ?
C15 C36 H36B 109.4 . . ?
H36A C36 H36B 108.0 . . ?
N7 C37 C43 122.8(2) . . ?
N7 C37 H37 118.6 . . ?
C43 C37 H37 118.6 . . ?
N5 C38 C25 112.7(2) . . ?
N5 C38 H38A 109.1 . . ?
C25 C38 H38A 109.1 . . ?
N5 C38 H38B 109.1 . . ?
C25 C38 H38B 109.1 . . ?
H38A C38 H38B 107.8 . . ?
C13 C39 C20 118.5(2) . . ?
C13 C39 C25 122.7(2) . . ?
C20 C39 C25 118.8(2) . . ?
N5 C40 C18 112.1(2) . . ?
N5 C40 H40A 109.2 . . ?
C18 C40 H40A 109.2 . . ?
N5 C40 H40B 109.2 . . ?
C18 C40 H40B 109.2 . . ?
H40A C40 H40B 107.9 . . ?
N7 C41 C31 121.8(2) . . ?
N7 C41 C22 117.3(2) . . ?
C31 C41 C22 120.7(2) . . ?
N16 C42 C26 122.1(2) . . ?
N16 C42 H42 118.9 . . ?
C26 C42 H42 118.9 . . ?
C47 C43 C37 118.4(2) . . ?
C47 C43 H43 120.8 . . ?
C37 C43 H43 120.8 . . ?
C33 C45 C27 120.3(2) . . ?
C33 C45 H45 119.8 . . ?
C27 C45 H45 119.8 . . ?
C43 C47 C31 119.5(2) . . ?
C43 C47 H47 120.2 . . ?
C31 C47 H47 120.2 . . ?
C23 C49 C20 121.9(2) . . ?
C23 C49 H49 119.1 . . ?
C20 C49 H49 119.1 . . ?
 
loop_
 _geom_torsion_atom_site_label_1
 _geom_torsion_atom_site_label_2
 _geom_torsion_atom_site_label_3
 _geom_torsion_atom_site_label_4
 _geom_torsion
 _geom_torsion_site_symmetry_1
 _geom_torsion_site_symmetry_2
 _geom_torsion_site_symmetry_3
 _geom_torsion_site_symmetry_4
 _geom_torsion_publ_flag
O6 Cl2 O4 Cd1 15.1(2) . . . . ?
O9 Cl2 O4 Cd1 135.82(17) . . . . ?
O10 Cl2 O4 Cd1 -105.12(18) . . . . ?
C36 N8 C11 C32 -153.49(19) . . . . ?
C19 N8 C11 C32 86.3(2) . . . . ?
Cd1 N8 C11 C32 -44.04(19) . . . . ?
C18 N12 C15 C36 158.5(2) . . . . ?
Cd1 N12 C15 C36 34.2(2) . . . . ?
C15 N12 C18 C40 -164.7(2) . . . . ?
Cd1 N12 C18 C40 -38.0(2) . . . . ?
C11 N8 C19 C29 -53.4(3) . . . . ?
C36 N8 C19 C29 -175.81(19) . . . . ?
Cd1 N8 C19 C29 66.4(2) . . . . ?
C40 N5 C22 C41 75.3(3) . . . . ?
C38 N5 C22 C41 -165.9(2) . . . . ?
Cd1 N5 C22 C41 -33.5(2) . . . . ?
C28 C21 C23 C49 -176.8(2) . . . . ?
C28 C21 C23 C35 -0.1(4) . . . . ?
C32 C17 C24 C26 0.5(4) . . . . ?
C17 C24 C26 C42 -0.2(4) . . . . ?
C39 C25 C27 C45 -3.6(4) . . . . ?
C38 C25 C27 C45 175.2(2) . . . . ?
C23 C21 C28 C34 -4.9(4) . . . . ?
N8 C19 C29 C34 109.9(2) . . . . ?
N8 C19 C29 C35 -68.8(3) . . . . ?
C42 N16 C32 C17 -0.1(3) . . . . ?
Cd1 N16 C32 C17 169.60(18) . . . . ?
C42 N16 C32 C11 178.7(2) . . . . ?
Cd1 N16 C32 C11 -11.6(3) . . . . ?
C24 C17 C32 N16 -0.4(4) . . . . ?
C24 C17 C32 C11 -179.1(2) . . . . ?
N8 C11 C32 N16 41.4(3) . . . . ?
N8 C11 C32 C17 -139.8(2) . . . . ?
C49 C20 C33 C45 172.2(3) . . . . ?
C39 C20 C33 C45 -2.7(4) . . . . ?
C35 C29 C34 C28 2.5(4) . . . . ?
C19 C29 C34 C28 -176.3(2) . . . . ?
C21 C28 C34 C29 3.8(4) . . . . ?
C39 C13 C35 C23 -1.5(3) . . . . ?
C39 C13 C35 C29 179.1(2) . . . . ?
C49 C23 C35 C13 3.5(3) . . . . ?
C21 C23 C35 C13 -173.2(2) . . . . ?
C49 C23 C35 C29 -177.1(2) . . . . ?
C21 C23 C35 C29 6.2(3) . . . . ?
C34 C29 C35 C13 172.1(2) . . . . ?
C19 C29 C35 C13 -9.2(3) . . . . ?
C34 C29 C35 C23 -7.3(3) . . . . ?
C19 C29 C35 C23 171.4(2) . . . . ?
C11 N8 C36 C15 159.49(19) . . . . ?
C19 N8 C36 C15 -79.2(2) . . . . ?
Cd1 N8 C36 C15 49.9(2) . . . . ?
N12 C15 C36 N8 -60.0(3) . . . . ?
C41 N7 C37 C43 2.1(4) . . . . ?
Cd1 N7 C37 C43 -164.0(2) . . . . ?
C22 N5 C38 C25 61.3(3) . . . . ?
C40 N5 C38 C25 179.79(19) . . . . ?
Cd1 N5 C38 C25 -63.9(2) . . . . ?
C27 C25 C38 N5 -105.9(3) . . . . ?
C39 C25 C38 N5 73.0(3) . . . . ?
C35 C13 C39 C20 -0.9(3) . . . . ?
C35 C13 C39 C25 176.8(2) . . . . ?
C49 C20 C39 C13 1.3(3) . . . . ?
C33 C20 C39 C13 176.3(2) . . . . ?
C49 C20 C39 C25 -176.5(2) . . . . ?
C33 C20 C39 C25 -1.5(3) . . . . ?
C27 C25 C39 C13 -173.1(2) . . . . ?
C38 C25 C39 C13 8.1(4) . . . . ?
C27 C25 C39 C20 4.5(3) . . . . ?
C38 C25 C39 C20 -174.3(2) . . . . ?
C22 N5 C40 C18 -163.7(2) . . . . ?
C38 N5 C40 C18 77.4(2) . . . . ?
Cd1 N5 C40 C18 -50.6(2) . . . . ?
N12 C18 C40 N5 64.3(3) . . . . ?
C37 N7 C41 C31 -3.6(4) . . . . ?
Cd1 N7 C41 C31 163.4(2) . . . . ?
C37 N7 C41 C22 171.5(2) . . . . ?
Cd1 N7 C41 C22 -21.5(3) . . . . ?
C47 C31 C41 N7 2.0(4) . . . . ?
C47 C31 C41 C22 -172.9(3) . . . . ?
N5 C22 C41 N7 38.7(3) . . . . ?
N5 C22 C41 C31 -146.2(2) . . . . ?
C32 N16 C42 C26 0.4(4) . . . . ?
Cd1 N16 C42 C26 -168.98(19) . . . . ?
C24 C26 C42 N16 -0.3(4) . . . . ?
N7 C37 C43 C47 0.9(4) . . . . ?
C20 C33 C45 C27 3.7(4) . . . . ?
C25 C27 C45 C33 -0.6(4) . . . . ?
C37 C43 C47 C31 -2.4(4) . . . . ?
C41 C31 C47 C43 1.0(4) . . . . ?
C21 C23 C49 C20 173.5(2) . . . . ?
C35 C23 C49 C20 -3.1(4) . . . . ?
C33 C20 C49 C23 -174.2(2) . . . . ?
C39 C20 C49 C23 0.7(4) . . . . ?
 
_refine_diff_density_max    1.847
_refine_diff_density_min   -1.824
_refine_diff_density_rms    0.104

_shelx_res_file
;

    shelxl.res created by SHELXL-2014/7

TITL CdAnth_3_0m
CELL  0.71075 41.40990 10.66920 15.02830 90.00000 107.12750 90.00000
ZERR  8 0.00500 0.00130 0.00180 0.00000 0.00140 0.00000
LATT 7
SYMM    -X,    +Y, .50-Z
SFAC C H N O CL CD
UNIT 256 264 40 64 16 8
L.S. 5
FMAP 2
PLAN -25
WPDB -2
HTAB
BOND $H
CONF
LIST 4
TEMP -183.0
ACTA
SIZE 0.300 0.200 0.050
WGHT    0.040400   30.426201
FVAR       0.03874
CD1   6    0.882266    0.130594    0.570153    11.00000    0.00978    0.01183 =
         0.01739   -0.00040    0.00651   -0.00037
CL2   5    0.924159    0.210840    0.830055    11.00000    0.01534    0.01738 =
         0.01373   -0.00076    0.00647   -0.00276
CL3   5    0.794819    0.539787    0.448759    11.00000    0.01437    0.02581 =
         0.02895    0.00149    0.00764   -0.00131
O4    4    0.905776    0.132665    0.752557    11.00000    0.01839    0.01856 =
         0.01638   -0.00460    0.00501   -0.00046
O6    4    0.924762    0.337821    0.798976    11.00000    0.03368    0.01741 =
         0.02749    0.00116    0.01046   -0.00746
O9    4    0.907556    0.203883    0.901860    11.00000    0.02703    0.02420 =
         0.01974   -0.00241    0.01602   -0.00259
O10   4    0.958265    0.163560    0.865608    11.00000    0.01446    0.03975 =
         0.02229    0.00560    0.00514   -0.00060
O14   4    0.773931    0.550822    0.506123    11.00000    0.06438    0.24293 =
         0.13264   -0.14553    0.07110   -0.08719
O30   4    0.801840    0.416477    0.445002    11.00000    0.03028    0.04135 =
         0.38560    0.00006    0.03607   -0.00660
O46   4    0.826143    0.603553    0.481577    11.00000    0.02540    0.04366 =
         0.19274   -0.06058    0.04422   -0.01960
O48   4    0.777650    0.572717    0.362358    11.00000    0.02924    0.46606 =
         0.12866    0.21616    0.00092    0.00235
N5    3    0.831703    0.022970    0.478115    11.00000    0.01317    0.01657 =
         0.01871   -0.00285    0.00865   -0.00122
N7    3    0.837736    0.217588    0.611559    11.00000    0.01263    0.01844 =
         0.02055   -0.00354    0.00656    0.00066
N8    3    0.944462    0.094250    0.589347    11.00000    0.01264    0.01277 =
         0.01410    0.00087    0.00730    0.00185
N12   3    0.892798   -0.075589    0.620775    11.00000    0.01649    0.01350 =
         0.01723   -0.00027    0.00947   -0.00063
AFIX  13
H12   2    0.890297   -0.079764    0.684894    11.00000   -1.20000
AFIX   0
N16   3    0.906326    0.318982    0.560794    11.00000    0.01170    0.01461 =
         0.01705   -0.00121    0.00664   -0.00018
C11   1    0.960191    0.213480    0.631160    11.00000    0.01071    0.01540 =
         0.01531    0.00000    0.00467    0.00046
AFIX  23
H11A  2    0.983483    0.218402    0.626282    11.00000   -1.20000
H11B  2    0.961573    0.214879    0.698050    11.00000   -1.20000
AFIX   0
C13   1    0.889622    0.130427    0.376968    11.00000    0.01670    0.01484 =
         0.01256   -0.00017    0.00674    0.00098
AFIX  43
H13   2    0.891696    0.057561    0.414569    11.00000   -1.20000
AFIX   0
C15   1    0.927637   -0.117659    0.627549    11.00000    0.01830    0.01340 =
         0.02177    0.00298    0.01051    0.00305
AFIX  23
H15A  2    0.928229   -0.150216    0.566362    11.00000   -1.20000
H15B  2    0.934121   -0.186722    0.673358    11.00000   -1.20000
AFIX   0
C17   1    0.956264    0.433234    0.565101    11.00000    0.01314    0.01729 =
         0.02054   -0.00233    0.00652   -0.00295
AFIX  43
H17   2    0.980223    0.437126    0.581755    11.00000   -1.20000
AFIX   0
C18   1    0.866229   -0.157377    0.560349    11.00000    0.02086    0.01353 =
         0.02034   -0.00143    0.01048   -0.00216
AFIX  23
H18A  2    0.864944   -0.236705    0.593311    11.00000   -1.20000
H18B  2    0.872118   -0.177932    0.502788    11.00000   -1.20000
AFIX   0
C19   1    0.956552    0.060340    0.507938    11.00000    0.01366    0.01466 =
         0.01631    0.00141    0.00843    0.00297
AFIX  23
H19A  2    0.944234   -0.015323    0.477891    11.00000   -1.20000
H19B  2    0.980826    0.038449    0.531138    11.00000   -1.20000
AFIX   0
C20   1    0.854409    0.278783    0.266257    11.00000    0.01884    0.02013 =
         0.01524   -0.00172    0.00468    0.00458
C21   1    0.945636    0.367492    0.312303    11.00000    0.02431    0.01309 =
         0.01629   -0.00087    0.00953   -0.00208
AFIX  43
H21   2    0.943811    0.439123    0.273582    11.00000   -1.20000
AFIX   0
C22   1    0.802126    0.100358    0.480017    11.00000    0.01129    0.02262 =
         0.02037   -0.00547    0.00667   -0.00204
AFIX  23
H22A  2    0.782062    0.045415    0.468920    11.00000   -1.20000
H22B  2    0.797563    0.162051    0.428597    11.00000   -1.20000
AFIX   0
C23   1    0.915766    0.306245    0.319422    11.00000    0.01802    0.01448 =
         0.01410   -0.00228    0.00623    0.00092
C24   1    0.936816    0.534835    0.522145    11.00000    0.02270    0.01466 =
         0.02424    0.00026    0.00952   -0.00372
AFIX  43
H24   2    0.947338    0.608630    0.508692    11.00000   -1.20000
AFIX   0
C25   1    0.827257    0.095795    0.316336    11.00000    0.01618    0.02208 =
         0.01693   -0.00573    0.00772   -0.00146
C26   1    0.901880    0.527214    0.499160    11.00000    0.01964    0.01568 =
         0.02428    0.00250    0.00635    0.00219
AFIX  43
H26   2    0.888100    0.595548    0.469926    11.00000   -1.20000
AFIX   0
C27   1    0.797274    0.131102    0.253472    11.00000    0.01559    0.03147 =
         0.02025   -0.00603    0.00533   -0.00024
AFIX  43
H27   2    0.777739    0.081159    0.247240    11.00000   -1.20000
AFIX   0
C28   1    0.976788    0.323229    0.361055    11.00000    0.02026    0.01648 =
         0.02031   -0.00306    0.01177   -0.00502
AFIX  43
H28   2    0.996512    0.360170    0.352351    11.00000   -1.20000
AFIX   0
C29   1    0.952119    0.161764    0.435384    11.00000    0.01556    0.01427 =
         0.01351   -0.00118    0.00761    0.00140
C31   1    0.779768    0.190044    0.605524    11.00000    0.01483    0.02472 =
         0.02484    0.00024    0.00993    0.00008
AFIX  43
H31   2    0.758383    0.152955    0.576697    11.00000   -1.20000
AFIX   0
C32   1    0.940266    0.325881    0.583418    11.00000    0.01234    0.01493 =
         0.01396   -0.00168    0.00529    0.00003
C33   1    0.822007    0.314139    0.205278    11.00000    0.02175    0.02597 =
         0.01984    0.00147    0.00376    0.00798
AFIX  43
H33   2    0.819732    0.389511    0.170314    11.00000   -1.20000
AFIX   0
C34   1    0.979856    0.222398    0.424619    11.00000    0.01431    0.01864 =
         0.01781   -0.00167    0.00683    0.00021
AFIX  43
H34   2    1.001735    0.196310    0.460637    11.00000   -1.20000
AFIX   0
C35   1    0.918865    0.197621    0.378188    11.00000    0.01606    0.01419 =
         0.01333   -0.00137    0.00760    0.00105
C36   1    0.952901   -0.010812    0.657186    11.00000    0.01510    0.01617 =
         0.01546    0.00363    0.00667    0.00401
AFIX  23
H36A  2    0.952866    0.019904    0.719320    11.00000   -1.20000
H36B  2    0.975873   -0.042065    0.662115    11.00000   -1.20000
AFIX   0
C37   1    0.841771    0.293185    0.685572    11.00000    0.01528    0.02148 =
         0.02353   -0.00473    0.00450    0.00155
AFIX  43
H37   2    0.863348    0.329471    0.713278    11.00000   -1.20000
AFIX   0
C38   1    0.828168   -0.015067    0.379458    11.00000    0.01558    0.02031 =
         0.01877   -0.00540    0.00689   -0.00301
AFIX  23
H38A  2    0.807122   -0.064185    0.355152    11.00000   -1.20000
H38B  2    0.847374   -0.069862    0.378652    11.00000   -1.20000
AFIX   0
C39   1    0.857325    0.167483    0.321856    11.00000    0.01506    0.01840 =
         0.01395   -0.00450    0.00582    0.00067
C40   1    0.832262   -0.091824    0.535400    11.00000    0.01851    0.01696 =
         0.02240   -0.00250    0.01145   -0.00471
AFIX  23
H40A  2    0.814536   -0.150478    0.500356    11.00000   -1.20000
H40B  2    0.826988   -0.068267    0.593307    11.00000   -1.20000
AFIX   0
C41   1    0.806980    0.169288    0.570417    11.00000    0.01374    0.01762 =
         0.01749   -0.00125    0.00669    0.00021
C42   1    0.887484    0.417683    0.519765    11.00000    0.01397    0.01610 =
         0.02318    0.00038    0.00572    0.00173
AFIX  43
H42   2    0.863575    0.412129    0.504446    11.00000   -1.20000
AFIX   0
C43   1    0.815792    0.320420    0.723158    11.00000    0.02416    0.02669 =
         0.02150   -0.00577    0.00769    0.00726
AFIX  43
H43   2    0.819340    0.375187    0.774996    11.00000   -1.20000
AFIX   0
C45   1    0.794591    0.240431    0.197302    11.00000    0.01733    0.03510 =
         0.02014   -0.00279    0.00222    0.00774
AFIX  43
H45   2    0.773507    0.261827    0.154061    11.00000   -1.20000
AFIX   0
C47   1    0.784541    0.265879    0.683331    11.00000    0.02014    0.03059 =
         0.02637   -0.00090    0.01383    0.00650
AFIX  43
H47   2    0.766489    0.280263    0.709081    11.00000   -1.20000
AFIX   0
C49   1    0.883599    0.345535    0.266863    11.00000    0.02422    0.01649 =
         0.01568    0.00039    0.00714    0.00273
AFIX  43
H49   2    0.881477    0.419619    0.230521    11.00000   -1.20000
AFIX   0
HKLF 4

REM  CdAnth_3_0m
REM R1 =  0.0355 for    6905 Fo > 4sig(Fo)  and  0.0390 for all    7540 data
REM    433 parameters refined using      0 restraints

END

WGHT      0.0401     30.5089

REM Instructions for potential hydrogen bonds
EQIV $1 -x+2, y, -z+3/2
HTAB C11 O10_$1
HTAB C11 Cl2
HTAB C11 O10
EQIV $2 x, -y, z-1/2
HTAB C15 O9_$2
EQIV $3 x, y-1, z
HTAB C18 O46_$3
HTAB C18 O9_$2
HTAB C19 Cl2_$2
HTAB C19 O9_$2
HTAB C19 O10_$2
EQIV $4 x, -y+1, z-1/2
HTAB C26 O9_$4
HTAB C26 O46
EQIV $5 -x+3/2, -y+1/2, -z+1
HTAB C31 Cl3_$5
HTAB C31 O30_$5
HTAB C36 O4
HTAB C36 O10
HTAB C37 Cl2
HTAB C37 O6
HTAB C42 O30
HTAB C42 O46
EQIV $6 x, -y+1, z+1/2
HTAB C43 O48_$6

REM Highest difference peak  1.847,  deepest hole -1.824,  1-sigma level  0.104
Q1    1   0.7814  0.5048  0.3481  11.00000  0.05    1.85
Q2    1   0.8030  0.4459  0.4983  11.00000  0.05    1.74
Q3    1   0.7710  0.6192  0.4648  11.00000  0.05    1.56
Q4    1   0.8000  0.4342  0.4065  11.00000  0.05    1.48
Q5    1   0.7857  0.6421  0.3886  11.00000  0.05    1.26
Q6    1   0.8267  0.6057  0.4390  11.00000  0.05    0.62
Q7    1   0.8270  0.5773  0.5108  11.00000  0.05    0.55
Q8    1   0.8434  0.1176  0.3105  11.00000  0.05    0.49
Q9    1   0.9477  0.3759  0.5730  11.00000  0.05    0.48
Q10   1   0.9349  0.1809  0.4064  11.00000  0.05    0.47
Q11   1   0.8661  0.1320  0.5224  11.00000  0.05    0.45
Q12   1   0.8383  0.2998  0.2406  11.00000  0.05    0.41
Q13   1   0.8735  0.1407  0.3384  11.00000  0.05    0.40
Q14   1   0.9534  0.1234  0.4676  11.00000  0.05    0.39
Q15   1   0.8278  0.3018  0.7027  11.00000  0.05    0.38
Q16   1   0.8041  0.1300  0.5282  11.00000  0.05    0.38
Q17   1   0.8978  0.3665  0.5389  11.00000  0.05    0.38
Q18   1   0.7942  0.1824  0.5917  11.00000  0.05    0.38
Q19   1   0.9185  0.2566  0.3578  11.00000  0.05    0.37
Q20   1   0.2494  0.4626  0.3179  11.00000  0.05    0.36
Q21   1   0.9098 -0.0917  0.6183  11.00000  0.05    0.36
Q22   1   0.9373 -0.0599  0.6349  11.00000  0.05    0.36
Q23   1   0.8782 -0.1147  0.5945  11.00000  0.05    0.36
Q24   1   0.8295 -0.0409  0.5038  11.00000  0.05    0.34
Q25   1   0.8826  0.0536  0.5754  11.00000  0.05    0.34
;
_shelx_res_checksum   38419

_shelx_hkl_file
;
   0   0  -1   -0.47    0.01
   0   0  -2  312.84   12.15
   0   0   2  311.99   12.12
   0   0  -3   -0.08    0.03
   0   0   3    0.11    0.03
   0   0   4   15.45    0.62
   0   0  -4   15.72    0.63
   0   0   6   51.13    1.98
   0   0  -6   49.94    1.98
   0   0  -8   85.39    3.23
   0   0   8   79.27    3.21
   0   0   9    0.06    0.03
   0   0  -9   -0.01    0.04
   0   0  10    4.34    0.20
   0   0 -10    4.48    0.23
   0   0 -11    0.01    0.05
   0   0 -12   20.46    0.86
   0   0 -13   -0.05    0.06
   0   0 -13    0.11    0.10
   0   0 -14   10.04    0.53
   0   0 -15   -0.08    0.09
   0   0 -16   55.88    2.33
   0   0 -17    0.13    0.11
   0   0 -18    0.10    0.14
   0   2   0   81.83    3.22
   0   2   0   83.28    3.24
   0   2   1   15.98    0.64
   0   2   1   16.01    0.63
   0   2  -1   16.20    0.64
   0   2  -1   14.69    0.63
   0  -2  -1   17.02    0.63
   0   2  -2  363.86   14.39
   0   2  -2  380.49   14.32
   0   2   2  352.85   14.34
   0  -2  -2  378.88   14.37
   0   2  -3   24.37    0.96
   0   2  -3   24.91    0.98
   0   2   3   25.16    0.98
   0  -2  -3   23.68    0.98
   0   2   4  121.79    4.67
   0   2  -4  121.13    4.67
   0  -2  -4  116.66    4.67
   0   2  -5    7.03    0.30
   0   2   5    6.82    0.30
   0  -2  -5    6.50    0.30
   0   2   6   23.66    0.93
   0   2  -6   23.77    0.93
   0  -2  -6   21.75    0.94
   0   2  -7   27.06    1.08
   0   2   7   26.95    1.07
   0  -2  -7   25.93    1.09
   0   2  -8   30.18    1.22
   0   2   8   27.62    1.21
   0  -2  -8   31.19    1.24
   0  -2  -8   31.83    1.20
   0   2   9   43.87    1.76
   0   2  -9   44.62    1.77
   0  -2  -9   43.35    1.79
   0  -2  -9   44.99    1.75
   0   2 -10    4.12    0.22
   0   2  10    3.83    0.21
   0  -2 -10    3.97    0.20
   0  -2 -10    4.05    0.25
   0   2 -11   71.42    2.79
   0   2  11   67.81    2.77
   0  -2 -11   70.87    2.82
   0  -2 -11   71.14    2.77
   0   2  12    2.65    0.17
   0   2 -12    3.08    0.20
   0  -2 -12    2.59    0.22
   0   2 -13   -0.05    0.07
   0  -2 -13    0.04    0.09
   0   2 -14    0.84    0.12
   0  -2 -14    0.60    0.13
   0   2 -15   10.64    0.51
   0  -2 -15   10.81    0.56
   0   2 -16    1.38    0.21
   0  -2 -16    1.49    0.19
   0   2 -17    9.62    0.55
   0  -2 -17    9.51    0.54
   0   2 -18   -0.08    0.12
   0  -2 -18    0.08    0.13
   0   4   0  236.70    9.17
   0   4   0  236.17    9.23
   0   4  -1   51.94    2.08
   0   4   1   55.04    2.08
   0   4  -1   52.94    2.09
   0   4   1   52.76    2.09
   0   4  -2   38.81    1.53
   0   4   2   39.80    1.55
   0   4  -2   37.05    1.54
   0   4   2   40.29    1.53
   0   4   3   26.79    1.08
   0   4  -3   26.85    1.08
   0   4  -3   26.55    1.09
   0   4   3   27.22    1.10
   0  -4  -3   28.77    1.08
   0   4  -4    0.42    0.04
   0   4  -4    0.40    0.06
   0   4   4    0.40    0.07
   0  -4  -4    0.45    0.05
   0   4  -5    6.11    0.25
   0   4  -5    6.28    0.29
   0   4   5    6.31    0.29
   0  -4  -5    6.28    0.28
   0   4  -6  169.84    6.39
   0   4   6  154.73    6.39
   0  -4  -6  167.59    6.39
   0   4   7    1.56    0.13
   0   4  -7    1.63    0.12
   0  -4  -7    1.44    0.11
   0   4   8   31.57    1.33
   0   4  -8   33.75    1.34
   0  -4  -8   33.65    1.34
   0   4   9   11.51    0.52
   0   4  -9   11.85    0.53
   0  -4  -9   12.03    0.53
   0   4  10    8.78    0.40
   0   4 -10    8.33    0.40
   0  -4 -10    8.35    0.41
   0   4  11    1.65    0.15
   0   4 -11    1.65    0.16
   0  -4 -11    1.71    0.16
   0   4 -12    6.75    0.36
   0   4  12    6.58    0.34
   0  -4 -12    7.15    0.37
   0   4  13    0.12    0.07
   0   4 -13    0.14    0.09
   0  -4 -13    0.10    0.09
   0   4 -14   29.20    1.23
   0  -4 -14   29.37    1.26
   0   4 -15    2.21    0.20
   0  -4 -15    2.36    0.23
   0   4 -16   20.58    0.88
   0  -4 -16   19.42    0.91
   0   4 -17    0.72    0.17
   0  -4 -17    0.96    0.16
   0  -4 -18    4.78    0.36
   0   6   0   33.61    1.28
   0   6   0   30.26    1.28
   0   6  -1    0.94    0.09
   0   6   1    0.89    0.09
   0   6  -1    0.99    0.09
   0   6   1    0.85    0.09
   0   6  -2    4.99    0.24
   0   6   2    4.94    0.23
   0   6   2    4.79    0.25
   0   6  -2    4.89    0.23
   0   6   3   54.57    2.36
   0   6  -3   61.16    2.36
   0   6   3   62.41    2.35
   0   6  -3   60.43    2.34
   0   6  -4    3.41    0.17
   0   6   4    3.17    0.19
   0   6  -4    3.38    0.19
   0   6   4    3.40    0.17
   0   6  -5  137.56    5.66
   0   6   5  146.76    5.68
   0   6  -5  142.74    5.63
   0  -6  -5  152.93    5.64
   0   6   6   10.55    0.47
   0   6  -6   10.10    0.46
   0  -6  -6    9.83    0.43
   0   6  -7    3.32    0.20
   0   6   7    3.11    0.20
   0  -6  -7    3.07    0.17
   0   6   8    6.99    0.36
   0   6  -8    7.47    0.36
   0  -6  -8    6.82    0.33
   0   6  -9   39.71    1.67
   0   6   9   40.44    1.68
   0  -6  -9   44.08    1.74
   0   6  10    5.26    0.29
   0   6 -10    4.77    0.28
   0   6  11   67.15    2.71
   0   6 -11   68.28    2.71
   0   6  12    0.22    0.09
   0   6 -12    0.06    0.09
   0   6  13   28.42    1.20
   0   6 -13   28.21    1.20
   0   6  14    5.92    0.33
   0   6 -14    5.63    0.34
   0   6 -15    1.50    0.18
   0   6 -16    1.46    0.18
   0   6 -17   14.02    0.68
   0   8   0    6.15    0.31
   0   8   0    7.18    0.33
   0   8   1    2.16    0.17
   0   8  -1    2.78    0.17
   0   8  -1    2.95    0.17
   0   8   1    2.53    0.16
   0   8   2    4.30    0.22
   0   8  -2    4.17    0.23
   0   8  -2    4.06    0.22
   0   8   2    4.14    0.24
   0   8   3    0.07    0.06
   0   8  -3    0.14    0.06
   0   8   3    0.08    0.05
   0   8  -3    0.11    0.05
   0   8   4    0.07    0.05
   0   8  -4    0.08    0.07
   0   8   4    0.06    0.07
   0   8  -5    1.43    0.14
   0   8   5    1.17    0.14
   0   8   5    1.36    0.12
   0   8  -6   28.42    1.16
   0   8   6   27.52    1.17
   0   8   7    1.02    0.14
   0   8  -7    1.10    0.13
   0   8  -8   10.18    0.49
   0   8   8   10.79    0.51
   0   8  -9    1.01    0.13
   0   8   9    1.01    0.14
   0   8  10    5.58    0.33
   0   8 -10    5.68    0.33
   0   8  11    2.22    0.21
   0   8 -11    2.11    0.20
   0   8  12    5.01    0.32
   0   8 -12    5.20    0.32
   0   8 -13    0.85    0.15
   0   8  13    0.74    0.14
   0   8 -14    8.49    0.46
   0   8  14    8.53    0.46
   0   8  15    0.88    0.15
   0   8 -15    0.75    0.16
   0   8  16    6.19    0.49
   0  10   0    0.03    0.07
   0  10   0    0.07    0.07
   0  10   1   16.54    0.73
   0  10   1   16.21    0.71
   0  10  -1   16.93    0.72
   0  10  -1   16.33    0.71
   0  10  -2    4.58    0.25
   0  10  -2    4.80    0.26
   0  10   2    4.06    0.26
   0  10   2    4.28    0.25
   0  10   3   22.97    0.98
   0  10   3   22.02    0.94
   0  10  -3   23.28    0.96
   0  10  -4    6.62    0.35
   0  10   4    7.14    0.37
   0  10  -5   18.78    0.82
   0  10   5   19.16    0.84
   0  10   6   14.80    0.70
   0  10  -6   15.99    0.69
   0  10   7    0.22    0.11
   0  10  -7    0.01    0.09
   0  10   8    6.34    0.36
   0  10  -8    6.34    0.36
   0  10   9   14.22    0.70
   0  10  -9   16.18    0.70
   0  10  10    2.97    0.25
   0  10 -10    3.71    0.25
   0  10  11   20.46    0.91
   0  10 -11   19.29    0.88
   0  10 -12    0.08    0.12
   0  10  12   -0.04    0.09
   0  12   0   37.45    1.55
   0  12   0   37.32    1.53
   0  12   1    1.33    0.15
   0  12  -1    1.58    0.16
   0  12   1    1.48    0.15
   0  12   2    5.24    0.32
   0  12  -2    5.15    0.30
   0  12   3    1.04    0.14
   0  12  -3    1.09    0.15
   0  12   4    1.38    0.17
   0  12  -4    1.37    0.16
   0  12   5    3.54    0.27
   0  12  -5    4.25    0.27
   0  12  -6    7.71    0.43
   0  12   6    8.84    0.46
   0  12  -7    0.52    0.13
   0  12   7    0.37    0.13
   0  12  -8    8.04    0.44
   0  12   8    8.43    0.47
   0  14  -1    7.45    0.43
   0  14  -2    0.85    0.14
   0  14   2    0.84    0.15
   0  14   3    7.91    0.49
   0  14  -3    8.34    0.46
   1   1 -18    0.03    0.13
   1  -1 -18    0.02    0.12
   1   1 -17    8.75    0.50
   1  -1 -17    8.17    0.49
   1   1 -16    3.38    0.30
   1  -1 -16    3.23    0.28
   1   1 -15   11.21    0.59
   1  -1 -15   11.38    0.58
   1   1 -14   13.63    0.63
   1  -1 -14   14.66    0.69
   1   1 -13   12.30    0.54
   1  -1 -13   11.64    0.59
   1   1 -12   59.03    2.35
   1  -1 -12   57.19    2.40
   1  -1 -12   61.19    2.35
  -1   1  11   11.61    0.48
   1   1 -11   11.92    0.50
   1  -1 -11   10.39    0.49
  -1   1  10    7.47    0.33
   1   1 -10    6.96    0.34
   1  -1 -10    7.57    0.34
  -1   1   9   38.90    1.51
   1   1  -9   40.09    1.53
   1  -1  -9   37.03    1.52
  -1  -1   9   36.82    1.49
   1   1  -8    1.64    0.12
  -1   1   8    1.49    0.10
   1  -1  -8    1.68    0.10
  -1  -1   8    1.60    0.08
   1   1  -7   58.30    2.29
  -1   1   7   58.77    2.28
   1  -1  -7   58.12    2.28
  -1  -1   7   57.71    2.26
  -1   1   6   75.42    2.89
   1   1  -6   73.52    2.90
  -1  -1   6   74.51    2.87
   1  -1  -6   72.54    2.89
  -1   1   5    0.48    0.05
   1   1  -5    0.55    0.06
  -1  -1   5    0.55    0.03
  -1   1   4  462.27   17.41
   1   1  -4  431.47   17.33
   1   1  -4  448.22   17.44
  -1   1   3   71.59    2.78
   1   1  -3   71.31    2.78
  -1   1   2   39.46    1.54
   1   1  -2   39.37    1.54
   1   1  -1  244.35    9.04
   1   1  -1  233.54    9.01
  -1   1   1  220.28    9.02
  -1   1   1  230.00    9.04
  -1   1   0  172.55    6.38
   1   1   0  168.19    6.37
  -1   1   0  165.29    6.38
   1   1   0  148.85    6.37
   1   1   1   10.09    0.42
  -1   1  -1   10.81    0.41
   1   1   1   10.26    0.41
  -1   1  -1   10.80    0.42
  -1  -1  -1   10.33    0.42
  -1   1  -2  119.32    4.64
   1   1   2  124.00    4.69
  -1  -1  -2  115.28    4.70
   1   1   3  108.40    4.20
  -1   1  -3  113.02    4.20
  -1  -1  -3  102.68    4.20
   1   1   4    1.80    0.10
  -1   1  -4    1.85    0.10
   1  -1   4    1.84    0.08
   1   1   5   83.86    3.25
  -1   1  -5   82.79    3.25
   1  -1   5   83.97    3.23
  -1  -1  -5   82.84    3.24
   1   1   6    6.42    0.28
  -1   1  -6    6.45    0.29
  -1  -1  -6    6.51    0.28
   1  -1   6    6.79    0.27
  -1   1  -7   53.16    2.11
   1   1   7   51.07    2.10
   1  -1   7   55.21    2.09
  -1  -1  -7   54.86    2.10
   1   1   8    6.51    0.28
  -1   1  -8    6.20    0.29
   1  -1   8    5.93    0.26
  -1  -1  -8    6.72    0.28
   1   1   9    9.42    0.40
  -1   1  -9    9.31    0.41
   1  -1   9    9.04    0.38
  -1  -1  -9    8.72    0.44
  -1  -1  -9    9.47    0.40
   1   1  10   41.86    1.63
  -1   1 -10   40.55    1.64
  -1  -1 -10   40.47    1.69
  -1  -1 -10   41.52    1.64
   1   1  11   35.07    1.42
  -1   1 -11   36.04    1.43
  -1  -1 -11   36.33    1.42
  -1  -1 -11   34.31    1.48
  -1   1 -12    8.61    0.40
  -1  -1 -12    8.26    0.45
  -1  -1 -12    8.90    0.41
  -1   1 -13    7.42    0.38
  -1  -1 -13    8.39    0.44
  -1   1 -14    0.16    0.11
  -1   1 -14    0.11    0.09
  -1  -1 -14    0.23    0.11
  -1   1 -15    0.18    0.12
  -1  -1 -15    0.49    0.14
  -1   1 -16    3.57    0.30
  -1  -1 -16    3.95    0.30
  -1   1 -17    1.43    0.21
  -1  -1 -17    1.42    0.20
  -1   1 -18   -0.11    0.12
  -1  -1 -18    0.04    0.13
   1   3 -18    3.11    0.35
   1  -3 -18    3.12    0.30
   1   3 -17    3.21    0.29
   1  -3 -17    3.13    0.27
   1   3 -16    0.19    0.10
   1  -3 -16    0.12    0.12
   1   3 -15   13.83    0.64
   1  -3 -15   14.22    0.68
   1   3 -14    2.67    0.21
   1  -3 -14    2.69    0.22
  -1   3  13    0.94    0.15
   1   3 -13    0.92    0.13
   1  -3 -13    0.88    0.14
   1   3 -12   17.00    0.75
  -1   3  12   17.13    0.73
   1  -3 -12   17.57    0.78
  -1   3  11    0.38    0.08
   1   3 -11    0.37    0.09
   1  -3 -11    0.32    0.10
   1   3 -10    4.38    0.24
  -1   3  10    4.35    0.23
   1  -3 -10    4.10    0.21
   1  -3 -10    4.05    0.25
  -1   3   9   34.62    1.41
   1   3  -9   36.06    1.42
   1  -3  -9   34.71    1.43
   1   3  -8    0.10    0.05
  -1   3   8    0.08    0.05
   1  -3  -8    0.08    0.05
   1   3  -7   30.38    1.22
  -1   3   7   30.04    1.22
   1  -3  -7   30.20    1.23
   1   3  -6   63.81    2.52
  -1   3   6   64.09    2.52
   1  -3  -6   64.43    2.53
  -1   3   5   94.92    3.70
   1   3  -5   96.29    3.70
   1  -3  -5   92.37    3.69
   1   3  -4  232.29    8.97
  -1   3   4  228.76    9.01
   1   3  -4  239.24    9.01
   1  -3  -4  223.56    9.04
   1   3  -3   31.79    1.28
  -1   3   3   34.47    1.31
   1   3  -3   32.31    1.30
   1  -3  -3   32.98    1.29
  -1   3   2   44.77    1.78
   1   3  -2   46.06    1.78
  -1   3   2   46.32    1.79
   1   3  -2   43.88    1.77
   1  -3  -2   46.28    1.77
   1   3  -1    2.81    0.14
  -1   3   1    3.20    0.15
   1   3  -1    2.89    0.14
  -1   3   1    3.12    0.14
  -1   3   0  150.71    5.87
   1   3   0  148.76    5.85
   1   3   0  151.19    5.86
  -1   3   0  149.34    5.85
  -1   3  -1    3.84    0.16
  -1   3  -1    3.57    0.17
   1   3   1    3.56    0.17
   1   3   1    3.48    0.16
   1   3   2  174.37    6.80
  -1   3  -2  170.74    6.78
   1   3   2  169.36    6.77
  -1   3  -2  175.58    6.79
  -1  -3  -2  179.37    6.80
  -1   3  -3   11.97    0.51
  -1   3  -3   12.32    0.49
   1   3   3   12.42    0.51
  -1  -3  -3   12.25    0.50
  -1   3  -4   15.49    0.64
  -1   3  -4   16.27    0.61
   1   3   4   15.70    0.64
  -1  -3  -4   14.93    0.63
  -1   3  -5  123.43    4.82
   1   3   5  124.66    4.83
  -1  -3  -5  123.13    4.83
   1   3   6   30.51    1.20
  -1   3  -6   29.03    1.20
  -1  -3  -6   30.05    1.21
  -1   3  -7   10.92    0.46
   1   3   7   10.72    0.46
  -1  -3  -7   10.12    0.47
   1   3   8   27.10    1.10
  -1   3  -8   27.13    1.10
  -1  -3  -8   26.64    1.11
   1   3   9    0.49    0.08
  -1   3  -9    0.58    0.09
  -1  -3  -9    0.74    0.10
  -1  -3  -9    0.61    0.06
   1   3  10   16.33    0.71
  -1   3 -10   17.28    0.72
  -1  -3 -10   16.77    0.74
  -1  -3 -10   16.58    0.74
   1   3  11   60.19    2.43
  -1   3 -11   62.14    2.44
  -1  -3 -11   61.37    2.47
  -1   3 -12    2.05    0.18
   1   3  12    1.85    0.15
  -1  -3 -12    2.09    0.20
  -1   3 -13   31.87    1.36
  -1  -3 -13   34.19    1.40
  -1   3 -14    5.05    0.29
  -1  -3 -14    5.09    0.33
  -1   3 -15    0.05    0.10
  -1   3 -15    0.09    0.10
  -1  -3 -15    0.18    0.11
  -1   3 -16   32.73    1.46
  -1  -3 -16   33.93    1.45
  -1   3 -17    8.73    0.54
  -1  -3 -17   10.20    0.54
  -1  -3 -18   10.83    0.59
   1   5 -17   17.62    0.80
   1   5 -16    0.10    0.11
   1   5 -15   20.63    0.95
   1  -5 -15   23.41    1.10
  -1   5  14    7.87    0.40
   1   5 -14    7.79    0.41
   1  -5 -14    7.95    0.42
  -1   5  13    0.76    0.12
   1   5 -13    0.70    0.13
   1  -5 -13    0.64    0.12
   1   5 -12    0.78    0.13
  -1   5  12    0.83    0.12
   1  -5 -12    1.09    0.13
  -1   5  11   15.47    0.65
   1   5 -11   14.65    0.65
   1  -5 -11   13.70    0.65
  -1   5  10    4.41    0.26
   1   5 -10    4.41    0.26
   1  -5 -10    4.67    0.26
  -1   5   9   58.36    2.32
   1   5  -9   59.48    2.32
   1  -5  -9   56.66    2.31
   1   5  -8    3.60    0.21
  -1   5   8    3.64    0.22
   1  -5  -8    3.57    0.20
   1   5  -7   53.67    2.09
  -1   5   7   50.25    2.09
   1  -5  -7   53.15    2.07
   1   5  -6   68.44    2.73
  -1   5   6   69.61    2.74
   1  -5  -6   69.46    2.71
   1   5  -5    5.68    0.27
   1   5  -5    5.46    0.23
   1  -5  -5    5.31    0.24
   1   5  -4    0.80    0.07
  -1   5   4    1.03    0.10
   1   5  -4    0.70    0.08
  -1   5   4    0.97    0.08
   1  -5  -4    0.93    0.07
  -1   5   3   22.32    0.90
  -1   5   3   22.67    0.92
   1   5  -3   22.15    0.89
   1   5  -3   22.31    0.91
  -1   5   2   25.86    1.03
   1   5  -2   26.00    1.03
  -1   5   2   25.24    1.04
   1   5  -2   26.20    1.04
   1   5  -1  112.15    4.44
  -1   5   1  115.72    4.44
   1   5  -1  114.69    4.44
  -1   5   1  113.41    4.45
  -1   5   0    4.82    0.23
   1   5   0    4.91    0.23
   1   5   0    4.65    0.22
  -1   5   0    4.93    0.23
  -1   5  -1   44.28    1.78
  -1   5  -1   44.68    1.78
   1   5   1   46.10    1.77
   1   5   1   44.95    1.78
   1   5   2   56.92    2.24
  -1   5  -2   56.65    2.23
  -1   5  -2   56.13    2.23
   1   5   2   57.27    2.22
  -1   5  -3    8.12    0.35
   1   5   3    8.13    0.33
   1   5   3    7.65    0.35
  -1   5  -3    8.21    0.33
  -1  -5  -3    6.73    0.33
  -1   5  -4   46.26    1.84
  -1   5  -4   45.28    1.87
   1   5   4   47.11    1.85
   1   5   4   46.92    1.88
  -1  -5  -4   49.78    1.85
  -1   5  -5   84.45    3.31
  -1   5  -5   85.25    3.34
   1   5   5   84.03    3.35
  -1  -5  -5   86.84    3.33
   1   5   6   10.57    0.46
  -1   5  -6   10.43    0.45
  -1  -5  -6    9.64    0.43
   1   5   7   14.85    0.67
  -1   5  -7   16.13    0.67
  -1  -5  -7   16.05    0.66
  -1   5  -8    8.17    0.38
   1   5   8    7.76    0.38
  -1  -5  -8    7.81    0.37
  -1   5  -9    3.14    0.20
   1   5   9    3.04    0.20
  -1  -5  -9    2.87    0.19
  -1   5 -10    6.30    0.34
   1   5  10    6.78    0.34
  -1  -5 -10    6.44    0.33
   1   5  11    4.97    0.29
  -1   5 -11    5.52    0.30
  -1  -5 -11    5.02    0.29
  -1   5 -12    0.30    0.10
   1   5  12    0.26    0.09
  -1  -5 -12    0.39    0.10
   1   5  13   13.78    0.63
  -1   5 -13   14.12    0.63
  -1  -5 -13   13.50    0.64
   1   5  14    6.60    0.35
  -1   5 -14    6.41    0.36
  -1  -5 -14    6.87    0.38
  -1   5 -15   -0.02    0.08
  -1  -5 -15   -0.01    0.09
  -1   5 -16    8.21    0.50
  -1   5 -16    8.49    0.44
  -1   5 -17    0.19    0.15
  -1   5 -17    0.22    0.12
   1   7 -16    0.65    0.15
  -1   7  15    7.41    0.39
   1   7 -15    6.06    0.38
  -1   7  14   10.95    0.54
   1   7 -14   10.77    0.54
   1   7 -13    1.01    0.15
  -1   7  13    1.05    0.14
   1   7 -12   11.39    0.56
  -1   7  12   12.41    0.57
  -1   7  11    4.69    0.29
   1   7 -11    4.93    0.30
   1   7 -10    5.92    0.31
  -1   7  10    4.97    0.31
  -1   7   9   11.33    0.53
   1   7  -9   11.06    0.52
   1   7  -8    7.10    0.36
  -1   7   8    7.22    0.37
  -1   7   7    4.35    0.27
   1   7  -7    4.90    0.27
  -1   7   6   90.03    3.71
   1   7  -6   97.82    3.70
  -1   7   5    2.11    0.17
   1   7  -5    1.88    0.16
  -1   7   5    2.07    0.13
   1   7  -4    0.14    0.04
  -1   7   4    0.06    0.06
   1   7  -4    0.15    0.07
  -1   7   4    0.14    0.05
  -1   7   3   10.71    0.50
   1   7  -3   11.71    0.49
   1   7  -3   11.34    0.50
  -1   7   3   11.61    0.49
   1   7  -2   -0.01    0.04
  -1   7   2    0.00    0.05
   1   7  -2    0.10    0.05
  -1   7   2    0.00    0.04
   1   7  -1   15.62    0.66
   1   7  -1   15.60    0.65
  -1   7   1   15.56    0.65
  -1   7   0    9.68    0.40
  -1   7   0    8.50    0.40
   1   7   0    9.60    0.40
   1   7   0    8.45    0.41
   1   7   1   11.82    0.53
  -1   7  -1   12.44    0.52
   1   7   1   12.45    0.52
  -1   7  -1   12.01    0.52
   1   7   2   63.67    2.50
  -1   7  -2   62.93    2.49
   1   7   2   63.59    2.48
  -1   7  -2   61.93    2.48
  -1   7  -3    0.16    0.05
   1   7   3    0.19    0.05
   1   7   3    0.15    0.06
  -1   7  -3    0.09    0.06
   1   7   4   15.39    0.64
  -1   7  -4   16.07    0.64
  -1   7  -4   15.71    0.66
   1   7   4   14.84    0.67
  -1   7  -5    7.81    0.38
   1   7   5    8.50    0.40
   1   7   6    4.19    0.25
  -1   7  -6    4.13    0.24
  -1   7  -7    7.87    0.38
   1   7   7    7.77    0.39
   1   7   8   14.81    0.70
  -1   7  -8   16.71    0.69
  -1   7  -9    2.92    0.20
   1   7   9    2.70    0.21
   1   7  10   85.87    3.38
  -1   7 -10   83.57    3.36
  -1   7 -11    4.56    0.28
   1   7  11    4.47    0.28
  -1   7 -12    1.68    0.18
   1   7  12    1.98    0.19
   1   7  13    0.38    0.11
  -1   7 -13    0.22    0.10
   1   7  14   15.53    0.72
  -1   7 -14   15.38    0.72
  -1   7 -15    0.03    0.12
   1   7  15    0.26    0.11
  -1   7 -16   14.37    0.68
  -1   7 -16   13.93    0.74
  -1   9  14    0.52    0.13
   1   9 -14    0.38    0.13
   1   9 -13    0.16    0.12
  -1   9  13    0.18    0.12
   1   9 -12    6.92    0.39
  -1   9  12    7.16    0.41
  -1   9  11    4.11    0.28
   1   9 -11    3.29    0.26
   1   9 -10    0.11    0.10
  -1   9  10    0.07    0.10
  -1   9   9   11.97    0.57
   1   9  -9   11.55    0.55
   1   9  -8    0.50    0.11
  -1   9   8    0.70    0.12
   1   9  -7   11.09    0.54
  -1   9   7   11.86    0.55
   1   9  -6    3.73    0.25
  -1   9   6    4.15    0.26
   1   9  -5    2.08    0.18
  -1   9   5    1.75    0.14
  -1   9   5    2.28    0.19
  -1   9   4   18.94    0.80
  -1   9   4   17.76    0.76
   1   9  -4   17.91    0.78
   1   9  -3    6.91    0.35
  -1   9   3    7.31    0.37
   1   9  -3    6.98    0.34
  -1   9   3    7.10    0.34
  -1   9   2    0.08    0.07
   1   9  -2   -0.01    0.06
   1   9  -2    0.07    0.06
  -1   9   2   -0.02    0.05
   1   9  -1    2.71    0.18
   1   9  -1    2.78    0.19
  -1   9   1    2.80    0.19
  -1   9   1    2.74    0.18
  -1   9   0   51.17    1.96
   1   9   0   46.04    1.95
   1   9   0   46.22    1.96
  -1   9   0   51.67    1.95
  -1   9  -1    0.10    0.06
   1   9   1    0.11    0.07
   1   9   1    0.08    0.06
  -1   9  -1    0.10    0.07
   1   9   2    0.73    0.11
  -1   9  -2    1.00    0.10
  -1   9  -2    0.83    0.11
   1   9   2    1.02    0.10
   1   9   3    6.46    0.30
  -1   9  -3    6.31    0.31
  -1   9  -3    6.64    0.36
   1   9   3    5.11    0.31
   1   9   4    0.30    0.10
  -1   9  -4    0.18    0.08
   1   9   4    0.20    0.06
  -1   9  -5   28.79    1.23
   1   9   5   31.00    1.26
   1   9   6    4.34    0.27
  -1   9  -6    4.07    0.26
   1   9   7    2.35    0.21
  -1   9  -7    2.44    0.20
   1   9   8   13.77    0.64
  -1   9  -8   13.41    0.62
  -1   9  -9   -0.06    0.08
   1   9   9   -0.04    0.09
  -1   9 -10    1.80    0.19
   1   9  10    2.07    0.21
   1   9  11    8.12    0.45
  -1   9 -11    8.74    0.45
   1   9  12    0.07    0.10
  -1   9 -12   -0.01    0.10
   1   9  13   25.69    1.14
  -1   9 -13   26.66    1.14
   1   9  14    1.02    0.16
  -1   9 -14    1.22    0.27
   1  11 -11    7.34    0.54
  -1  11  11    6.53    0.45
   1  11 -10    0.22    0.11
  -1  11  10    0.35    0.13
  -1  11   9    1.81    0.20
   1  11  -9    1.42    0.18
   1  11  -8    1.33    0.17
  -1  11   8    1.16    0.16
   1  11  -7    1.35    0.16
  -1  11   7    1.36    0.18
   1  11  -6   40.50    1.65
  -1  11   6   39.57    1.67
   1  11  -5    0.34    0.10
  -1  11   5    0.31    0.11
  -1  11   4   22.20    0.97
   1  11  -4   22.67    0.96
  -1  11   3    2.29    0.21
  -1  11   3    2.43    0.18
   1  11  -3    2.46    0.19
  -1  11   2    1.04    0.13
  -1  11   2    1.09    0.13
   1  11  -2    1.33    0.14
   1  11  -1    3.26    0.22
   1  11  -1    3.61    0.23
  -1  11   1    3.26    0.22
  -1  11   1    3.57    0.24
  -1  11   0   22.84    1.02
   1  11   0   23.91    1.01
  -1  11   0   25.26    1.01
   1  11   0   24.27    1.02
  -1  11  -1    2.01    0.17
   1  11   1    1.79    0.18
  -1  11  -1    1.96    0.17
   1  11   1    1.65    0.15
   1  11   2   27.01    1.14
   1  11   2   27.76    1.17
  -1  11  -2   28.06    1.16
  -1  11  -3    2.51    0.20
   1  11   3    2.88    0.22
  -1  11  -4    8.55    0.42
   1  11   4    7.92    0.43
  -1  11  -5    1.93    0.18
   1  11   5    1.73    0.18
   1  11   6   -0.08    0.09
  -1  11  -6   -0.05    0.09
   1  11   7    1.36    0.17
  -1  11  -7    1.85    0.19
   1  11   8   15.58    0.73
  -1  11  -8   15.40    0.71
  -1  11  -9    2.38    0.22
   1  11   9    2.52    0.24
   1  11  10    9.65    0.51
  -1  11 -10    9.27    0.50
  -1  13   6    4.12    0.29
   1  13  -6    3.51    0.28
   1  13  -5    0.03    0.10
  -1  13   5    0.01    0.11
   1  13  -4    3.14    0.25
  -1  13   4    3.11    0.26
  -1  13   3   12.02    0.59
   1  13  -3   11.93    0.57
   1  13  -2    1.13    0.15
  -1  13   2    1.08    0.15
  -1  13   1   21.00    0.96
   1  13  -1   23.22    0.96
   1  13   0   -0.02    0.10
  -1  13   0    0.11    0.09
  -1  13  -1   -0.07    0.08
   1  13   1    0.00    0.09
  -1  13  -2    0.13    0.10
   1  13   2    0.14    0.10
   1  13   3    4.15    0.30
  -1  13  -3    4.90    0.30
   1  13   4    2.21    0.22
  -1  13  -4    1.65    0.18
  -1  13  -5   10.46    0.52
   1  13   5    9.70    0.53
   1  13   6    0.23    0.14
  -1  13  -6    0.51    0.14
   2   0 -18    9.23    0.55
   2   0 -17   -0.04    0.10
   2   0 -16   31.96    1.40
   2   0 -15    0.22    0.11
   2   0 -14   16.58    0.72
   2   0 -13    0.04    0.07
   2   0 -12   89.41    3.52
   2   0 -11    0.05    0.06
   2   0 -10   40.05    1.58
  -2   0  10   39.05    1.56
  -2   0   9    0.01    0.03
   2   0  -9    0.00    0.04
   2   0  -8   39.55    1.56
  -2   0   8   39.13    1.55
   2   0  -7   -0.02    0.03
  -2   0   7   -0.04    0.02
  -2   0   6   25.34    1.00
   2   0  -6   25.22    1.01
  -2   0   5    0.00    0.02
   2   0  -5   -0.03    0.02
   2   0  -4  944.18   39.99
  -2   0   4 1000.00   39.15
  -2   0   3   -0.15    0.02
   2   0  -3   -0.12    0.03
  -2   0   2   74.89    2.95
   2   0  -1    0.02    0.01
   2   0   0    3.35    0.16
  -2   0   0    3.38    0.16
  -2   0  -1   -0.01    0.01
  -2   0  -1   -0.02    0.01
   2   0   2   22.95    0.95
  -2   0  -2   25.07    0.95
  -2   0  -3   -0.14    0.03
   2   0   3   -0.11    0.03
  -2   0  -4   81.38    3.15
   2   0   4   80.34    3.15
  -2   0  -5   -0.04    0.02
   2   0   5   -0.01    0.02
   2   0   6   22.46    0.89
  -2   0  -6   22.31    0.90
   2   0   7    0.01    0.03
  -2   0  -7   -0.05    0.03
  -2   0  -8   34.65    1.36
   2   0   8   33.49    1.34
   2   0   9   -0.02    0.03
  -2   0  -9    0.00    0.04
   2   0  10   49.09    2.01
  -2   0 -10   52.88    2.02
  -2   0 -11    0.01    0.07
  -2   0 -11   -0.02    0.05
  -2   0 -12    7.58    0.36
  -2   0 -12    7.50    0.42
  -2   0 -13    0.00    0.08
  -2   0 -14    1.59    0.20
  -2   0 -15   -0.10    0.10
  -2   0 -16   50.92    2.14
  -2   0 -17    0.02    0.11
  -2   0 -18    2.74    0.28
   2   2 -18    0.44    0.16
   2  -2 -18    0.45    0.15
   2   2 -17    1.03    0.20
   2  -2 -17    1.09    0.19
   2   2 -16    0.54    0.17
   2  -2 -16    0.60    0.15
   2   2 -15   29.40    1.20
   2  -2 -15   27.67    1.24
   2   2 -14    7.02    0.36
   2  -2 -14    6.81    0.39
   2   2 -13   32.14    1.29
   2  -2 -13   30.40    1.33
  -2   2  12    0.43    0.07
   2   2 -12    0.28    0.09
   2  -2 -12    0.15    0.09
   2  -2 -12    0.16    0.06
  -2   2  11    2.51    0.16
   2   2 -11    2.63    0.18
   2  -2 -11    2.65    0.16
   2  -2 -11    2.84    0.21
  -2   2  10   14.15    0.61
   2   2 -10   14.80    0.62
   2  -2 -10   14.20    0.60
   2   2  -9    1.28    0.11
  -2   2   9    1.28    0.10
   2  -2  -9    1.11    0.09
  -2   2   8    0.91    0.09
   2   2  -8    1.07    0.10
  -2   2   7   42.44    1.67
   2   2  -7   41.75    1.68
   2   2  -6    3.26    0.18
  -2   2   6    3.74    0.18
  -2   2   5   26.05    1.07
   2   2  -5   27.58    1.07
   2   2  -4   77.82    2.97
  -2   2   4   71.67    2.97
   2   2  -4   78.22    2.95
   2   2  -3   12.74    0.54
   2   2  -3   13.29    0.52
  -2   2   3   13.45    0.54
  -2   2   2   35.71    1.38
   2   2  -2   35.15    1.39
   2   2  -2   35.02    1.37
   2  -2  -2   35.23    1.38
   2   2  -1  342.98   13.62
  -2   2   1  343.06   13.61
  -2   2   1  358.92   13.63
   2   2  -1  353.69   13.61
   2   2   0   58.28    2.24
  -2   2   0   56.31    2.25
  -2   2   0   58.34    2.25
   2   2   0   56.42    2.25
  -2   2  -1   18.41    0.72
  -2   2  -1   18.41    0.73
   2   2   1   18.03    0.72
  -2  -2  -1   18.68    0.73
  -2   2  -2   30.66    1.17
  -2   2  -2   30.49    1.19
   2   2   2   29.50    1.17
   2   2   2   30.03    1.19
  -2  -2  -2   29.85    1.18
   2   2   3   78.01    2.95
  -2   2  -3   78.44    2.95
   2  -2   3   70.42    2.93
  -2  -2  -3   75.00    2.95
   2   2   4    3.65    0.18
  -2   2  -4    4.05    0.18
  -2  -2  -4    3.51    0.18
  -2   2  -5   27.00    1.09
   2   2   5   27.44    1.09
  -2  -2  -5   27.76    1.10
   2   2   6    8.33    0.38
  -2   2  -6    9.58    0.39
  -2  -2  -6    8.84    0.40
  -2   2  -7  135.22    5.29
   2   2   7  136.82    5.28
  -2  -2  -7  135.97    5.27
  -2  -2  -7  134.13    5.30
   2   2   8    4.68    0.23
  -2   2  -8    4.48    0.23
  -2  -2  -8    4.78    0.26
  -2  -2  -8    4.69    0.21
   2   2   9   59.29    2.29
  -2   2  -9   58.16    2.29
  -2  -2  -9   55.80    2.27
  -2  -2  -9   58.26    2.32
  -2   2 -10    8.60    0.41
   2   2  10    9.35    0.40
  -2  -2 -10    8.95    0.39
  -2  -2 -10    8.82    0.44
  -2   2 -11    5.37    0.28
   2   2  11    5.05    0.26
  -2  -2 -11    5.31    0.31
  -2   2 -12    2.32    0.17
  -2  -2 -12    2.16    0.19
  -2   2 -13    3.90    0.24
  -2  -2 -13    4.22    0.29
  -2   2 -14   10.27    0.48
  -2   2 -14    9.19    0.52
  -2  -2 -14   10.36    0.53
  -2   2 -15   40.05    1.76
  -2  -2 -15   42.81    1.76
  -2   2 -16    3.41    0.30
  -2  -2 -16    3.23    0.27
  -2   2 -17    0.08    0.13
  -2  -2 -17    0.07    0.13
  -2  -2 -18   -0.14    0.11
   2  -4 -18   14.38    0.72
   2   4 -17    0.45    0.13
   2  -4 -17    0.49    0.15
   2   4 -16    0.83    0.14
   2  -4 -16    1.03    0.17
   2   4 -15    4.95    0.31
   2  -4 -15    5.27    0.33
   2   4 -14    0.17    0.10
   2  -4 -14    0.09    0.09
   2   4 -13    0.87    0.13
  -2   4  13    0.87    0.11
   2  -4 -13    0.99    0.14
   2   4 -12   20.03    0.84
  -2   4  12   19.34    0.83
   2  -4 -12   18.89    0.85
  -2   4  11    5.26    0.28
   2   4 -11    5.24    0.29
   2  -4 -11    5.44    0.30
  -2   4  10   60.03    2.41
   2   4 -10   60.33    2.41
   2  -4 -10   61.01    2.42
   2   4  -9    8.36    0.40
  -2   4   9    8.58    0.39
   2  -4  -9    8.49    0.40
  -2   4   8    0.34    0.07
   2   4  -8    0.44    0.08
   2  -4  -8    0.53    0.08
  -2   4   7    0.98    0.10
   2   4  -7    0.88    0.10
   2  -4  -7    1.01    0.09
   2   4  -6   29.70    1.19
   2   4  -6   28.95    1.14
   2  -4  -6   29.26    1.17
  -2   4   5  186.84    7.25
   2   4  -5  187.74    7.23
   2   4  -5  184.62    7.25
   2  -4  -5  186.13    7.25
   2   4  -4  291.60   11.32
  -2   4   4  299.96   11.40
   2   4  -4  279.61   11.29
   2  -4  -4  292.47   11.35
  -2   4   3   27.90    1.14
   2   4  -3   28.99    1.14
  -2   4   3   28.97    1.16
   2   4  -3   27.91    1.15
   2  -4  -3   30.03    1.13
   2   4  -2   95.24    3.85
  -2   4   2  100.11    3.84
   2   4  -2   97.15    3.84
  -2   4   2  102.39    3.86
   2   4  -1    1.17    0.09
  -2   4   1    1.35    0.09
   2   4  -1    1.30    0.09
  -2   4   1    1.36    0.09
   2   4   0    7.65    0.34
  -2   4   0    9.40    0.35
  -2   4   0    7.70    0.34
   2   4   0    7.74    0.35
   2   4   1   21.97    0.86
  -2   4  -1   22.05    0.87
   2   4   1   21.71    0.88
  -2   4  -1   21.15    0.87
  -2   4  -2   53.24    2.00
   2   4   2   51.16    2.00
   2   4   2   52.95    1.99
  -2   4  -2   45.90    1.98
  -2   4  -3    9.03    0.41
   2   4   3   10.79    0.44
  -2   4  -3    9.93    0.43
   2   4   3   10.30    0.42
  -2  -4  -3   10.94    0.42
  -2   4  -4  169.03    6.53
   2   4   4  163.97    6.54
  -2   4  -4  168.61    6.54
  -2  -4  -4  170.41    6.58
   2   4   5    4.33    0.22
  -2   4  -5    3.93    0.21
   2  -4   5    3.95    0.17
  -2  -4  -5    4.39    0.20
   2   4   6    4.27    0.22
  -2   4  -6    4.23    0.22
  -2  -4  -6    3.88    0.21
   2   4   7    0.27    0.07
  -2   4  -7    0.22    0.07
  -2  -4  -7    0.27    0.06
   2   4   8   14.50    0.64
  -2   4  -8   15.24    0.64
  -2  -4  -8   15.39    0.65
   2   4   9    1.65    0.14
  -2   4  -9    1.59    0.14
  -2  -4  -9    1.60    0.14
   2   4  10   48.16    1.93
  -2   4 -10   48.60    1.93
  -2  -4 -10   47.46    1.94
  -2   4 -11    0.14    0.08
   2   4  11    0.27    0.08
  -2  -4 -11    0.19    0.08
  -2   4 -12   55.32    2.21
   2   4  12   53.83    2.20
  -2  -4 -12   55.84    2.23
   2   4  13    4.54    0.26
  -2   4 -13    4.60    0.27
  -2  -4 -13    4.53    0.29
  -2   4 -14    0.65    0.12
  -2  -4 -14    0.80    0.14
  -2   4 -15    7.75    0.47
  -2   4 -15    7.91    0.41
  -2  -4 -15    7.84    0.44
  -2   4 -16   11.53    0.57
  -2   4 -16   11.25    0.62
  -2  -4 -16   11.76    0.60
  -2   4 -17    0.52    0.16
  -2  -4 -17    0.76    0.16
  -2  -4 -18    6.39    0.42
   2   6 -17   10.12    0.53
   2   6 -16   -0.07    0.10
  -2   6  15    7.88    0.42
   2   6 -15    8.11    0.43
  -2   6  14    0.30    0.10
   2   6 -14    0.25    0.10
  -2   6  13   26.58    1.12
   2   6 -13   26.13    1.12
   2   6 -12    6.21    0.34
  -2   6  12    5.78    0.33
  -2   6  11    9.15    0.46
   2   6 -11   10.06    0.47
  -2   6  10    8.40    0.42
   2   6 -10    8.55    0.42
   2   6  -9   54.55    2.17
  -2   6   9   53.47    2.17
  -2   6   8    0.19    0.08
   2   6  -8    0.12    0.07
   2   6  -7  147.90    5.73
  -2   6   7  145.24    5.74
  -2   6   6   -0.03    0.05
   2   6  -6    0.04    0.06
   2  -6  -6    0.01    0.03
   2   6  -5    5.52    0.26
   2   6  -5    5.81    0.29
  -2   6   5    5.67    0.30
   2  -6  -5    6.47    0.26
   2   6  -4   12.40    0.56
  -2   6   4   13.29    0.55
  -2   6   4   13.81    0.57
   2   6  -4   12.75    0.54
  -2   6   3    9.10    0.37
   2   6  -3    8.77    0.37
  -2   6   3    7.80    0.39
   2   6  -3    8.45    0.38
   2   6  -2    0.22    0.06
   2   6  -2    0.29    0.05
  -2   6   2    0.32    0.06
  -2   6   2    0.27    0.05
   2   6  -1   61.52    2.40
   2   6  -1   62.31    2.41
  -2   6   1   55.96    2.41
  -2   6   1   64.43    2.40
  -2   6   0   14.33    0.61
   2   6   0   14.75    0.62
  -2   6   0   14.66    0.61
   2   6   0   14.80    0.61
  -2   6  -1   69.57    2.73
   2   6   1   69.21    2.74
  -2   6  -1   69.73    2.73
   2   6   1   69.11    2.72
  -2   6  -2    6.33    0.28
   2   6   2    6.10    0.28
  -2   6  -2    5.95    0.29
   2   6   2    6.17    0.30
  -2   6  -3   10.91    0.44
   2   6   3   10.48    0.44
  -2   6  -3   10.36    0.46
   2   6   3   10.35    0.47
   2   6   4   10.72    0.44
  -2   6  -4   11.01    0.44
   2   6   4   11.31    0.47
  -2   6  -4   10.57    0.46
  -2  -6  -4    8.84    0.44
  -2   6  -5   37.43    1.57
   2   6   5   37.86    1.58
  -2  -6  -5   41.98    1.56
   2   6   6   22.36    0.95
  -2   6  -6   22.46    0.94
  -2  -6  -6   23.47    0.93
   2   6   7   14.87    0.68
  -2   6  -7   15.98    0.68
  -2  -6  -7   16.31    0.66
   2   6   8    1.65    0.15
  -2   6  -8    1.60    0.15
  -2  -6  -8    1.76    0.13
  -2   6  -9   26.23    1.05
   2   6   9   25.39    1.06
  -2  -6  -9   23.60    1.03
   2   6  10   15.88    0.66
  -2   6 -10   14.01    0.65
  -2  -6 -10   13.92    0.64
   2   6  11   10.27    0.50
  -2   6 -11   10.73    0.50
  -2   6 -12   10.47    0.50
   2   6  12   10.34    0.50
  -2   6 -13   20.21    0.88
   2   6  13   20.21    0.88
  -2   6 -14    0.53    0.13
   2   6  14    0.38    0.11
  -2   6 -15    1.63    0.22
  -2   6 -15    1.87    0.20
  -2   6 -16    0.84    0.19
  -2   6 -16    0.78    0.15
  -2   6 -17    0.57    0.15
  -2   8  16    4.20    0.31
   2   8 -15   -0.08    0.11
  -2   8  15    0.05    0.10
  -2   8  14    0.44    0.12
   2   8 -14    0.24    0.13
  -2   8  13    1.17    0.16
   2   8 -13    0.81    0.14
   2   8 -12   10.91    0.54
  -2   8  12   11.53    0.55
   2   8 -11    1.72    0.18
  -2   8  11    1.45    0.17
   2   8 -10   44.21    1.76
  -2   8  10   41.58    1.76
  -2   8   9    1.19    0.15
   2   8  -9    1.06    0.14
   2   8  -8    0.35    0.10
  -2   8   8    0.41    0.10
   2   8  -7    5.88    0.32
  -2   8   7    6.09    0.33
   2   8  -6   10.99    0.51
  -2   8   6   11.23    0.52
   2   8  -5   18.84    0.81
  -2   8   5   19.81    0.82
  -2   8   5   18.45    0.79
   2   8  -4   22.82    0.92
  -2   8   4   22.59    0.93
   2   8  -4   22.04    0.94
  -2   8   4   22.59    0.95
  -2   8   3    2.25    0.14
   2   8  -3    1.74    0.14
  -2   8   3    2.26    0.17
   2   8  -3    1.95    0.15
  -2   8   2   30.35    1.22
   2   8  -2   30.40    1.22
  -2   8   2   29.78    1.24
   2   8  -2   30.11    1.23
  -2   8   1   12.42    0.54
   2   8  -1   12.67    0.55
   2   8  -1   12.84    0.55
  -2   8   1   12.61    0.56
   2   8   0    1.27    0.11
  -2   8   0    1.13    0.11
   2   8   0    1.34    0.13
  -2   8   0    1.14    0.12
   2   8   1   34.78    1.38
  -2   8  -1   35.40    1.39
  -2   8  -1   34.26    1.38
   2   8   1   32.70    1.39
   2   8   2   29.96    1.18
  -2   8  -2   29.02    1.19
   2   8   2   28.15    1.21
  -2   8  -2   30.02    1.19
   2   8   3    0.47    0.07
  -2   8  -3    0.34    0.06
   2   8   3    0.25    0.08
  -2   8  -3    0.28    0.07
  -2   8  -4   27.93    1.16
   2   8   4   27.32    1.14
   2   8   4   29.55    1.18
   2   8   5   -0.01    0.07
  -2   8  -5   -0.03    0.06
   2   8   5    0.11    0.06
   2   8   6    0.36    0.10
  -2   8  -6    0.26    0.08
   2   8   7    0.27    0.09
  -2   8  -7    0.27    0.09
   2   8   8    2.96    0.22
  -2   8  -8    3.30    0.22
  -2   8  -9   24.52    1.04
   2   8   9   24.45    1.05
   2   8  10   44.75    1.83
  -2   8 -10   44.45    1.82
  -2   8 -11    1.92    0.19
   2   8  11    2.02    0.20
   2   8  12   12.77    0.62
  -2   8 -12   13.32    0.62
   2   8  13    4.01    0.29
  -2   8 -13    4.51    0.30
  -2   8 -14   -0.02    0.11
   2   8  14    0.14    0.11
   2   8  15    0.07    0.11
  -2   8 -15    0.06    0.13
  -2   8 -15    0.21    0.13
  -2  10  13   10.53    0.59
   2  10 -12   -0.06    0.11
  -2  10  12    0.07    0.10
  -2  10  11    3.91    0.29
   2  10 -11    3.41    0.28
  -2  10  10   13.89    0.66
   2  10 -10   13.43    0.65
  -2  10   9   12.89    0.62
   2  10  -9   12.43    0.59
  -2  10   8    0.56    0.12
   2  10  -8    0.68    0.13
   2  10  -7    7.13    0.38
  -2  10   7    7.23    0.40
  -2  10   6    0.32    0.11
   2  10  -6    0.23    0.09
  -2  10   5    4.33    0.28
   2  10  -5    4.67    0.27
   2  10  -4    0.00    0.08
  -2  10   4    0.04    0.06
  -2  10   4    0.05    0.08
   2  10  -3   35.92    1.41
  -2  10   3   35.85    1.40
  -2  10   3   31.25    1.41
   2  10  -2    1.71    0.16
  -2  10   2    2.09    0.18
   2  10  -2    2.05    0.16
  -2  10   2    1.78    0.16
  -2  10   1   95.02    3.69
   2  10  -1   85.04    3.69
   2  10  -1   98.35    3.70
  -2  10   1   96.12    3.71
  -2  10   0    0.20    0.07
   2  10   0    0.27    0.09
  -2  10   0    0.28    0.08
   2  10   0    0.39    0.08
  -2  10  -1   32.96    1.37
   2  10   1   33.26    1.39
  -2  10  -1   34.42    1.38
   2  10   1   33.50    1.36
   2  10   2    5.78    0.30
  -2  10  -2    5.91    0.31
  -2  10  -2    6.58    0.32
   2  10   2    5.40    0.32
   2  10   3   11.14    0.51
   2  10   3   11.44    0.54
  -2  10  -3   11.94    0.53
  -2  10  -4    9.13    0.44
   2  10   5   45.86    1.89
  -2  10  -5   46.33    1.87
  -2  10  -6    0.24    0.09
   2  10   6    0.13    0.09
  -2  10  -7   39.04    1.65
   2  10   7   41.59    1.68
   2  10   8    1.58    0.18
  -2  10  -8    1.36    0.16
  -2  10  -9    0.40    0.12
   2  10   9    0.45    0.13
   2  10  10    2.17    0.23
  -2  10 -10    2.82    0.23
  -2  10 -11    0.01    0.11
   2  10  11    0.12    0.11
   2  10  12    0.28    0.12
  -2  10 -12    0.30    0.12
  -2  12   9    2.47    0.33
   2  12  -9    3.08    0.28
  -2  12   8    4.26    0.31
   2  12  -8    4.01    0.28
  -2  12   7    4.57    0.32
   2  12  -7    4.68    0.31
   2  12  -6    0.07    0.10
  -2  12   6    0.13    0.10
   2  12  -5   11.59    0.54
  -2  12   5   11.12    0.56
  -2  12   4   14.05    0.66
   2  12  -4   14.01    0.64
   2  12  -3    0.36    0.10
  -2  12   3    0.22    0.10
  -2  12   2    5.04    0.30
  -2  12   2    4.65    0.27
   2  12  -2    4.35    0.28
   2  12  -1    2.46    0.20
  -2  12   1    2.66    0.20
  -2  12   1    2.57    0.21
   2  12   0    0.49    0.10
  -2  12   0    0.67    0.11
  -2  12   0    0.42    0.11
   2  12   0    0.62    0.12
  -2  12  -1    0.78    0.12
   2  12   1    0.50    0.11
  -2  12  -2    0.40    0.10
   2  12   2    0.51    0.12
  -2  12  -3    0.14    0.09
   2  12   3    0.21    0.10
  -2  12  -4    7.30    0.42
   2  12   4    8.73    0.44
  -2  12  -5    1.88    0.19
   2  12   5    1.94    0.20
  -2  12  -6    6.22    0.35
   2  12   6    6.29    0.37
  -2  12  -7    2.10    0.20
   2  12   7    1.54    0.19
  -2  12  -8    3.81    0.28
   2  12   8    3.57    0.29
   2  14  -3    3.15    0.25
  -2  14   3    2.80    0.25
   2  14  -2    0.51    0.12
  -2  14   2    0.60    0.13
  -2  14  -1    7.14    0.39
   2  14   2    1.52    0.19
  -2  14  -2    1.86    0.19
   3   1 -18    0.82    0.18
   3  -1 -18    0.56    0.17
   3   1 -17    0.23    0.12
   3  -1 -17    0.14    0.12
   3  -1 -16   23.38    1.07
   3   1 -15   22.09    0.93
   3  -1 -15   21.35    0.99
   3   1 -14    0.80    0.12
   3  -1 -14    0.64    0.13
   3   1 -13   23.97    1.01
   3  -1 -13   24.52    1.01
   3   1 -12    0.14    0.07
   3  -1 -12    0.19    0.07
  -3   1  11    4.36    0.22
   3   1 -11    4.50    0.24
   3  -1 -11    4.54    0.23
   3   1 -10    8.50    0.39
  -3   1  10    8.41    0.37
   3  -1 -10    8.42    0.38
   3   1  -9    1.21    0.10
   3   1  -9    1.18    0.08
  -3   1   9    1.22    0.09
   3  -1  -9    1.24    0.10
   3   1  -8   40.94    1.59
  -3   1   8   38.71    1.57
   3   1  -8   38.45    1.56
   3  -1  -8   41.22    1.58
  -3   1   7   62.05    2.40
   3   1  -7   60.71    2.41
   3   1  -7   61.18    2.39
   3   1  -6   13.84    0.54
   3   1  -6   13.96    0.57
  -3   1   6   13.32    0.56
   3   1  -5   98.79    3.82
  -3   1   5   98.40    3.82
   3   1  -5   96.93    3.81
   3   1  -4   38.47    1.51
   3   1  -4   39.69    1.53
  -3   1   4   38.51    1.53
   3   1  -3   25.95    1.01
   3   1  -3   25.14    0.99
  -3   1   3   25.36    1.00
   3   1  -2   15.18    0.60
   3   1  -2   15.44    0.61
   3   1  -1   95.27    3.55
  -3   1   1   86.32    3.53
  -3   1   1   91.25    3.55
  -3   1   0   18.50    0.72
   3   1   0   18.54    0.72
   3   1   0   18.37    0.72
   3   1   1   82.14    3.27
  -3   1  -1   88.52    3.28
  -3   1  -1   80.07    3.28
   3  -1   1   81.84    3.27
  -3  -1  -1   85.67    3.29
  -3   1  -2    2.33    0.11
  -3  -1  -2    2.17    0.11
   3  -1   2    2.16    0.09
  -3   1  -3  249.20   10.02
   3   1   3  251.20   10.05
  -3  -1  -3  246.64   10.05
   3  -1   3  273.78    9.99
  -3  -1  -3  266.35   10.03
  -3   1  -4    8.09    0.33
   3   1   4    7.84    0.33
   3  -1   4    8.13    0.32
  -3  -1  -4    7.86    0.35
  -3   1  -5    1.00    0.08
   3   1   5    0.98    0.07
  -3  -1  -5    1.06    0.09
   3  -1   5    1.06    0.06
  -3  -1  -5    1.27    0.07
  -3   1  -6   34.23    1.37
   3   1   6   34.35    1.37
   3  -1   6   35.49    1.35
  -3  -1  -6   35.62    1.37
  -3  -1  -6   33.54    1.40
  -3   1  -7   68.75    2.61
   3   1   7   62.42    2.60
   3  -1   7   70.60    2.59
  -3  -1  -7   65.14    2.60
  -3  -1  -7   65.02    2.63
   3   1   8    1.01    0.09
  -3   1  -8    1.28    0.10
   3  -1   8    1.22    0.07
  -3  -1  -8    1.33    0.13
  -3  -1  -8    1.32    0.09
  -3   1  -9   44.71    1.66
   3   1   9   41.19    1.65
  -3  -1  -9   38.99    1.65
  -3  -1  -9   41.51    1.70
   3   1  10    9.16    0.42
  -3   1 -10   10.23    0.43
  -3  -1 -10    9.99    0.42
  -3  -1 -10    9.39    0.47
  -3   1 -11   21.90    0.91
  -3   1 -11   20.81    0.96
  -3  -1 -11   22.22    0.90
  -3  -1 -11   22.50    0.96
  -3   1 -12    8.43    0.40
  -3   1 -12    7.99    0.44
  -3  -1 -12    8.87    0.45
  -3   1 -13    0.69    0.10
  -3   1 -13    0.52    0.12
  -3  -1 -13    0.61    0.14
  -3   1 -14    0.07    0.10
  -3  -1 -14    0.08    0.11
  -3   1 -15   30.63    1.32
  -3  -1 -15   29.21    1.31
  -3   1 -16    0.39    0.13
  -3  -1 -16    0.45    0.15
  -3   1 -17    3.98    0.32
  -3  -1 -17    3.65    0.32
  -3   1 -18   10.59    0.67
  -3  -1 -18   11.44    0.62
   3  -3 -19    0.12    0.16
   3   3 -18    3.22    0.32
   3  -3 -18    3.44    0.31
   3   3 -17    0.45    0.13
   3  -3 -17    0.46    0.14
   3   3 -16   21.50    0.93
   3  -3 -16   20.95    0.97
   3   3 -15   -0.02    0.09
   3  -3 -15   -0.01    0.09
   3   3 -14   -0.06    0.07
   3  -3 -14    0.06    0.09
  -3   3  13   40.64    1.62
   3   3 -13   40.90    1.64
   3  -3 -13   38.91    1.67
   3   3 -12    1.34    0.14
  -3   3  12    1.51    0.14
   3  -3 -12    1.05    0.15
  -3   3  11   38.50    1.54
   3   3 -11   37.62    1.55
   3  -3 -11   37.84    1.57
   3  -3 -11   38.62    1.53
  -3   3  10   25.40    1.01
   3   3 -10   25.13    1.02
   3  -3 -10   23.55    1.04
   3   3  -9   23.12    0.94
  -3   3   9   22.68    0.93
   3  -3  -9   22.20    0.95
  -3   3   8   58.47    2.33
   3   3  -8   60.74    2.34
   3  -3  -8   57.88    2.35
  -3   3   7   44.71    1.76
   3   3  -7   45.60    1.76
   3  -3  -7   42.35    1.76
  -3   3   6   19.70    0.79
   3   3  -6   19.77    0.79
   3  -3  -6   18.18    0.79
   3   3  -5   20.00    0.80
  -3   3   5   20.35    0.80
   3   3  -5   19.22    0.77
   3  -3  -5   19.26    0.80
  -3   3   4    0.43    0.06
   3   3  -4    0.51    0.04
   3   3  -4    0.54    0.06
   3  -3  -4    0.46    0.05
   3   3  -3    3.35    0.14
  -3   3   3    3.64    0.17
   3   3  -3    3.18    0.16
   3  -3  -3    3.01    0.14
  -3   3   2   57.36    2.21
   3   3  -2   55.49    2.21
   3   3  -2   56.38    2.20
  -3   3   2   56.08    2.21
   3  -3  -2   57.13    2.20
   3   3  -1   98.48    3.75
  -3   3   1   95.83    3.75
   3   3  -1   94.14    3.75
  -3   3   1   96.81    3.75
  -3   3   0   45.56    1.80
   3   3   0   45.65    1.79
  -3   3   0   45.52    1.80
   3   3   0   46.93    1.80
  -3   3  -1   82.52    3.16
   3   3   1   81.97    3.16
  -3   3  -1   78.04    3.16
   3   3   1   81.85    3.15
   3   3   2   40.42    1.61
   3   3   2   41.36    1.60
  -3   3  -2   39.97    1.61
  -3   3  -2   40.75    1.60
  -3  -3  -2   42.20    1.61
   3   3   3    4.27    0.20
  -3   3  -3    4.03    0.20
  -3  -3  -3    4.33    0.19
  -3   3  -4   28.23    1.09
   3   3   4   28.72    1.09
  -3  -3  -4   28.58    1.09
   3  -3   4   23.56    1.06
  -3   3  -5    0.07    0.05
   3   3   5    0.07    0.05
  -3  -3  -5    0.13    0.04
  -3   3  -6  137.81    5.20
   3   3   6  129.79    5.20
  -3  -3  -6  132.40    5.21
  -3   3  -7   22.63    0.93
   3   3   7   22.85    0.93
  -3  -3  -7   22.51    0.94
  -3   3  -8    9.46    0.41
   3   3   8    9.25    0.41
  -3  -3  -8    9.28    0.39
  -3  -3  -8    9.01    0.43
   3   3   9   37.82    1.56
  -3   3  -9   38.00    1.56
  -3  -3  -9   39.15    1.59
  -3  -3  -9   40.64    1.56
  -3   3 -10    0.30    0.08
   3   3  10    0.49    0.08
  -3  -3 -10    0.27    0.09
   3   3  11    0.49    0.09
  -3   3 -11    0.46    0.10
  -3  -3 -11    0.40    0.10
  -3   3 -12   42.24    1.72
   3   3  12   41.48    1.71
  -3  -3 -12   43.69    1.76
  -3   3 -13   -0.01    0.08
  -3  -3 -13    0.11    0.10
  -3   3 -14   12.21    0.54
  -3   3 -14   10.87    0.60
  -3  -3 -14   11.75    0.58
  -3   3 -15    0.29    0.12
  -3  -3 -15    0.47    0.13
  -3   3 -16    0.26    0.13
  -3  -3 -16    0.25    0.13
  -3   3 -17    2.62    0.28
  -3  -3 -17    2.78    0.27
  -3  -3 -18    2.15    0.25
   3   5 -18    2.78    0.26
   3   5 -17    0.48    0.14
   3   5 -16    1.88    0.19
   3   5 -15    0.35    0.11
   3   5 -14    3.38    0.25
  -3   5  14    3.43    0.23
   3  -5 -14    3.56    0.27
   3   5 -13   14.93    0.68
  -3   5  13   14.78    0.67
   3  -5 -13   15.65    0.69
   3   5 -12    0.19    0.09
  -3   5  12    0.15    0.08
   3  -5 -12    0.21    0.08
  -3   5  11   24.71    1.05
   3   5 -11   25.58    1.06
   3  -5 -11   24.98    1.05
   3   5 -10   69.10    2.66
  -3   5  10   62.53    2.65
   3  -5 -10   68.04    2.65
  -3   5   9    0.12    0.06
   3   5  -9    0.02    0.07
   3  -5  -9    0.03    0.05
  -3   5   8   45.89    1.81
   3   5  -8   45.88    1.81
   3  -5  -8   43.36    1.79
   3   5  -7   14.29    0.61
  -3   5   7   14.14    0.61
   3  -5  -7   13.91    0.59
  -3   5   6    3.14    0.18
   3   5  -6    3.08    0.14
   3   5  -6    2.96    0.18
   3  -5  -6    3.39    0.16
  -3   5   5   61.96    2.45
   3   5  -5   60.92    2.44
   3   5  -5   62.84    2.42
   3  -5  -5   61.92    2.42
   3   5  -4   65.72    2.58
   3   5  -4   65.47    2.60
  -3   5   4   65.02    2.60
  -3   5   4   64.53    2.59
   3  -5  -4   68.95    2.57
  -3   5   3   22.88    0.90
  -3   5   3   21.92    0.92
   3   5  -3   22.91    0.90
   3   5  -3   21.96    0.91
   3   5  -2   42.97    1.73
   3   5  -2   43.84    1.73
  -3   5   2   44.72    1.73
  -3   5   2   43.83    1.74
  -3   5   1   15.20    0.63
   3   5  -1   15.02    0.62
   3   5  -1   15.26    0.62
  -3   5   1   15.20    0.62
  -3   5   0   42.87    1.67
   3   5   0   41.79    1.66
   3   5   0   42.67    1.67
  -3   5   0   41.66    1.67
  -3   5  -1   39.49    1.74
  -3   5  -1   46.35    1.75
   3   5   1   44.94    1.74
   3   5   1   45.92    1.75
  -3   5  -2  160.30    6.45
  -3   5  -2  166.12    6.44
   3   5   2  171.14    6.46
   3   5   2  165.74    6.46
  -3   5  -3   13.39    0.54
  -3   5  -3   12.72    0.51
   3   5   3   12.52    0.52
   3   5   3   13.44    0.54
  -3  -5  -3   11.29    0.52
   3   5   4   29.35    1.19
   3   5   4   29.18    1.22
  -3   5  -4   29.97    1.18
  -3   5  -4   29.86    1.21
  -3  -5  -4   31.70    1.20
   3   5   5    0.34    0.07
  -3   5  -5    0.27    0.06
  -3  -5  -5    0.26    0.05
   3   5   6    3.33    0.20
  -3   5  -6    3.35    0.19
  -3  -5  -6    3.22    0.18
   3   5   7   14.20    0.63
  -3   5  -7   14.01    0.62
  -3  -5  -7   15.03    0.61
   3   5   8    9.06    0.42
  -3   5  -8    9.14    0.42
  -3  -5  -8    9.02    0.41
  -3   5  -9   33.42    1.32
   3   5   9   30.42    1.31
  -3  -5  -9   32.48    1.31
   3   5  10    8.27    0.41
  -3   5 -10    8.25    0.40
  -3  -5 -10    8.38    0.41
  -3   5 -11    0.05    0.08
   3   5  11    0.14    0.08
  -3  -5 -11    0.11    0.08
  -3   5 -12    4.00    0.25
   3   5  12    3.96    0.25
  -3  -5 -12    4.02    0.26
  -3   5 -13    4.63    0.28
   3   5  13    4.50    0.28
  -3  -5 -13    5.38    0.31
  -3   5 -14    0.82    0.13
  -3   5 -14    0.65    0.14
  -3  -5 -14    0.82    0.14
  -3   5 -15   11.82    0.58
  -3   5 -15   11.26    0.63
  -3  -5 -15   13.09    0.61
  -3   5 -16    1.91    0.25
  -3   5 -16    2.55    0.23
  -3  -5 -16    2.14    0.23
  -3   5 -17   17.35    1.06
   3   7 -16    9.33    0.49
   3   7 -15   -0.08    0.11
  -3   7  15    0.05    0.09
   3   7 -14   10.82    0.54
  -3   7  14   10.92    0.54
  -3   7  13    2.61    0.22
   3   7 -13    2.88    0.22
   3   7 -12   -0.03    0.09
  -3   7  12   -0.06    0.08
  -3   7  11    9.05    0.44
   3   7 -11    8.13    0.43
   3   7 -10   47.34    1.88
  -3   7  10   45.32    1.88
  -3   7   9    4.91    0.29
   3   7  -9    4.90    0.29
  -3   7   8   18.62    0.81
   3   7  -8   18.91    0.81
  -3   7   7    2.11    0.18
   3   7  -7    2.14    0.18
  -3   7   6    2.75    0.19
   3   7  -6    2.77    0.19
   3   7  -5    2.79    0.19
  -3   7   5    2.99    0.19
  -3   7   5    2.78    0.16
   3   7  -4   28.88    1.16
  -3   7   4   28.61    1.17
  -3   7   4   29.19    1.19
   3   7  -4   29.36    1.18
   3   7  -3    0.10    0.05
  -3   7   3    0.12    0.06
   3   7  -3    0.06    0.06
  -3   7   3    0.08    0.05
   3   7  -2   93.88    3.78
  -3   7   2   93.84    3.79
   3   7  -2  100.76    3.78
  -3   7   2   97.11    3.78
   3   7  -1    9.11    0.40
   3   7  -1    8.77    0.40
  -3   7   1    9.07    0.41
  -3   7   1    8.98    0.40
   3   7   0   67.14    2.59
   3   7   0   64.25    2.60
  -3   7   0   64.47    2.60
  -3   7   0   67.43    2.60
   3   7   1    3.19    0.16
   3   7   1    2.58    0.17
  -3   7  -1    2.71    0.16
  -3   7  -1    2.70    0.17
   3   7   2   16.79    0.74
  -3   7  -2   17.38    0.73
  -3   7  -2   17.82    0.72
   3   7   2   17.83    0.72
   3   7   3    0.49    0.08
  -3   7  -3    0.46    0.06
   3   7   3    0.45    0.06
  -3   7  -3    0.43    0.08
  -3   7  -4    8.14    0.36
  -3   7  -4    8.74    0.39
   3   7   4    7.93    0.36
   3   7   4    8.54    0.40
  -3   7  -5    0.77    0.10
   3   7   5    0.61    0.10
  -3   7  -6   46.96    1.90
   3   7   6   47.42    1.91
  -3   7  -7    2.91    0.20
   3   7   7    3.02    0.22
   3   7   8    7.20    0.37
  -3   7  -8    7.45    0.37
  -3   7  -9    1.26    0.14
   3   7   9    1.68    0.17
   3   7  10   22.59    1.01
  -3   7 -10   24.76    1.01
  -3   7 -11    0.72    0.12
   3   7  11    0.76    0.12
   3   7  12   22.39    0.97
  -3   7 -12   22.20    0.97
  -3   7 -13    4.18    0.28
   3   7  13    3.83    0.27
  -3   7 -14    2.32    0.21
  -3   7 -14    2.58    0.26
   3   7  14    2.00    0.21
  -3   7 -15    4.39    0.31
   3   7  15    4.59    0.31
  -3   7 -15    4.58    0.35
  -3   7 -16    3.30    0.26
  -3   7 -16    3.54    0.32
  -3   9  14    0.28    0.12
   3   9 -14    0.31    0.13
   3   9 -13   11.29    0.56
  -3   9  13   11.22    0.57
  -3   9  12   11.20    0.54
   3   9 -12   10.36    0.53
   3   9 -11    9.40    0.49
  -3   9  11    9.93    0.50
   3   9 -10    1.85    0.19
  -3   9  10    1.97    0.20
   3   9  -9    0.44    0.11
  -3   9   9    0.67    0.13
  -3   9   8    0.97    0.14
   3   9  -8    0.90    0.13
   3   9  -7   41.25    1.62
  -3   9   7   37.99    1.63
   3   9  -6    0.25    0.09
  -3   9   6    0.15    0.08
  -3   9   5   43.14    1.72
  -3   9   5   40.83    1.68
   3   9  -5   41.89    1.70
   3   9  -4   44.32    1.78
  -3   9   4   45.01    1.79
  -3   9   4   42.93    1.77
  -3   9   3   28.69    1.24
  -3   9   3   31.49    1.23
   3   9  -3   29.99    1.23
   3   9  -2   18.70    0.78
   3   9  -2   18.17    0.78
  -3   9   2   18.11    0.78
  -3   9   2   18.83    0.80
  -3   9   1    4.23    0.23
   3   9  -1    3.92    0.23
  -3   9   1    3.65    0.23
   3   9  -1    4.07    0.22
   3   9   0    2.03    0.17
  -3   9   0    1.97    0.16
   3   9   0    2.14    0.16
  -3   9   0    2.13    0.16
   3   9   1   48.63    1.91
  -3   9  -1   46.96    1.92
  -3   9  -1   47.66    1.92
   3   9   1   48.52    1.94
  -3   9  -2    0.60    0.10
   3   9   2    0.80    0.11
  -3   9  -2    0.56    0.09
   3   9   2    0.72    0.09
   3   9   3   20.27    0.84
   3   9   3   20.60    0.88
  -3   9  -3   19.95    0.86
   3   9   4   20.75    0.90
  -3   9  -4   21.16    0.89
   3   9   5   -0.01    0.08
  -3   9  -5    0.00    0.08
  -3   9  -6    6.27    0.34
   3   9   6    6.25    0.35
  -3   9  -7   11.00    0.50
   3   9   7   10.00    0.51
   3   9   8    0.61    0.12
  -3   9  -8    0.33    0.10
   3   9   9   35.27    1.46
  -3   9  -9   34.21    1.44
  -3   9 -10    3.66    0.26
   3   9  10    3.52    0.27
  -3   9 -11    6.40    0.36
   3   9  11    5.63    0.36
  -3   9 -12    2.25    0.21
   3   9  12    2.21    0.22
  -3   9 -13   -0.04    0.11
   3   9  13    0.07    0.10
   3   9  14    1.54    0.20
  -3  11  11    0.03    0.11
   3  11 -11   -0.04    0.11
  -3  11  10    6.25    0.39
   3  11 -10    6.98    0.38
   3  11  -9    1.04    0.16
  -3  11   9    0.98    0.16
   3  11  -8   15.59    0.72
  -3  11   8   15.67    0.73
   3  11  -7    5.14    0.32
  -3  11   7    5.30    0.33
  -3  11   6    1.16    0.16
   3  11  -6    1.25    0.15
  -3  11   5    9.29    0.47
   3  11  -5    9.26    0.45
  -3  11   4   16.17    0.75
   3  11  -4   17.88    0.76
  -3  11   4   18.10    0.78
  -3  11   3    4.68    0.26
   3  11  -3    4.37    0.27
  -3  11   3    4.28    0.28
   3  11  -2   11.88    0.54
  -3  11   2   11.61    0.53
  -3  11   2   11.60    0.55
  -3  11   1    1.81    0.17
  -3  11   1    1.80    0.16
   3  11  -1    1.70    0.17
   3  11  -1    1.70    0.16
  -3  11   0    2.59    0.21
   3  11   0    3.09    0.20
  -3  11   0    3.42    0.22
   3  11   0    3.49    0.23
   3  11   1    4.54    0.25
  -3  11  -1    4.27    0.25
  -3  11  -1    4.25    0.26
   3  11   1    4.18    0.27
   3  11   2    2.53    0.21
  -3  11  -2    2.55    0.19
   3  11   3    6.32    0.34
  -3  11  -3    5.41    0.32
   3  11   4   22.06    0.97
  -3  11  -4   22.26    0.95
  -3  11  -5    1.37    0.15
   3  11   5    1.08    0.15
   3  11   6   16.44    0.75
  -3  11  -6   15.84    0.73
   3  11   7    5.63    0.35
  -3  11  -7    5.53    0.33
   3  11   8    0.18    0.11
  -3  11  -8    0.44    0.12
   3  11   9    2.26    0.22
  -3  11  -9    2.10    0.21
   3  11  10    9.16    0.50
  -3  11 -10    8.92    0.48
  -3  13   6    0.19    0.12
   3  13  -6    0.01    0.10
  -3  13   5   16.24    0.75
   3  13  -5   15.36    0.72
  -3  13   4    0.18    0.11
   3  13  -4    0.08    0.11
  -3  13   3    0.57    0.13
   3  13  -3    0.65    0.13
  -3  13   2   -0.18    0.08
   3  13  -2    0.05    0.09
  -3  13   1    3.49    0.24
  -3  13   1    3.65    0.26
   3  13  -1    3.36    0.24
  -3  13   0    0.22    0.10
   3  13   1   18.32    0.84
  -3  13  -1   18.86    0.83
   3  13   2    0.28    0.11
  -3  13  -2    0.02    0.09
   3  13   3   20.14    0.91
  -3  13  -3   20.21    0.89
   3  13   4    0.15    0.11
  -3  13  -4    0.02    0.10
   3  13   5    1.38    0.18
  -3  13  -5    1.20    0.17
   4   0 -18    2.52    0.27
   4   0 -17    0.06    0.11
   4   0 -15   -0.12    0.08
   4   0 -14   10.24    0.48
   4   0 -13   -0.10    0.06
   4   0 -12    1.21    0.12
   4   0 -11   -0.06    0.05
  -4   0  10    2.05    0.11
   4   0 -10    2.27    0.14
  -4   0   9    0.00    0.03
   4   0  -9   -0.01    0.04
  -4   0   8    7.80    0.33
   4   0  -8    8.18    0.36
   4   0  -7   -0.06    0.04
  -4   0   7   -0.01    0.03
  -4   0   6   87.21    3.40
   4   0  -6   87.57    3.41
   4   0  -5   -0.05    0.03
  -4   0   5   -0.02    0.02
  -4   0   4  460.23   17.88
   4   0  -3   -0.20    0.03
   4   0  -2    7.20    0.29
   4   0  -1    0.01    0.01
  -4   0   0  473.63   19.81
   4   0   0  485.96   19.30
   4   0   1   -0.08    0.01
  -4   0  -1   -0.05    0.02
  -4   0  -1   -0.07    0.01
  -4   0  -2   16.82    0.68
   4   0   2   17.06    0.67
  -4   0  -2   17.00    0.67
   4   0   3   -0.17    0.02
  -4   0  -3   -0.18    0.04
  -4   0  -3   -0.17    0.03
  -4   0  -4  288.90   10.84
  -4   0  -4  257.28   10.72
   4   0   4  280.82   10.73
  -4   0  -5    0.00    0.04
  -4   0  -5    0.03    0.03
   4   0   5    0.02    0.02
  -4   0  -6  120.60    4.72
  -4   0  -6  120.03    4.69
   4   0   6  120.71    4.68
   4   0   7   -0.07    0.03
  -4   0  -7   -0.11    0.05
  -4   0  -7   -0.01    0.04
  -4   0  -8   90.40    3.73
   4   0   8   95.94    3.68
  -4   0  -8   96.62    3.69
  -4   0  -9    0.00    0.06
   4   0   9    0.00    0.03
  -4   0  -9   -0.02    0.04
  -4   0 -10    5.31    0.25
  -4   0 -10    4.62    0.29
  -4   0 -11    0.07    0.08
  -4   0 -11   -0.03    0.05
  -4   0 -12   48.58    2.00
  -4   0 -13    0.00    0.08
  -4   0 -14    3.66    0.29
  -4   0 -15   -0.08    0.09
  -4   0 -16    5.44    0.38
  -4   0 -17    0.00    0.11
  -4   0 -18    0.17    0.22
   4  -2 -19    4.16    0.36
   4   2 -18    0.44    0.16
   4  -2 -18    0.35    0.14
   4  -2 -17   16.19    0.79
   4   2 -16    1.93    0.19
   4  -2 -16    1.83    0.22
   4   2 -15    0.17    0.09
   4  -2 -15    0.16    0.11
   4   2 -14    0.16    0.08
   4  -2 -14    0.18    0.11
   4   2 -13    9.56    0.46
   4  -2 -13   10.14    0.45
   4  -2 -13    9.44    0.49
   4   2 -12    0.22    0.08
  -4   2  12    0.23    0.06
   4  -2 -12    0.36    0.07
  -4   2  11   96.13    3.82
   4   2 -11   97.94    3.83
   4  -2 -11   98.06    3.82
   4   2 -10    0.44    0.08
  -4   2  10    0.38    0.06
   4  -2 -10    0.27    0.06
   4   2  -9   74.96    2.89
  -4   2   9   71.63    2.88
   4   2  -8   29.33    1.21
   4   2  -8   29.85    1.16
  -4   2   8   30.49    1.20
   4   2  -7    1.13    0.10
   4   2  -7    0.98    0.05
  -4   2   7    1.10    0.09
  -4   2   6   29.29    1.19
   4   2  -6   30.14    1.16
   4   2  -6   30.32    1.20
   4   2  -5  240.02    9.09
  -4   2   5  229.84    9.18
   4   2  -5  232.54    9.14
   4   2  -4   16.53    0.64
   4   2  -4   16.02    0.66
  -4   2   4   16.48    0.66
   4   2  -3    1.07    0.06
   4   2  -3    1.05    0.08
  -4   2   3    1.11    0.08
  -4   2   2  503.10   20.30
   4   2  -2  524.33   20.29
  -4   2   2  518.66   20.31
   4   2  -2  541.45   20.26
   4   2  -1  117.91    4.52
   4   2  -1  110.54    4.48
  -4   2   1  113.32    4.50
  -4   2   1  119.33    4.49
  -4   2   0   30.09    1.21
   4   2   0   31.79    1.22
  -4   2   0   30.84    1.22
  -4   2   0   31.21    1.22
   4   2   0   30.74    1.21
   4   2   1    5.85    0.24
  -4   2  -1    5.77    0.23
  -4   2  -1    5.55    0.24
   4   2   1    5.65    0.23
  -4  -2  -1    5.41    0.24
   4   2   2  341.17   12.84
  -4   2  -2  348.84   12.92
   4   2   2  288.84   12.88
   4  -2   2  342.84   12.87
  -4  -2  -2  332.73   12.94
   4   2   3  105.49    4.00
  -4   2  -3  103.36    4.00
  -4  -2  -3  103.22    4.00
   4  -2   3   98.74    4.00
  -4   2  -4    0.87    0.08
   4   2   4    1.08    0.08
   4  -2   4    1.02    0.05
  -4  -2  -4    1.13    0.09
   4   2   5  128.09    5.10
  -4   2  -5  130.13    5.10
  -4  -2  -5  126.98    5.11
   4  -2   5  139.08    5.09
   4   2   6    3.59    0.19
  -4   2  -6    3.78    0.19
   4  -2   6    3.82    0.15
  -4  -2  -6    3.51    0.20
  -4  -2  -6    3.77    0.17
  -4   2  -7   17.74    0.81
   4   2   7   19.89    0.81
  -4  -2  -7   20.41    0.80
  -4  -2  -7   21.42    0.84
  -4   2  -8    0.45    0.07
   4   2   8    0.54    0.07
  -4  -2  -8    0.46    0.08
  -4  -2  -8    0.46    0.05
   4   2   9   14.70    0.63
  -4   2  -9   15.06    0.63
  -4  -2  -9   15.14    0.66
  -4  -2  -9   14.73    0.61
   4   2  10    6.53    0.32
  -4   2 -10    7.03    0.33
  -4  -2 -10    6.88    0.36
  -4   2 -11   74.26    3.09
   4   2  11   79.95    3.04
  -4   2 -11   74.12    3.04
  -4  -2 -11   79.51    3.09
  -4   2 -12    9.14    0.42
  -4   2 -12    8.07    0.47
  -4  -2 -12    9.22    0.46
  -4   2 -13    0.04    0.08
  -4   2 -13   -0.06    0.09
  -4  -2 -13    0.12    0.10
  -4   2 -14    0.99    0.16
  -4  -2 -14    0.93    0.15
  -4   2 -15    6.99    0.44
  -4  -2 -15    8.10    0.44
  -4   2 -16    1.86    0.22
  -4  -2 -16    1.84    0.22
  -4   2 -17    3.01    0.29
  -4  -2 -17    2.69    0.26
  -4  -2 -18    4.29    0.38
   4   4 -18    0.28    0.13
   4  -4 -18    0.38    0.15
   4   4 -17   -0.12    0.10
   4  -4 -17   -0.01    0.10
   4   4 -16   15.86    0.74
   4  -4 -16   16.61    0.77
   4   4 -15    1.02    0.15
   4  -4 -15    0.86    0.15
   4   4 -14   39.85    1.65
  -4   4  14   39.31    1.63
   4  -4 -14   41.30    1.68
   4   4 -13   16.83    0.75
  -4   4  13   16.75    0.73
   4  -4 -13   17.07    0.77
   4   4 -12   18.59    0.80
  -4   4  12   18.09    0.79
   4  -4 -12   18.49    0.81
  -4   4  11   23.39    0.97
   4   4 -11   22.79    0.98
   4  -4 -11   23.87    1.00
   4   4 -10   50.63    2.01
  -4   4  10   50.67    2.01
   4  -4 -10   49.09    2.02
  -4   4   9    0.18    0.06
   4   4  -9    0.30    0.08
   4  -4  -9    0.22    0.07
   4   4  -8  119.33    4.64
  -4   4   8  116.40    4.64
   4  -4  -8  119.68    4.64
  -4   4   7    0.39    0.07
   4   4  -7    0.43    0.08
   4  -4  -7    0.53    0.07
  -4   4   6   73.48    2.80
   4   4  -6   70.60    2.76
   4   4  -6   72.03    2.80
   4  -4  -6   67.80    2.78
   4   4  -5    0.18    0.03
   4   4  -5    0.14    0.06
  -4   4   5    0.16    0.05
   4  -4  -5    0.17    0.04
   4   4  -4    0.45    0.07
  -4   4   4    0.46    0.07
   4   4  -4    0.37    0.04
   4  -4  -4    0.40    0.05
  -4   4   3   14.22    0.59
   4   4  -3   14.35    0.59
   4   4  -3   12.87    0.57
  -4   4   3   14.65    0.59
   4  -4  -3   15.34    0.57
   4   4  -2   68.11    3.12
   4   4  -2   84.09    3.13
  -4   4   2   84.36    3.14
  -4   4   2   84.14    3.13
   4   4  -1   13.71    0.52
   4   4  -1   12.45    0.52
  -4   4   1   12.07    0.52
  -4   4   1   12.21    0.52
   4   4   0  246.93    9.41
  -4   4   0  249.98    9.41
   4   4   0  228.51    9.36
  -4   4   0  237.78    9.42
  -4   4  -1    4.26    0.19
   4   4   1    4.41    0.19
  -4   4  -1    4.26    0.20
   4   4   1    4.30    0.21
  -4   4  -2    6.46    0.27
   4   4   2    6.31    0.27
   4   4   2    6.50    0.29
  -4   4  -2    6.00    0.28
  -4   4  -3    4.88    0.21
   4   4   3    4.70    0.24
  -4   4  -3    5.19    0.24
   4   4   3    4.76    0.22
  -4  -4  -3    4.96    0.23
  -4   4  -4    2.74    0.16
   4   4   4    2.75    0.16
   4  -4   4    2.63    0.13
  -4  -4  -4    3.22    0.15
   4   4   5   25.71    1.04
  -4   4  -5   26.66    1.04
   4  -4   5   23.83    1.00
  -4  -4  -5   26.17    1.03
   4   4   6   60.30    2.42
  -4   4  -6   60.16    2.41
  -4  -4  -6   62.62    2.41
  -4   4  -7    6.45    0.31
   4   4   7    6.24    0.32
  -4  -4  -7    7.16    0.32
  -4   4  -8   40.47    1.62
   4   4   8   39.62    1.63
  -4  -4  -8   41.15    1.63
   4   4   9    1.41    0.13
  -4   4  -9    1.38    0.13
  -4  -4  -9    1.34    0.14
   4   4  10   -0.01    0.06
  -4   4 -10    0.03    0.07
  -4  -4 -10   -0.08    0.06
   4   4  11   15.73    0.70
  -4   4 -11   16.50    0.70
  -4  -4 -11   16.00    0.72
  -4   4 -12    0.64    0.11
   4   4  12    0.57    0.10
  -4  -4 -12    0.66    0.12
  -4   4 -13    1.29    0.18
  -4   4 -13    1.84    0.17
   4   4  13    1.68    0.16
  -4  -4 -13    1.68    0.18
  -4   4 -14   12.88    0.59
  -4   4 -14   11.82    0.63
  -4  -4 -14   13.09    0.62
  -4   4 -15    8.06    0.48
  -4   4 -15    8.57    0.43
  -4  -4 -15    8.51    0.46
  -4   4 -16   11.48    0.63
  -4  -4 -16   12.44    0.62
  -4   4 -17    0.36    0.16
  -4  -4 -17    0.38    0.14
  -4  -4 -18    3.05    0.42
   4   6 -17   16.43    0.77
   4   6 -16    0.16    0.12
   4   6 -15   11.48    0.57
  -4   6  15   11.63    0.56
  -4   6  14    3.44    0.25
   4   6 -14    3.39    0.26
   4   6 -13    9.60    0.48
  -4   6  13    9.69    0.47
  -4   6  12    2.56    0.20
   4   6 -12    2.98    0.22
   4   6 -11   31.65    1.29
  -4   6  11   30.41    1.29
   4   6 -10    1.49    0.15
  -4   6  10    1.50    0.15
  -4   6   9    6.33    0.34
   4   6  -9    6.73    0.34
   4   6  -8    3.47    0.21
  -4   6   8    3.46    0.22
  -4   6   7    5.03    0.27
   4   6  -7    5.00    0.26
  -4   6   6    7.53    0.37
   4   6  -6    7.86    0.36
   4   6  -5   93.69    3.78
  -4   6   5   96.68    3.79
   4   6  -5   98.67    3.76
   4   6  -4    3.35    0.18
  -4   6   4    3.58    0.19
  -4   6   4    3.87    0.21
   4   6  -4    3.52    0.20
  -4   6   3   39.26    1.61
   4   6  -3   40.67    1.59
   4   6  -3   39.82    1.60
  -4   6   3   40.52    1.59
  -4   6   2    8.71    0.39
  -4   6   2    9.13    0.39
   4   6  -2    8.71    0.38
   4   6  -2    8.64    0.39
  -4   6   1    3.65    0.20
  -4   6   1    3.95    0.20
   4   6  -1    3.97    0.20
   4   6  -1    4.17    0.20
  -4   6   0   12.03    0.50
   4   6   0   12.19    0.51
  -4   6   0   11.34    0.50
   4   6   0   11.92    0.50
  -4   6  -1   41.57    1.62
   4   6   1   40.37    1.63
  -4   6  -1   40.19    1.62
   4   6   1   40.70    1.61
   4   6   2   13.23    0.56
  -4   6  -2   13.19    0.55
  -4   6  -2   12.60    0.54
   4   6   2   13.18    0.54
   4   6   3   34.46    1.35
   4   6   3   32.62    1.32
  -4   6  -3   32.84    1.34
  -4   6  -3   32.96    1.32
   4   6   4    2.63    0.13
  -4   6  -4    2.72    0.13
   4   6   4    2.37    0.16
  -4   6  -4    2.46    0.15
  -4  -6  -4    2.12    0.14
   4   6   5   19.10    0.82
  -4   6  -5   18.78    0.81
  -4  -6  -5   19.96    0.80
   4   6   6    2.40    0.17
  -4   6  -6    2.62    0.18
  -4  -6  -6    2.65    0.16
  -4   6  -7   19.31    0.81
   4   6   7   19.33    0.82
  -4  -6  -7   18.87    0.80
  -4   6  -8   24.61    1.01
   4   6   8   23.72    1.01
  -4  -6  -8   23.85    0.99
  -4   6  -9   72.22    2.77
   4   6   9   64.88    2.77
  -4  -6  -9   71.71    2.76
  -4   6 -10    1.62    0.16
   4   6  10    1.71    0.17
  -4  -6 -10    1.47    0.14
   4   6  11   14.63    0.66
  -4   6 -11   14.80    0.65
  -4  -6 -11   14.13    0.65
  -4   6 -12    1.01    0.14
   4   6  12    0.72    0.12
   4   6  13    1.73    0.18
  -4   6 -13    1.59    0.17
   4   6  14    0.39    0.11
  -4   6 -14    0.43    0.14
  -4   6 -14    0.30    0.12
  -4   6 -15    0.37    0.14
  -4   6 -15    0.21    0.12
  -4   6 -16    5.90    0.37
  -4   6 -16    6.54    0.42
  -4   8  16    5.82    0.37
  -4   8  15    0.32    0.12
   4   8 -15    0.12    0.13
   4   8 -14   29.79    1.25
  -4   8  14   28.47    1.24
   4   8 -13    1.68    0.18
  -4   8  13    1.42    0.17
   4   8 -12    2.69    0.22
  -4   8  12    2.18    0.21
  -4   8  11   10.83    0.54
   4   8 -11   11.29    0.54
   4   8 -10    5.02    0.30
  -4   8  10    5.13    0.31
   4   8  -9    1.36    0.15
  -4   8   9    1.16    0.14
   4   8  -8   17.73    0.76
  -4   8   8   17.00    0.77
  -4   8   7    5.25    0.29
   4   8  -7    4.70    0.28
   4   8  -6   61.71    2.48
  -4   8   6   62.83    2.50
   4   8  -5    0.09    0.07
  -4   8   5    0.19    0.07
  -4   8   5    0.38    0.07
  -4   8   4    4.06    0.23
   4   8  -4    4.54    0.24
   4   8  -4    4.12    0.22
  -4   8   3    9.49    0.45
  -4   8   3    9.93    0.44
   4   8  -3   10.23    0.45
   4   8  -3    9.43    0.43
  -4   8   2   75.40    3.09
   4   8  -2   78.93    3.08
   4   8  -2   78.03    3.08
  -4   8   2   80.25    3.08
   4   8  -1    0.15    0.06
  -4   8   1    0.18    0.06
  -4   8   1    0.18    0.06
   4   8  -1    0.20    0.07
   4   8   0   45.40    1.81
  -4   8   0   46.25    1.82
  -4   8   0   44.73    1.82
   4   8   0   45.93    1.83
  -4   8  -1    0.63    0.08
  -4   8  -1    0.64    0.09
   4   8   1    0.67    0.08
   4   8   1    0.77    0.10
   4   8   2    6.15    0.32
   4   8   2    6.10    0.29
  -4   8  -2    6.35    0.31
  -4   8  -2    6.49    0.30
   4   8   3    0.00    0.05
  -4   8  -3    0.00    0.05
  -4   8  -3    0.05    0.07
   4   8   3   -0.02    0.06
   4   8   4    0.07    0.08
   4   8   4    0.06    0.05
  -4   8  -4    0.03    0.07
  -4   8  -5   20.03    0.86
   4   8   5   20.25    0.87
  -4   8  -6   32.91    1.37
   4   8   6   34.06    1.39
  -4   8  -7    2.14    0.17
   4   8   7    2.07    0.19
  -4   8  -8    9.24    0.43
   4   8   8    8.20    0.43
   4   8   9    0.98    0.14
  -4   8  -9    0.97    0.14
   4   8  10    6.36    0.35
  -4   8 -10    5.77    0.34
   4   8  11    1.78    0.19
  -4   8 -11    1.57    0.18
   4   8  12    5.91    0.35
  -4   8 -12    5.87    0.34
  -4   8 -13    1.48    0.20
  -4   8 -13    1.26    0.17
   4   8  13    1.22    0.17
  -4   8 -14   15.54    0.78
   4   8  14   15.77    0.75
  -4   8 -14   16.45    0.74
  -4   8 -15    0.26    0.15
  -4   8 -15    0.48    0.15
   4   8  15    0.44    0.13
  -4  10  13    5.09    0.35
  -4  10  12    1.24    0.17
   4  10 -12    1.38    0.19
   4  10 -11   26.73    1.14
  -4  10  11   26.22    1.15
   4  10 -10    2.85    0.23
  -4  10  10    3.11    0.25
   4  10  -9   12.89    0.62
  -4  10   9   13.37    0.63
  -4  10   8   -0.06    0.08
   4  10  -8    0.02    0.08
  -4  10   7    1.56    0.17
   4  10  -7    1.77    0.17
   4  10  -6    4.13    0.26
  -4  10   6    3.75    0.25
  -4  10   5   49.44    1.91
  -4  10   5   43.88    1.87
   4  10  -5   46.47    1.89
  -4  10   4    0.29    0.08
  -4  10   4    0.06    0.08
   4  10  -4    0.20    0.08
  -4  10   3   37.78    1.54
   4  10  -3   37.05    1.52
  -4  10   3   37.48    1.52
  -4  10   2    2.80    0.20
  -4  10   2    2.58    0.18
   4  10  -2    2.85    0.19
   4  10  -2    2.10    0.18
   4  10  -1   19.56    0.85
  -4  10   1   19.19    0.84
  -4  10   1   20.73    0.86
   4  10  -1   20.01    0.84
   4  10   0    0.24    0.08
   4  10   0    0.07    0.07
  -4  10   0    0.11    0.07
  -4  10   0    0.23    0.08
  -4  10  -1   30.82    1.23
   4  10   1   29.49    1.22
  -4  10  -1   29.26    1.23
   4  10   1   29.81    1.24
  -4  10  -2    0.03    0.08
   4  10   2    0.08    0.07
   4  10   2   -0.06    0.07
   4  10   3   45.35    1.83
  -4  10  -3   44.24    1.81
   4  10   4    0.54    0.12
  -4  10  -4    0.40    0.10
   4  10   5    7.93    0.42
  -4  10  -5    7.95    0.40
   4  10   6   11.60    0.57
  -4  10  -6   11.75    0.55
  -4  10  -7    0.53    0.12
   4  10   7    0.36    0.11
  -4  10  -8    3.11    0.23
   4  10   8    2.65    0.23
   4  10   9    6.42    0.38
  -4  10  -9    6.59    0.36
   4  10  10    0.11    0.11
  -4  10 -10   -0.28    0.09
   4  10  11   19.85    0.89
  -4  10 -11   19.05    0.87
   4  10  12    0.17    0.12
  -4  10 -12   -0.19    0.11
  -4  12   9    0.34    0.16
   4  12  -9    0.39    0.12
  -4  12   8    9.31    0.48
   4  12  -8    8.53    0.46
  -4  12   7    0.02    0.10
   4  12  -7    0.07    0.10
  -4  12   6    1.75    0.19
   4  12  -6    1.91    0.18
   4  12  -5    2.64    0.22
  -4  12   5    2.71    0.23
  -4  12   4    1.04    0.15
   4  12  -4    0.77    0.13
  -4  12   3    3.06    0.21
   4  12  -3    3.15    0.22
  -4  12   3    2.78    0.23
   4  12  -2    1.61    0.16
  -4  12   2    1.58    0.17
  -4  12   2    1.35    0.15
  -4  12   1   -0.01    0.08
  -4  12   1   -0.03    0.08
   4  12  -1    0.10    0.08
  -4  12   0   22.15    0.94
   4  12   0   21.14    0.95
   4  12   0   22.11    0.95
  -4  12   0   21.78    0.97
  -4  12  -1   11.36    0.53
   4  12   1   10.85    0.54
  -4  12  -2    5.37    0.30
   4  12   2    4.85    0.31
  -4  12  -3    4.18    0.27
   4  12   3    3.86    0.28
   4  12   4   24.25    1.06
  -4  12  -4   24.04    1.04
  -4  12  -5   13.60    0.63
   4  12   5   13.17    0.65
   4  12   6   28.29    1.23
  -4  12  -6   28.25    1.20
   4  12   7    0.25    0.12
  -4  12  -7    0.39    0.11
  -4  12  -8    7.54    0.42
   4  12   8    6.76    0.43
   4  14  -4    0.76    0.16
   4  14  -3    7.51    0.40
  -4  14   3    7.24    0.42
  -4  14   0   10.32    0.52
  -4  14  -1    2.30    0.22
   4  14   2    3.40    0.28
  -4  14  -2    3.93    0.31
   5  -1 -19   -0.09    0.13
   5   1 -18    0.29    0.13
   5  -1 -18    0.04    0.13
   5  -1 -17   20.10    0.95
   5   1 -16    2.77    0.21
   5  -1 -16    2.41    0.26
   5   1 -15    3.51    0.23
   5   1 -14    8.94    0.43
   5  -1 -14    8.66    0.42
   5   1 -13    5.23    0.28
   5  -1 -13    4.82    0.27
   5   1 -12   19.26    0.77
   5  -1 -12   16.37    0.75
   5   1 -11   40.43    1.58
  -5   1  11   39.37    1.56
   5  -1 -11   37.92    1.57
   5   1 -10    0.68    0.09
  -5   1  10    0.75    0.08
   5  -1 -10    0.81    0.08
   5   1  -9   55.25    2.18
   5   1  -9   57.44    2.21
  -5   1   9   55.06    2.19
   5  -1  -9   55.13    2.20
   5   1  -8   19.80    0.81
   5   1  -8   21.17    0.84
  -5   1   8   20.48    0.82
  -5   1   7    8.97    0.37
   5   1  -7    8.85    0.36
   5   1  -7    8.53    0.38
   5   1  -6  155.65    5.89
   5   1  -6  142.81    5.89
  -5   1   6  155.94    5.90
  -5   1   5  165.37    6.45
   5   1  -5  165.08    6.44
   5   1  -5  166.98    6.46
  -5   1   4  414.62   16.09
   5   1  -4  412.95   16.05
   5   1  -4  412.55   16.14
   5   1  -3    2.64    0.11
  -5   1   3    2.56    0.12
   5   1  -3    2.73    0.13
   5   1  -2   44.16    1.78
  -5   1   2   47.48    1.79
   5   1  -2   45.94    1.79
  -5   1   1   46.12    1.75
   5   1  -1   46.28    1.75
   5   1  -1   46.39    1.75
   5  -1  -1   40.64    1.75
  -5   1   0  155.23    6.06
   5   1   0  137.37    6.04
  -5   1   0  157.22    6.08
   5   1   0  157.09    6.07
   5  -1   0  170.59    6.09
  -5   1  -1   13.74    0.54
   5   1   1   14.35    0.54
  -5   1  -1   13.73    0.54
   5  -1   1   12.39    0.53
  -5  -1  -1   13.68    0.54
   5   1   2   13.57    0.52
  -5   1  -2   13.12    0.53
  -5   1  -2   12.53    0.51
  -5  -1  -2   12.96    0.52
   5  -1   2   12.02    0.50
   5   1   3  104.11    4.16
  -5   1  -3  106.32    4.16
  -5   1  -3  104.77    4.14
   5  -1   3  112.02    4.16
  -5  -1  -3  109.13    4.14
  -5  -1  -3  103.63    4.16
  -5   1  -4   16.88    0.65
  -5   1  -4   15.69    0.67
   5   1   4   16.88    0.65
  -5  -1  -4   15.72    0.66
  -5  -1  -4   16.34    0.64
   5  -1   4   15.50    0.63
  -5   1  -5   35.74    1.46
  -5   1  -5   36.94    1.43
   5   1   5   36.31    1.43
  -5  -1  -5   36.56    1.45
   5  -1   5   36.06    1.42
  -5  -1  -5   36.31    1.42
   5   1   6   25.17    1.03
  -5   1  -6   25.45    1.03
  -5   1  -6   24.42    1.06
  -5  -1  -6   27.30    1.02
   5  -1   6   26.09    1.01
  -5  -1  -6   26.19    1.06
  -5   1  -7   15.85    0.70
  -5   1  -7   16.22    0.66
   5   1   7   16.13    0.66
   5  -1   7   16.50    0.64
  -5  -1  -7   16.30    0.65
  -5  -1  -7   15.58    0.69
  -5   1  -8   46.62    2.00
   5   1   8   49.99    1.96
  -5   1  -8   50.09    1.96
   5  -1   8   50.57    1.94
  -5  -1  -8   50.21    2.00
  -5  -1  -8   50.33    1.95
  -5   1  -9   11.82    0.50
   5   1   9   11.54    0.49
  -5   1  -9   10.73    0.54
  -5  -1  -9   12.02    0.54
  -5  -1  -9   12.17    0.49
  -5   1 -10   46.91    1.97
  -5   1 -10   49.38    1.92
   5   1  10   47.23    1.91
  -5  -1 -10   49.67    1.97
  -5  -1 -10   48.08    1.91
  -5   1 -11   43.64    1.83
  -5   1 -11   44.42    1.77
  -5  -1 -11   44.95    1.83
  -5   1 -12   11.35    0.51
  -5   1 -12   11.29    0.57
  -5  -1 -12   11.49    0.56
  -5   1 -13    0.73    0.14
  -5  -1 -13    0.51    0.13
  -5   1 -14    6.34    0.39
  -5  -1 -14    5.77    0.37
  -5   1 -15    9.19    0.52
  -5  -1 -15    9.72    0.52
  -5   1 -16    9.04    0.53
  -5  -1 -16    9.47    0.53
  -5   1 -17    0.30    0.13
  -5  -1 -17    0.33    0.15
   5  -3 -19    0.27    0.15
   5  -3 -18    2.98    0.29
   5   3 -17    8.78    0.48
   5  -3 -17   10.41    0.54
   5   3 -16    1.57    0.17
   5  -3 -16    1.35    0.19
   5   3 -15   25.67    1.09
   5  -3 -15   25.57    1.13
   5   3 -14    2.32    0.20
   5  -3 -14    2.34    0.22
   5   3 -13    3.56    0.23
  -5   3  13    3.79    0.22
   5  -3 -13    3.78    0.27
   5   3 -12   68.23    2.72
  -5   3  12   68.85    2.71
   5  -3 -12   66.28    2.74
   5  -3 -12   69.97    2.70
   5   3 -11   15.50    0.67
  -5   3  11   15.31    0.66
   5   3 -10   14.02    0.60
  -5   3  10   13.39    0.59
   5   3  -9    9.01    0.42
  -5   3   9    9.64    0.42
   5   3  -8    0.35    0.07
  -5   3   8    0.26    0.06
   5   3  -7    0.59    0.03
   5   3  -7    0.59    0.08
  -5   3   7    0.51    0.07
  -5   3   6    4.70    0.23
   5   3  -6    5.44    0.24
   5   3  -6    4.43    0.19
   5   3  -5   23.12    0.89
  -5   3   5   21.90    0.92
   5   3  -5   23.36    0.92
  -5   3   4  213.20    8.19
   5   3  -4  199.97    8.13
   5   3  -4  214.74    8.15
   5   3  -3    3.69    0.18
  -5   3   3    3.50    0.18
   5   3  -3    3.70    0.16
  -5   3   2   24.73    0.98
  -5   3   2   24.03    0.97
   5   3  -2   24.05    0.97
   5   3  -2   23.80    0.98
   5  -3  -2   26.04    0.96
  -5   3   1    7.68    0.31
   5   3  -1    7.16    0.31
  -5   3   1    7.48    0.31
   5   3  -1    7.20    0.31
  -5   3   0   77.28    2.97
  -5   3   0   72.11    2.95
   5   3   0   75.79    2.96
   5   3   0   77.84    2.97
  -5   3   0   77.66    2.97
  -5   3  -1    0.51    0.05
   5   3   1    0.55    0.04
   5   3   1    0.69    0.06
  -5   3  -2   77.59    3.10
   5   3   2   78.71    3.09
   5   3   2   78.53    3.10
  -5  -3  -2   82.55    3.10
  -5   3  -3    0.23    0.05
   5   3   3    0.33    0.05
   5  -3   3    0.23    0.03
  -5  -3  -3    0.30    0.04
  -5   3  -4   45.60    1.76
   5  -3   4   42.40    1.73
  -5  -3  -4   45.63    1.76
  -5   3  -5   71.15    2.69
   5   3   5   66.21    2.69
   5  -3   5   67.11    2.65
  -5  -3  -5   69.24    2.69
   5   3   6    3.05    0.18
  -5   3  -6    3.33    0.18
  -5  -3  -6    3.64    0.19
   5   3   7    0.12    0.05
  -5   3  -7    0.14    0.06
  -5  -3  -7    0.13    0.03
  -5  -3  -7    0.16    0.06
   5   3   8    0.42    0.07
  -5   3  -8    0.33    0.07
  -5  -3  -8    0.37    0.05
  -5  -3  -8    0.34    0.07
   5   3   9    0.37    0.08
  -5   3  -9    0.36    0.07
  -5  -3  -9    0.47    0.09
   5   3  10    8.80    0.41
  -5   3 -10    9.05    0.42
  -5  -3 -10    9.18    0.44
   5   3  11    1.60    0.14
  -5   3 -11    1.56    0.18
  -5   3 -11    1.59    0.15
  -5  -3 -11    1.47    0.16
  -5   3 -12    3.80    0.23
  -5   3 -12    3.21    0.25
   5   3  12    3.38    0.21
  -5  -3 -12    3.69    0.26
  -5   3 -13    0.09    0.09
  -5   3 -13    0.07    0.08
  -5  -3 -13   -0.03    0.08
  -5   3 -14   14.84    0.66
  -5   3 -14   15.29    0.73
  -5  -3 -14   14.17    0.70
  -5   3 -15    1.23    0.19
  -5  -3 -15    1.02    0.17
  -5   3 -16    3.49    0.31
  -5  -3 -16    3.25    0.27
  -5   3 -17   13.55    0.73
  -5  -3 -17   14.19    0.71
   5   5 -18    0.00    0.11
   5   5 -17   11.11    0.56
   5   5 -16    2.99    0.25
   5   5 -15    4.14    0.29
  -5   5  14   32.60    1.29
   5   5 -14   29.12    1.30
   5   5 -13    3.11    0.23
  -5   5  13    3.20    0.22
   5  -5 -13    2.96    0.24
   5   5 -12    8.55    0.42
  -5   5  12    8.39    0.41
   5  -5 -12    7.95    0.41
   5   5 -11   35.64    1.40
  -5   5  11   32.01    1.38
   5  -5 -11   33.54    1.38
   5   5 -10    0.04    0.07
  -5   5  10   -0.04    0.07
   5  -5 -10    0.02    0.06
  -5   5   9    7.61    0.36
   5   5  -9    7.03    0.36
   5  -5  -9    7.09    0.34
   5   5  -8    3.99    0.23
  -5   5   8    3.71    0.22
   5  -5  -8    4.18    0.21
   5   5  -7    6.91    0.33
  -5   5   7    7.00    0.33
   5  -5  -7    6.49    0.30
  -5   5   6   94.91    3.87
   5   5  -6  101.95    3.87
   5   5  -6   99.14    3.83
   5  -5  -6   98.29    3.84
   5   5  -5   18.79    0.77
  -5   5   5   18.83    0.78
   5   5  -5   18.47    0.75
   5  -5  -5   18.58    0.75
  -5   5   4   11.23    0.46
   5   5  -4   10.37    0.46
  -5   5   4   10.33    0.47
   5   5  -4   10.54    0.44
   5  -5  -4   10.94    0.43
  -5   5   3   24.21    1.02
   5   5  -3   26.16    1.01
   5   5  -3   24.74    1.02
  -5   5   3   25.85    1.02
  -5   5   2   37.71    1.43
   5   5  -2   35.94    1.42
  -5   5   2   33.73    1.43
   5   5  -2   36.12    1.43
  -5   5   1   49.99    1.97
   5   5  -1   49.50    1.97
   5   5  -1   49.96    1.97
  -5   5   1   50.57    1.97
   5   5   0   38.34    1.51
   5   5   0   38.04    1.49
  -5   5   0   37.29    1.50
  -5   5   0   37.75    1.50
   5   5   1    2.94    0.15
  -5   5  -1    2.83    0.15
  -5   5  -1    2.86    0.16
   5   5   1    3.16    0.17
   5   5   2   37.56    1.48
  -5   5  -2   35.80    1.47
   5   5   2   36.53    1.45
  -5   5  -2   37.67    1.46
  -5   5  -3   54.12    2.01
   5   5   3   53.40    2.04
  -5   5  -3   52.77    2.03
   5   5   3   51.73    2.01
  -5  -5  -3   44.43    2.02
   5   5   4    0.95    0.10
   5   5   4    1.09    0.07
  -5   5  -4    0.91    0.10
  -5  -5  -4    1.17    0.09
   5   5   5  111.25    4.30
  -5   5  -5  109.89    4.30
  -5  -5  -5  112.42    4.29
   5  -5   5  105.47    4.26
   5   5   6   17.82    0.76
  -5   5  -6   18.03    0.76
  -5  -5  -6   18.34    0.75
  -5   5  -7   11.07    0.49
   5   5   7   10.53    0.49
  -5  -5  -7   11.28    0.48
  -5   5  -8    1.67    0.15
   5   5   8    1.77    0.15
  -5  -5  -8    1.92    0.15
   5   5   9    4.40    0.26
  -5   5  -9    4.77    0.26
  -5  -5  -9    4.58    0.25
   5   5  10    0.81    0.12
  -5   5 -10    0.70    0.11
  -5  -5 -10    0.87    0.12
  -5   5 -11   23.89    1.03
   5   5  11   24.75    1.03
  -5  -5 -11   24.71    1.04
   5   5  12    1.54    0.16
  -5   5 -12    1.61    0.16
  -5   5 -12    1.24    0.17
  -5  -5 -12    1.62    0.17
  -5   5 -13   21.29    1.00
  -5   5 -13   23.14    0.96
   5   5  13   22.22    0.96
  -5  -5 -13   22.29    0.97
  -5   5 -14    4.52    0.33
  -5   5 -14    4.74    0.29
  -5  -5 -14    4.74    0.31
  -5   5 -15   10.58    0.52
  -5   5 -15   10.34    0.57
  -5  -5 -15   10.49    0.54
  -5   5 -16   18.65    0.93
  -5  -5 -16   20.36    0.90
   5   7 -16    0.55    0.14
  -5   7  16    0.53    0.14
  -5   7  15    4.47    0.29
   5   7 -15    3.99    0.30
   5   7 -14   20.94    0.96
  -5   7  14   22.43    0.95
   5   7 -13    0.08    0.10
  -5   7  13    0.12    0.09
   5   7 -12   15.10    0.68
  -5   7  12   14.23    0.67
   5   7 -11   11.70    0.55
  -5   7  11   11.54    0.55
  -5   7  10    0.12    0.09
   5   7 -10    0.01    0.08
   5   7  -9    3.22    0.22
  -5   7   9    3.26    0.23
  -5   7   8    4.05    0.25
   5   7  -8    3.91    0.25
  -5   7   7    1.14    0.13
   5   7  -7    1.04    0.12
  -5   7   6   60.98    2.39
   5   7  -6   58.33    2.37
  -5   7   5    5.03    0.25
   5   7  -5    5.21    0.24
   5   7  -5    4.80    0.26
  -5   7   5    5.04    0.27
   5   7  -4   29.64    1.18
   5   7  -4   28.98    1.19
  -5   7   4   30.46    1.19
  -5   7   4   27.96    1.20
  -5   7   3   20.49    0.85
  -5   7   3   21.70    0.87
   5   7  -3   20.53    0.85
   5   7  -3   20.48    0.86
  -5   7   2   20.71    0.87
   5   7  -2   20.00    0.87
   5   7  -2   21.76    0.87
  -5   7   2   22.16    0.88
   5   7  -1   18.23    0.78
  -5   7   1   19.40    0.79
   5   7  -1   18.50    0.78
  -5   7   1   19.22    0.78
   5   7   0   11.19    0.49
  -5   7   0   10.72    0.48
   5   7   0   11.39    0.47
  -5   7   0   10.86    0.48
   5   7   1    5.54    0.25
   5   7   1    5.38    0.27
  -5   7  -1    5.23    0.26
  -5   7  -1    4.80    0.25
   5   7   2   25.15    1.02
   5   7   2   24.08    0.99
  -5   7  -2   24.10    1.00
  -5   7  -2   24.68    0.99
   5   7   3   15.31    0.65
  -5   7  -3   16.33    0.65
   5   7   3   15.16    0.68
  -5   7  -3   16.01    0.67
   5   7   4   29.53    1.20
  -5   7  -4   30.35    1.23
   5   7   4   30.46    1.24
  -5   7  -5   94.85    3.73
   5   7   5   94.73    3.74
   5   7   6   12.25    0.56
  -5   7  -6   12.07    0.54
  -5   7  -7   12.24    0.55
   5   7   7   12.00    0.56
  -5   7  -8   26.04    1.11
   5   7   8   27.16    1.12
   5   7   9    0.87    0.12
  -5   7  -9    0.89    0.12
  -5   7 -10   11.17    0.51
   5   7  10   10.22    0.52
   5   7  11    7.42    0.40
  -5   7 -11    7.40    0.39
   5   7  12    1.99    0.20
  -5   7 -12    1.79    0.19
  -5   7 -12    1.80    0.21
  -5   7 -13    2.79    0.24
   5   7  13    2.71    0.23
  -5   7 -13    2.73    0.26
  -5   7 -14    7.17    0.40
   5   7  14    7.43    0.41
  -5   7 -14    7.12    0.44
  -5   7 -15    7.49    0.42
  -5   7 -15    7.87    0.48
  -5   7 -16   23.45    1.04
  -5   9  15    6.51    0.43
   5   9 -14   -0.05    0.12
  -5   9  14   -0.08    0.09
  -5   9  13    0.31    0.12
   5   9 -13    0.65    0.14
   5   9 -12    4.84    0.32
  -5   9  12    4.83    0.32
  -5   9  11   15.82    0.74
   5   9 -11   16.24    0.73
  -5   9  10    0.73    0.13
   5   9 -10    0.59    0.12
   5   9  -9   10.51    0.50
  -5   9   9    9.95    0.51
  -5   9   8    5.20    0.30
   5   9  -8    4.71    0.29
  -5   9   7   22.73    0.97
   5   9  -7   22.29    0.96
  -5   9   6   11.45    0.53
   5   9  -6   10.79    0.52
  -5   9   5    0.06    0.06
   5   9  -5    0.08    0.08
  -5   9   5   -0.09    0.06
  -5   9   4    0.50    0.09
   5   9  -4    0.39    0.09
  -5   9   4    0.41    0.08
   5   9  -3   18.29    0.76
  -5   9   3   18.05    0.75
   5   9  -3   16.09    0.75
  -5   9   3   18.51    0.77
   5   9  -2    0.07    0.07
  -5   9   2   -0.01    0.07
   5   9  -2    0.00    0.06
  -5   9   2    0.14    0.07
  -5   9   1   47.56    1.89
   5   9  -1   45.60    1.88
   5   9  -1   47.67    1.90
  -5   9   1   48.02    1.90
  -5   9   0   12.45    0.54
   5   9   0   12.81    0.56
   5   9   0   12.40    0.54
  -5   9   0   11.28    0.54
  -5   9  -1   11.40    0.52
  -5   9  -1   11.64    0.51
   5   9   1   11.67    0.53
   5   9   1   11.50    0.50
  -5   9  -2    0.43    0.10
   5   9   2    0.44    0.09
   5   9   2    0.57    0.08
  -5   9  -2    0.38    0.07
   5   9   3    0.41    0.10
  -5   9  -3    0.48    0.10
  -5   9  -4    3.29    0.22
   5   9   4    3.44    0.24
   5   9   5   30.12    1.24
  -5   9  -5   28.54    1.21
   5   9   6    0.12    0.08
  -5   9  -6    0.17    0.09
  -5   9  -7    0.02    0.09
   5   9   7    0.13    0.09
  -5   9  -8    5.64    0.32
   5   9   8    5.99    0.35
   5   9   9    4.78    0.31
  -5   9  -9    4.77    0.29
  -5   9 -10    2.03    0.20
   5   9  10    1.85    0.19
  -5   9 -11    5.30    0.33
   5   9  11    5.45    0.34
  -5   9 -12    6.37    0.37
   5   9  12    6.87    0.40
  -5   9 -13    9.71    0.51
   5   9  13   10.14    0.53
   5   9  14    3.60    0.32
  -5  11  11    4.74    0.32
   5  11 -11    4.07    0.31
   5  11 -10    0.00    0.11
  -5  11  10    0.03    0.10
   5  11  -9   11.70    0.58
  -5  11   9   12.36    0.60
   5  11  -8   17.00    0.75
  -5  11   8   15.77    0.76
  -5  11   7    0.30    0.11
   5  11  -7    0.17    0.10
  -5  11   6   18.93    0.91
   5  11  -6   23.02    0.92
  -5  11   5    1.53    0.17
   5  11  -5    2.21    0.19
   5  11  -4    3.98    0.25
  -5  11   4    3.61    0.26
  -5  11   4    3.89    0.24
  -5  11   3    4.56    0.28
  -5  11   3    4.78    0.27
   5  11  -3    4.59    0.27
   5  11  -2    0.46    0.13
  -5  11   2    0.53    0.10
   5  11  -2    0.60    0.10
  -5  11   2    0.67    0.12
  -5  11   1   21.27    0.96
   5  11  -1   25.23    0.98
  -5  11   1   22.09    0.96
   5  11  -1   22.02    0.95
  -5  11   0   45.75    1.82
  -5  11   0   46.60    1.82
   5  11   0   41.96    1.82
   5  11   0   45.01    1.81
   5  11   1    3.06    0.22
  -5  11  -1    2.88    0.21
  -5  11  -2   52.53    2.18
   5  11   2   55.73    2.20
  -5  11  -3    0.39    0.11
   5  11   3    0.18    0.09
  -5  11  -4    0.49    0.11
   5  11   4    0.35    0.12
   5  11   5    2.68    0.23
  -5  11  -5    2.53    0.22
   5  11   6    2.96    0.25
  -5  11  -6    3.37    0.24
   5  11   7    1.29    0.17
  -5  11  -7    1.29    0.15
   5  11   8   34.74    1.48
  -5  11  -8   35.03    1.46
  -5  11  -9    0.40    0.13
   5  11   9    0.53    0.14
  -5  11 -10   20.05    0.92
   5  11  10   21.11    0.95
   5  13  -7    9.02    0.50
  -5  13   6    3.83    0.27
   5  13  -6    3.09    0.26
  -5  13   5   -0.04    0.10
   5  13  -5   -0.04    0.09
  -5  13   4    0.03    0.10
   5  13  -4   -0.13    0.09
   5  13  -3    6.18    0.34
  -5  13   3    5.61    0.35
   5  13  -2    1.51    0.16
  -5  13   2    1.12    0.15
  -5  13   2    1.25    0.15
  -5  13   1   21.56    0.94
   5  13   0    8.07    0.46
  -5  13   0    8.12    0.42
   5  13   1    0.01    0.09
  -5  13  -1    0.30    0.11
  -5  13  -2    0.23    0.10
   5  13   2    0.18    0.11
  -5  13  -3    6.41    0.36
   5  13   3    6.24    0.38
   5  13   4    0.03    0.10
  -5  13  -4    0.01    0.09
  -5  13  -5   24.93    1.10
   5  13   5   25.68    1.12
   6   0 -19    0.02    0.12
   6   0 -18    6.89    0.44
   6   0 -15   -0.09    0.07
   6   0 -14   15.24    0.67
   6   0 -13    0.08    0.07
   6   0 -12  145.88    5.71
   6   0 -11   -0.02    0.05
   6   0 -10   55.73    2.21
   6   0  -9    0.02    0.04
   6   0  -8   19.20    0.79
   6   0  -7   -0.11    0.04
   6   0  -6   88.60    3.44
   6   0  -6   87.86    3.44
   6   0  -5   -0.15    0.03
   6   0  -4  654.00   25.42
   6   0  -3   -0.04    0.03
   6   0  -2  176.07    6.87
   6   0  -1   -0.30    0.01
  -6   0   0   99.29    4.03
   6   0   0  105.72    4.01
  -6   0  -1   -0.14    0.02
   6   0   1   -0.14    0.02
  -6   0  -1   -0.10    0.03
   6   0   2  123.61    4.65
  -6   0  -2  114.65    4.63
  -6   0  -3   -0.33    0.04
   6   0   3   -0.25    0.02
  -6   0  -3   -0.28    0.02
  -6   0  -4  128.85    5.21
  -6   0  -4  132.68    5.20
   6   0   4  139.33    5.22
  -6   0  -5   -0.01    0.03
   6   0   5    0.02    0.03
  -6   0  -5    0.05    0.05
   6   0   6   22.49    0.90
  -6   0  -6   23.12    0.90
  -6   0  -6   22.12    0.94
  -6   0  -7   -0.08    0.03
   6   0   7   -0.10    0.03
  -6   0  -7   -0.04    0.05
   6   0   8    0.34    0.05
  -6   0  -8    0.33    0.06
  -6   0  -8    0.36    0.09
  -6   0  -9   -0.03    0.06
  -6   0  -9   -0.01    0.04
   6   0   9    0.00    0.03
  -6   0 -10   53.85    2.20
  -6   0 -10   54.33    2.14
  -6   0 -11   -0.04    0.07
  -6   0 -12    6.74    0.39
  -6   0 -13   -0.06    0.08
  -6   0 -14    9.91    0.53
  -6   0 -15   -0.01    0.11
  -6   0 -16   11.99    0.63
  -6   0 -17   -0.01    0.10
   6  -2 -19    3.76    0.32
   6  -2 -18    0.29    0.14
   6   2 -17    1.08    0.15
   6  -2 -17    0.72    0.15
   6   2 -16    2.49    0.22
   6  -2 -16    2.87    0.26
   6   2 -15   22.91    0.96
   6  -2 -15   21.63    1.00
   6   2 -14   17.12    0.78
   6  -2 -14   18.85    0.84
   6   2 -13   74.59    2.94
   6  -2 -13   73.18    2.93
   6   2 -12    2.88    0.20
  -6   2  12    3.08    0.17
   6  -2 -12    2.79    0.18
   6   2 -11    6.06    0.30
  -6   2  11    6.03    0.28
   6  -2 -11    5.79    0.29
   6   2 -10    2.19    0.16
  -6   2  10    2.13    0.13
   6   2  -9   85.47    3.32
  -6   2   9   83.17    3.30
   6   2  -8   19.30    0.81
   6   2  -8   19.51    0.76
  -6   2   8   19.42    0.79
  -6   2   7    5.44    0.26
   6   2  -7    5.82    0.23
   6   2  -7    5.50    0.27
  -6   2   6   14.09    0.61
   6   2  -6   15.51    0.58
   6   2  -6   14.65    0.62
  -6   2   5    1.05    0.08
   6   2  -5    1.14    0.05
   6   2  -4   34.68    1.38
   6   2  -4   34.93    1.36
  -6   2   4   35.21    1.38
  -6   2   3   63.82    2.51
   6   2  -3   63.30    2.52
   6   2  -3   65.97    2.52
  -6   2   2   10.70    0.43
  -6   2   2   10.19    0.43
   6   2  -2   10.83    0.42
   6   2  -1   47.88    1.84
  -6   2   1   48.11    1.85
   6   2  -1   45.24    1.84
  -6   2   1   46.94    1.85
   6   2   0   17.71    0.70
  -6   2   0   17.35    0.69
   6   2   0   17.44    0.69
   6  -2   0   16.93    0.70
  -6   2  -1    0.79    0.06
   6   2   1    0.81    0.06
  -6   2  -1    0.72    0.07
   6   2   1    0.89    0.05
   6  -2   1    0.74    0.06
  -6  -2  -1    0.63    0.06
   6   2   2    5.01    0.22
  -6   2  -2    5.04    0.22
  -6   2  -2    5.03    0.22
  -6  -2  -2    5.22    0.22
   6  -2   2    4.28    0.21
  -6   2  -3    7.65    0.36
   6   2   3    8.01    0.35
  -6   2  -3    8.18    0.35
  -6  -2  -3    8.29    0.35
   6  -2   3    8.42    0.33
  -6   2  -4    2.77    0.14
  -6   2  -4    2.52    0.16
   6   2   4    2.78    0.14
  -6  -2  -4    3.02    0.12
  -6  -2  -4    2.71    0.15
   6  -2   4    2.61    0.11
  -6   2  -5  137.84    5.68
  -6   2  -5  142.58    5.66
   6   2   5  141.54    5.66
  -6  -2  -5  143.72    5.67
  -6  -2  -5  156.23    5.65
   6  -2   5  150.92    5.66
  -6   2  -6    0.00    0.04
  -6   2  -6   -0.02    0.05
   6   2   6   -0.04    0.04
   6  -2   6    0.00    0.02
  -6  -2  -6   -0.02    0.05
  -6  -2  -6    0.01    0.03
   6   2   7   91.13    3.61
  -6   2  -7   87.14    3.64
  -6   2  -7   92.79    3.61
  -6  -2  -7   97.34    3.59
   6  -2   7   92.62    3.58
  -6  -2  -7   92.04    3.63
  -6   2  -8    1.92    0.12
   6   2   8    1.67    0.12
  -6   2  -8    1.62    0.14
  -6  -2  -8    1.54    0.10
  -6  -2  -8    1.59    0.14
  -6   2  -9   14.65    0.68
   6   2   9   14.71    0.64
  -6   2  -9   15.63    0.64
  -6  -2  -9   15.34    0.67
  -6   2 -10    6.83    0.32
  -6   2 -10    6.20    0.36
   6   2  10    6.22    0.31
  -6  -2 -10    6.43    0.35
  -6   2 -11   27.39    1.12
  -6   2 -11   26.28    1.17
   6   2  11   26.58    1.11
  -6  -2 -11   29.01    1.17
  -6   2 -12    0.45    0.12
  -6   2 -12    0.32    0.08
  -6  -2 -12    0.27    0.10
  -6   2 -13    0.84    0.15
  -6  -2 -13    0.58    0.12
  -6   2 -14    0.42    0.12
  -6  -2 -14    0.44    0.13
  -6   2 -15   23.89    1.07
  -6  -2 -15   22.92    1.05
  -6   2 -16    1.61    0.21
  -6  -2 -16    1.55    0.21
  -6   2 -17    0.36    0.15
  -6  -2 -17    0.34    0.15
   6   4 -18   27.95    1.21
   6   4 -17    1.36    0.18
   6  -4 -17    1.51    0.20
   6   4 -16    4.78    0.30
   6  -4 -16    5.02    0.33
   6   4 -15    1.89    0.19
   6  -4 -15    1.69    0.19
   6   4 -14    6.07    0.33
  -6   4  14    6.06    0.31
   6  -4 -14    4.78    0.33
   6   4 -13    3.89    0.26
  -6   4  13    3.87    0.23
   6  -4 -13    4.09    0.26
  -6   4  12    6.64    0.32
   6   4 -12    6.07    0.34
   6  -4 -12    6.18    0.34
   6   4 -11    5.66    0.30
  -6   4  11    5.42    0.29
   6  -4 -11    5.73    0.31
   6   4 -10   24.30    1.04
  -6   4  10   25.28    1.03
   6  -4 -10   25.30    1.05
   6   4  -9    5.36    0.28
  -6   4   9    5.39    0.27
   6  -4  -9    4.94    0.27
  -6   4   8    4.19    0.22
   6   4  -8    4.07    0.23
   6  -4  -8    4.18    0.22
   6   4  -7   16.81    0.71
   6   4  -7   16.85    0.66
  -6   4   7   17.53    0.71
   6  -4  -7   16.22    0.70
  -6   4   6  197.98    7.50
   6   4  -6  193.86    7.50
   6   4  -6  196.54    7.48
   6  -4  -6  182.01    7.48
   6   4  -5    1.73    0.09
   6   4  -5    1.51    0.12
  -6   4   5    1.71    0.13
   6  -4  -5    1.68    0.10
  -6   4   4   73.10    2.84
   6   4  -4   72.14    2.82
   6   4  -4   69.39    2.84
   6  -4  -4   74.23    2.82
   6   4  -3    0.62    0.07
  -6   4   3    0.84    0.08
   6   4  -3    0.69    0.06
  -6   4   3    0.66    0.07
   6  -4  -3    0.69    0.04
  -6   4   2   98.05    4.50
   6   4  -2  120.85    4.49
  -6   4   2  122.91    4.50
   6   4  -2  120.06    4.50
  -6   4   1   41.29    1.60
   6   4  -1   40.57    1.60
   6   4  -1   40.89    1.60
  -6   4   1   39.45    1.60
   6   4   0   22.52    0.89
  -6   4   0   22.71    0.90
  -6   4   0   22.28    0.90
   6   4   0   21.93    0.90
  -6   4   0   22.82    0.88
  -6   4  -1    6.26    0.27
   6   4   1    6.54    0.29
  -6   4  -1    6.10    0.29
  -6   4  -1    6.57    0.28
   6   4   1    6.99    0.27
   6   4   2  102.16    3.92
  -6   4  -2  103.83    3.92
   6   4   2   98.17    3.94
  -6   4  -2   98.91    3.93
   6   4   3    5.01    0.22
  -6   4  -3    5.15    0.25
   6  -4   3    5.36    0.23
  -6  -4  -3    5.32    0.24
   6   4   4   20.18    0.81
  -6   4  -4   20.18    0.81
  -6  -4  -4   21.51    0.81
   6  -4   4   17.27    0.78
  -6   4  -5   42.62    1.66
   6   4   5   41.51    1.66
   6  -4   5   39.91    1.62
  -6  -4  -5   42.52    1.66
   6   4   6    2.48    0.16
  -6   4  -6    2.41    0.15
  -6  -4  -6    2.45    0.15
   6   4   7    5.59    0.28
  -6   4  -7    5.85    0.28
  -6  -4  -7    5.72    0.28
  -6   4  -8    0.46    0.08
   6   4   8    0.55    0.08
  -6  -4  -8    0.55    0.09
  -6   4  -9    0.05    0.07
   6   4   9   -0.06    0.06
  -6  -4  -9    0.07    0.06
   6   4  10   24.19    1.00
  -6   4 -10   22.27    1.02
  -6   4 -10   24.93    1.00
  -6  -4 -10   23.94    1.01
  -6   4 -11    3.35    0.26
  -6   4 -11    3.95    0.23
   6   4  11    3.70    0.24
  -6  -4 -11    3.96    0.25
   6   4  12   18.63    0.78
  -6   4 -12   17.62    0.78
  -6   4 -12   17.23    0.83
  -6  -4 -12   18.57    0.81
  -6   4 -13    9.07    0.50
  -6   4 -13    9.87    0.46
  -6  -4 -13    9.69    0.49
  -6   4 -14    0.68    0.12
  -6   4 -14    0.76    0.15
  -6  -4 -14    0.75    0.14
  -6   4 -15    0.33    0.14
  -6  -4 -15    0.28    0.13
  -6   4 -16   33.85    1.49
  -6  -4 -16   33.74    1.46
  -6  -4 -17    0.63    0.16
   6   6 -17   10.86    0.55
   6   6 -16    0.49    0.13
   6   6 -15   24.92    1.05
  -6   6  15   23.30    1.03
   6   6 -14    5.00    0.31
  -6   6  14    5.06    0.30
  -6   6  13    0.08    0.08
   6   6 -13    0.06    0.09
   6   6 -12    9.90    0.49
  -6   6  12   10.38    0.49
  -6   6  11    4.59    0.28
   6   6 -11    5.39    0.29
   6   6 -10    8.32    0.41
  -6   6  10    8.06    0.41
   6   6  -9   21.10    0.93
  -6   6   9   22.61    0.93
   6   6  -8    1.71    0.15
  -6   6   8    1.45    0.15
  -6   6   7  134.55    5.19
   6   6  -7  130.28    5.19
   6   6  -6    2.68    0.17
  -6   6   6    2.47    0.17
   6   6  -5    1.44    0.12
   6   6  -5    1.44    0.09
  -6   6   5    1.06    0.11
  -6   6   4   -0.02    0.05
   6   6  -4   -0.05    0.04
   6   6  -4    0.05    0.04
  -6   6   4    0.07    0.05
  -6   6   3   16.51    0.71
   6   6  -3   17.83    0.70
  -6   6   3   17.18    0.72
   6   6  -3   16.76    0.71
  -6   6   2    0.79    0.08
  -6   6   2    1.01    0.09
   6   6  -2    0.96    0.09
   6   6  -2    1.04    0.10
  -6   6   1  135.49    5.27
   6   6  -1  137.16    5.27
   6   6  -1  133.35    5.26
  -6   6   1  133.96    5.27
  -6   6   0   10.37    0.42
   6   6   0   10.89    0.45
  -6   6   0   10.48    0.45
   6   6   0   10.71    0.46
  -6   6   0   10.60    0.46
  -6   6  -1  122.47    4.79
   6   6   1  123.61    4.78
   6   6   1  123.71    4.80
  -6   6  -1  121.27    4.79
  -6   6  -2   11.24    0.46
  -6   6  -2   10.90    0.48
   6   6   2   11.10    0.49
   6   6   2   10.91    0.46
   6   6   3    5.43    0.24
  -6   6  -3    5.36    0.26
  -6   6  -3    5.23    0.24
   6   6   3    5.16    0.27
   6   6   4    9.89    0.39
   6   6   4   10.02    0.43
  -6   6  -4    9.67    0.42
  -6  -6  -4    7.96    0.41
   6   6   5   97.78    3.93
  -6   6  -5   97.85    3.91
  -6  -6  -5  103.52    3.91
   6   6   6    0.05    0.06
  -6   6  -6    0.04    0.06
  -6  -6  -6    0.11    0.05
  -6   6  -7   11.43    0.51
   6   6   7   11.18    0.52
  -6  -6  -7   11.58    0.50
  -6   6  -8    3.64    0.22
   6   6   8    3.77    0.23
  -6  -6  -8    3.91    0.22
   6   6   9   18.15    0.77
  -6   6  -9   17.85    0.76
  -6  -6  -9   17.05    0.75
   6   6  10    3.93    0.25
  -6   6 -10    3.59    0.23
  -6  -6 -10    3.40    0.22
  -6   6 -11   -0.04    0.08
   6   6  11    0.02    0.08
  -6   6 -11    0.06    0.09
  -6  -6 -11    0.00    0.07
  -6   6 -12    1.84    0.20
   6   6  12    1.52    0.16
  -6   6 -12    1.43    0.15
  -6  -6 -12    1.28    0.15
   6   6  13   24.23    1.05
  -6   6 -13   25.07    1.05
  -6   6 -13   24.10    1.09
   6   6  14    5.62    0.34
  -6   6 -14    5.51    0.33
  -6   6 -14    5.39    0.37
  -6   6 -15   23.22    1.00
  -6   6 -15   22.76    1.06
  -6   6 -16    1.42    0.27
  -6   6 -16    1.69    0.23
  -6   8  16    4.00    0.30
  -6   8  15    1.29    0.17
   6   8 -15    1.36    0.19
   6   8 -14    1.36    0.18
  -6   8  14    1.02    0.16
  -6   8  13    0.09    0.10
   6   8 -13    0.11    0.11
  -6   8  12   11.26    0.55
   6   8 -12   11.35    0.55
  -6   8  11    6.84    0.38
   6   8 -11    6.65    0.37
   6   8 -10   22.45    0.92
  -6   8  10   19.90    0.92
   6   8  -9   25.38    1.06
  -6   8   9   24.55    1.06
   6   8  -8   10.17    0.48
  -6   8   8    9.96    0.48
  -6   8   7    0.49    0.10
   6   8  -7    0.78    0.11
  -6   8   6   32.03    1.30
   6   8  -6   30.73    1.29
  -6   8   5    0.09    0.07
   6   8  -5    0.06    0.07
  -6   8   5    0.18    0.07
  -6   8   4   44.61    1.75
   6   8  -4   41.81    1.74
   6   8  -4   43.55    1.73
  -6   8   4   43.06    1.73
   6   8  -3    4.60    0.24
  -6   8   3    4.96    0.25
  -6   8   3    4.80    0.26
   6   8  -3    4.62    0.25
   6   8  -2   23.83    1.00
   6   8  -2   23.41    0.99
  -6   8   2   24.93    1.00
  -6   8   2   24.59    1.01
   6   8  -1    0.38    0.07
  -6   8   1    0.45    0.08
   6   8  -1    0.28    0.08
  -6   8   1    0.41    0.08
   6   8   0    0.51    0.09
  -6   8   0    0.46    0.08
   6   8   0    0.38    0.07
  -6   8   0    0.44    0.08
   6   8   1   10.29    0.44
  -6   8  -1   10.46    0.46
  -6   8  -1    9.96    0.45
   6   8   1    9.87    0.47
   6   8   2   14.02    0.62
  -6   8  -2   13.74    0.61
  -6   8  -2   14.49    0.60
   6   8   2   13.95    0.59
  -6   8  -3    1.59    0.12
   6   8   3    1.67    0.16
   6   8   3    1.61    0.12
  -6   8  -3    1.86    0.15
   6   8   4   66.60    2.65
  -6   8  -4   66.21    2.64
  -6   8  -5   16.70    0.73
   6   8   5   17.48    0.76
  -6   8  -6    3.20    0.21
   6   8   6    3.08    0.23
  -6   8  -7   14.74    0.66
   6   8   7   14.85    0.68
  -6   8  -8   16.45    0.73
   6   8   8   16.55    0.74
  -6   8  -9    0.30    0.11
   6   8   9    0.40    0.11
  -6   8 -10   35.30    1.49
   6   8  10   36.69    1.51
   6   8  11   -0.01    0.08
  -6   8 -11   -0.03    0.08
  -6   8 -11    0.03    0.10
   6   8  12    7.51    0.42
  -6   8 -12    7.96    0.41
  -6   8 -12    7.18    0.43
  -6   8 -13    5.50    0.34
   6   8  13    5.34    0.34
  -6   8 -13    5.53    0.37
  -6   8 -14    4.89    0.35
   6   8  14    4.73    0.33
  -6   8 -14    4.55    0.32
  -6   8 -15    0.42    0.15
   6   8  15    0.43    0.13
   6  10 -13    7.70    0.56
  -6  10  13    6.69    0.41
   6  10 -12    1.47    0.18
  -6  10  12    2.10    0.21
   6  10 -11   -0.05    0.10
  -6  10  11    0.00    0.10
  -6  10  10    5.03    0.32
   6  10 -10    5.02    0.31
  -6  10   9   13.30    0.64
   6  10  -9   13.78    0.64
  -6  10   8    1.37    0.16
   6  10  -8    1.71    0.18
   6  10  -7    3.58    0.25
  -6  10   7    3.35    0.25
   6  10  -6    1.60    0.16
  -6  10   6    1.55    0.17
   6  10  -5    0.04    0.09
  -6  10   5    0.00    0.06
  -6  10   5   -0.12    0.08
   6  10  -4    0.92    0.12
  -6  10   4    0.93    0.13
  -6  10   4    1.06    0.12
   6  10  -3    6.26    0.39
  -6  10   3    6.88    0.34
  -6  10   3    6.38    0.35
   6  10  -3    7.07    0.34
   6  10  -2    4.87    0.28
  -6  10   2    5.11    0.28
   6  10  -2    4.97    0.27
  -6  10   2    5.22    0.29
  -6  10   1   51.88    2.05
  -6  10   1   54.64    2.05
   6  10  -1   44.78    2.04
   6  10  -1   52.43    2.04
  -6  10   0    0.12    0.08
   6  10   0    0.08    0.06
  -6  10   0    0.15    0.07
   6  10   0    0.21    0.09
   6  10   1    8.25    0.42
   6  10   1    8.09    0.38
  -6  10  -1    8.65    0.41
  -6  10  -1    8.37    0.40
   6  10   2   10.60    0.51
  -6  10  -2   10.46    0.50
  -6  10  -3    2.20    0.19
   6  10   3    2.17    0.20
  -6  10  -4   36.68    1.45
   6  10   4   33.54    1.46
  -6  10  -5   23.22    0.98
   6  10   5   22.81    1.00
   6  10   6   -0.02    0.09
  -6  10  -6    0.09    0.08
   6  10   7   37.19    1.53
  -6  10  -7   35.43    1.50
   6  10   8    0.58    0.13
  -6  10  -8    0.80    0.13
  -6  10  -9    0.98    0.15
   6  10   9    0.99    0.15
  -6  10 -10    1.62    0.19
   6  10  10    1.66    0.19
   6  10  11   14.70    0.73
  -6  10 -11   15.62    0.71
   6  10  12   11.20    0.62
  -6  12   9    3.87    0.33
   6  12  -9    4.08    0.30
   6  12  -8    0.67    0.15
  -6  12   8    1.02    0.17
  -6  12   7    9.25    0.50
   6  12  -7   10.28    0.50
   6  12  -6    9.73    0.49
  -6  12   6    9.67    0.50
  -6  12   5    0.91    0.13
   6  12  -5    0.82    0.13
   6  12  -4   25.20    1.06
  -6  12   4   24.77    1.07
  -6  12   4   24.22    1.05
   6  12  -3    1.23    0.15
  -6  12   3    1.20    0.14
  -6  12   3    1.09    0.15
  -6  12   2   13.02    0.62
  -6  12   2   13.50    0.61
   6  12  -2   13.61    0.61
  -6  12   1    5.72    0.33
  -6  12   1    5.98    0.33
   6  12  -1    5.72    0.33
   6  12  -1    6.05    0.32
  -6  12   0   12.51    0.57
   6  12   0   11.96    0.58
  -6  12  -1    3.11    0.23
   6  12   1    3.07    0.24
   6  12   2   14.13    0.68
  -6  12  -2   15.17    0.67
  -6  12  -3    0.06    0.09
   6  12   3    0.02    0.09
   6  12   4    9.26    0.49
  -6  12  -4    9.23    0.46
   6  12   5    1.01    0.16
  -6  12  -5    1.21    0.16
   6  12   6   23.27    1.05
  -6  12  -6   23.94    1.03
  -6  12  -7    1.99    0.20
   6  12   7    2.20    0.22
   6  14  -4    1.25    0.17
  -6  14   3    2.09    0.21
  -6  14   1   25.37    1.09
  -6  14   0    2.23    0.21
   6  14   1    5.53    0.39
   6  14   2    0.45    0.15
   7   1 -19    0.33    0.23
   7  -1 -19    0.52    0.16
   7  -1 -18   17.49    0.85
   7   1 -17    5.45    0.36
   7  -1 -17    5.08    0.36
   7   1 -16   16.06    0.72
   7   1 -15    9.19    0.44
   7  -1 -15    8.70    0.43
   7   1 -14    0.40    0.10
   7  -1 -14    0.52    0.09
   7   1 -13   24.01    1.00
   7  -1 -13   23.39    0.99
   7   1 -12   20.15    0.84
  -7   1  12   19.23    0.82
   7  -1 -12   20.03    0.83
  -7   1  11    9.35    0.39
   7   1 -11    8.74    0.42
   7  -1 -11    9.07    0.41
  -7   1  10   23.77    0.97
   7   1 -10   24.45    1.00
   7  -1 -10   24.26    0.99
   7   1  -9   18.35    0.76
  -7   1   9   18.28    0.74
   7   1  -9   17.64    0.73
   7  -1  -9   18.28    0.75
  -7   1   8  114.22    4.39
   7   1  -8  115.89    4.38
   7   1  -8  107.56    4.40
   7   1  -7   12.53    0.51
   7   1  -7   12.41    0.53
  -7   1   7   12.87    0.52
   7   1  -6    2.46    0.12
  -7   1   6    2.70    0.13
   7   1  -6    2.68    0.15
  -7   1   5    3.85    0.18
   7   1  -5    4.34    0.19
   7   1  -5    3.97    0.17
   7   1  -4   45.16    1.80
  -7   1   4   45.89    1.80
   7   1  -4   46.69    1.79
   7   1  -3   19.30    0.79
   7   1  -3   19.67    0.78
   7  -1  -3   20.37    0.80
   7   1  -2  288.16   11.66
   7   1  -2  304.61   11.70
   7  -1  -2  307.83   11.71
   7   1  -1   87.66    3.40
   7  -1  -1   86.12    3.38
  -7   1   0  127.59    4.68
  -7   1   0  116.54    4.63
   7  -1   0  112.51    4.63
  -7   1  -1   29.39    1.17
  -7   1  -1   31.32    1.17
   7   1   1   30.42    1.17
   7  -1   1   26.94    1.16
  -7  -1  -1   30.64    1.18
  -7   1  -2   11.75    0.47
  -7   1  -2   11.87    0.48
   7   1   2   11.29    0.47
   7  -1   2   11.91    0.46
  -7   1  -3   21.03    0.85
  -7   1  -3   21.32    0.83
  -7  -1  -3   21.01    0.82
   7  -1   3   20.69    0.82
  -7  -1  -3   20.51    0.84
   7   1   4    5.22    0.22
  -7   1  -4    4.75    0.24
  -7   1  -4    4.72    0.22
   7  -1   4    5.58    0.21
  -7  -1  -4    5.07    0.21
  -7   1  -5    0.04    0.05
   7   1   5    0.00    0.03
  -7   1  -5    0.07    0.04
  -7  -1  -5    0.05    0.03
  -7  -1  -5    0.07    0.05
   7  -1   5    0.02    0.02
   7   1   6    7.34    0.31
  -7   1  -6    6.97    0.31
  -7   1  -6    6.62    0.34
   7  -1   6    6.79    0.29
  -7  -1  -6    7.24    0.29
  -7   1  -7   30.47    1.25
  -7   1  -7   30.76    1.21
   7   1   7   28.63    1.21
   7  -1   7   30.30    1.20
  -7  -1  -7   31.40    1.20
  -7  -1  -7   30.89    1.25
  -7   1  -8   10.51    0.51
   7   1   8   11.26    0.47
  -7   1  -8   11.12    0.47
  -7  -1  -8   11.03    0.51
   7  -1   8   11.34    0.46
  -7  -1  -8   11.32    0.46
   7   1   9   13.14    0.57
  -7   1  -9   13.49    0.62
  -7   1  -9   13.30    0.57
  -7  -1  -9   13.81    0.62
  -7  -1  -9   14.39    0.57
  -7   1 -10    5.42    0.30
   7   1  10    4.92    0.25
  -7   1 -10    4.68    0.25
  -7  -1 -10    5.09    0.30
  -7   1 -11    0.14    0.06
  -7   1 -11    0.14    0.10
  -7  -1 -11    0.15    0.09
  -7   1 -12    2.77    0.23
  -7  -1 -12    2.97    0.23
  -7   1 -13    0.38    0.12
  -7  -1 -13    0.19    0.10
  -7   1 -14    4.69    0.33
  -7  -1 -14    4.82    0.33
  -7   1 -15    9.27    0.52
  -7  -1 -15    9.60    0.53
  -7   1 -16    0.38    0.15
  -7  -1 -16    0.37    0.14
  -7   1 -17    9.65    0.55
  -7  -1 -17    9.70    0.55
   7  -3 -19    9.88    0.57
   7   3 -18    1.32    0.17
   7  -3 -18    1.13    0.18
   7   3 -17    0.78    0.15
   7  -3 -17    1.07    0.18
   7   3 -16   12.56    0.59
   7  -3 -16   11.82    0.62
   7   3 -15    0.02    0.09
   7  -3 -15   -0.04    0.08
   7   3 -14   11.99    0.56
   7  -3 -14   11.96    0.59
   7   3 -13    0.16    0.09
  -7   3  13    0.22    0.07
   7  -3 -13    0.31    0.07
   7   3 -12   24.72    1.02
  -7   3  12   23.67    1.00
  -7   3  11    2.17    0.16
   7   3 -11    2.42    0.17
   7   3 -10   15.72    0.67
  -7   3  10   15.55    0.66
  -7   3   9    5.40    0.26
   7   3  -9    5.47    0.28
   7   3  -8  108.73    4.56
  -7   3   8  108.50    4.56
   7   3  -8  132.40    4.54
   7   3  -7   22.82    0.88
   7   3  -7   22.81    0.92
  -7   3   7   21.96    0.92
   7   3  -6   27.17    1.07
  -7   3   6   25.64    1.06
   7   3  -6   26.33    1.03
  -7   3   5   54.23    2.15
   7   3  -5   55.43    2.12
   7   3  -5   53.89    2.15
   7   3  -4   10.84    0.43
   7   3  -3    0.05    0.03
  -7   3   3    0.07    0.04
   7   3  -3    0.03    0.02
   7   3  -2   24.84    0.96
  -7   3   2   24.37    0.96
  -7   3   2   25.39    0.97
   7   3  -2   22.21    0.95
   7   3  -1    8.69    0.37
  -7   3   1    9.00    0.37
  -7   3   1    8.97    0.37
   7   3  -1    9.07    0.37
   7   3   0   21.73    0.87
  -7   3   0   21.40    0.85
  -7   3   0   21.79    0.86
  -7   3   0   22.19    0.87
   7   3   0   21.53    0.86
   7   3   1   96.58    3.60
   7   3   1   80.98    3.61
  -7   3  -1   97.15    3.61
  -7   3  -1   92.80    3.61
   7  -3   1   95.82    3.61
   7   3   2   19.02    0.82
  -7   3  -2   20.52    0.82
   7   3   2   20.20    0.80
  -7   3  -2   20.74    0.82
  -7  -3  -2   21.63    0.83
   7  -3   2   20.35    0.81
  -7   3  -3    8.44    0.37
  -7   3  -3    8.28    0.36
   7   3   3    8.32    0.36
   7  -3   3    8.33    0.34
  -7  -3  -3    8.78    0.37
  -7   3  -4   26.66    1.03
   7   3   4   26.31    1.04
  -7   3  -4   25.52    1.05
  -7  -3  -4   26.11    1.04
   7  -3   4   24.52    1.01
  -7   3  -5   20.21    0.81
  -7   3  -5   19.72    0.83
   7   3   5   17.81    0.81
   7  -3   5   20.19    0.78
  -7  -3  -5   21.51    0.82
  -7   3  -6   82.67    3.34
   7   3   6   79.76    3.32
  -7   3  -6   82.47    3.31
  -7  -3  -6   84.00    3.32
   7  -3   6   90.66    3.28
  -7  -3  -6   87.34    3.28
  -7   3  -7   12.62    0.55
  -7   3  -7   12.24    0.57
   7   3   7   13.16    0.55
  -7  -3  -7   13.40    0.57
  -7   3  -8    7.98    0.41
  -7   3  -8    8.87    0.38
   7   3   8    8.27    0.38
  -7  -3  -8    8.41    0.40
   7   3   9   20.87    0.86
  -7   3  -9   19.07    0.88
  -7   3  -9   21.11    0.85
  -7  -3  -9   20.81    0.88
  -7   3 -10   53.90    2.23
  -7   3 -10   55.50    2.19
   7   3  10   54.10    2.19
  -7  -3 -10   56.04    2.22
   7   3  11   14.61    0.63
  -7   3 -11   14.66    0.63
  -7   3 -11   14.38    0.68
  -7  -3 -11   14.04    0.66
  -7   3 -12   28.93    1.25
   7   3  12   29.15    1.20
  -7   3 -12   29.12    1.20
  -7  -3 -12   28.83    1.24
  -7   3 -13   13.63    0.69
  -7   3 -13   14.50    0.64
  -7  -3 -13   15.16    0.69
  -7   3 -14    5.59    0.37
  -7  -3 -14    5.55    0.35
  -7   3 -15    6.42    0.41
  -7  -3 -15    6.89    0.41
  -7   3 -16    0.78    0.17
  -7  -3 -16    0.60    0.16
  -7   3 -17    1.61    0.26
  -7  -3 -17    2.40    0.26
   7   5 -18    9.68    0.51
   7   5 -17    1.95    0.21
   7   5 -16    0.71    0.14
  -7   5  15   20.41    0.89
   7   5 -15   21.13    0.92
   7   5 -14    0.76    0.13
  -7   5  14    0.96    0.12
   7   5 -13   26.97    1.14
  -7   5  13   26.99    1.13
  -7   5  12    3.05    0.21
   7   5 -12    3.12    0.22
   7  -5 -12    3.45    0.24
  -7   5  11   28.54    1.18
   7   5 -11   29.59    1.20
   7  -5 -11   27.65    1.18
  -7   5  10   29.89    1.19
   7   5 -10   27.97    1.19
   7  -5 -10   28.25    1.18
  -7   5   9    0.28    0.08
   7   5  -9    0.39    0.09
   7  -5  -9    0.26    0.07
  -7   5   8    8.93    0.44
   7   5  -8    9.80    0.45
   7  -5  -8   10.39    0.43
  -7   5   7   31.01    1.27
   7   5  -7   32.17    1.27
   7  -5  -7   30.74    1.25
  -7   5   6    2.45    0.17
   7   5  -6    2.65    0.16
   7   5  -6    2.53    0.13
   7  -5  -6    2.60    0.13
  -7   5   5   61.61    2.41
   7   5  -5   61.85    2.41
   7   5  -5   59.71    2.38
   7  -5  -5   60.08    2.37
   7   5  -4    0.08    0.03
   7   5  -4    0.01    0.04
  -7   5   4    0.02    0.04
  -7   5   4    0.05    0.04
   7  -5  -4    0.06    0.02
   7   5  -3    8.07    0.37
  -7   5   3    8.78    0.37
  -7   5   3    8.37    0.37
   7   5  -3    8.20    0.36
  -7   5   2   13.32    0.55
   7   5  -2   12.80    0.54
  -7   5   2   13.07    0.55
   7   5  -2   13.01    0.54
   7   5  -1   79.76    3.07
  -7   5   1   78.66    3.08
  -7   5   1   78.78    3.08
   7   5  -1   77.28    3.08
  -7   5   0    5.43    0.25
   7   5   0    5.48    0.25
  -7   5   0    5.48    0.22
   7   5   0    5.54    0.26
  -7   5   0    5.48    0.25
  -7   5  -1   99.95    3.97
  -7   5  -1  103.11    3.96
   7   5   1  103.30    3.95
  -7   5  -1  100.94    3.95
   7   5   1  100.71    3.98
   7   5   2   52.42    2.04
  -7   5  -2   52.79    2.04
  -7   5  -2   51.21    2.05
   7   5   2   51.55    2.06
  -7   5  -2   52.39    2.06
  -7   5  -3   26.57    1.03
   7   5   3   26.10    1.00
   7  -5   3   26.53    1.02
  -7  -5  -3   22.39    1.03
   7   5   4   56.88    2.34
  -7   5  -4   60.28    2.34
   7  -5   4   54.28    2.31
  -7  -5  -4   65.28    2.34
   7   5   5    0.27    0.07
  -7   5  -5    0.43    0.07
  -7  -5  -5    0.49    0.07
   7  -5   5    0.46    0.05
   7   5   6    1.02    0.11
  -7   5  -6    1.02    0.11
  -7  -5  -6    1.18    0.10
   7   5   7    1.52    0.14
  -7   5  -7    1.60    0.14
  -7  -5  -7    1.51    0.12
   7   5   8    2.21    0.17
  -7   5  -8    2.07    0.16
  -7  -5  -8    2.41    0.16
   7   5   9    3.99    0.24
  -7   5  -9    4.07    0.23
  -7   5  -9    3.83    0.26
  -7  -5  -9    3.99    0.24
   7   5  10    9.99    0.46
  -7   5 -10    9.35    0.49
  -7   5 -10    9.89    0.46
  -7  -5 -10    9.46    0.46
  -7   5 -11    8.53    0.42
   7   5  11    8.96    0.43
  -7   5 -11    8.15    0.45
  -7  -5 -11    8.22    0.42
  -7   5 -12   20.74    0.88
  -7   5 -12   20.13    0.92
   7   5  12   20.83    0.88
  -7  -5 -12   19.69    0.89
  -7   5 -13    5.37    0.35
  -7   5 -13    5.38    0.30
   7   5  13    4.94    0.30
  -7  -5 -13    4.99    0.31
  -7   5 -14    0.96    0.17
  -7   5 -14    0.99    0.14
  -7  -5 -14    1.08    0.15
  -7   5 -15    6.24    0.42
  -7  -5 -15    6.46    0.39
  -7   5 -16   -0.05    0.12
  -7  -5 -16    0.09    0.11
  -7  -5 -17    4.17    0.33
  -7   7  16    6.65    0.37
   7   7 -16    6.39    0.38
  -7   7  15    5.87    0.34
   7   7 -15    5.20    0.35
  -7   7  14    1.40    0.17
   7   7 -14    1.57    0.18
   7   7 -13   29.67    1.27
  -7   7  13   30.23    1.26
  -7   7  12    0.60    0.11
   7   7 -12    0.64    0.13
   7   7 -11    9.60    0.47
  -7   7  11    9.25    0.46
  -7   7  10    2.73    0.21
   7   7 -10    2.72    0.20
   7   7  -9    0.05    0.08
  -7   7   9    0.08    0.08
  -7   7   8   33.31    1.35
   7   7  -8   31.83    1.34
  -7   7   7   14.00    0.62
   7   7  -7   13.63    0.61
  -7   7   6    9.99    0.46
   7   7  -6    9.57    0.45
  -7   7   5   17.10    0.73
   7   7  -5   17.86    0.72
  -7   7   5   17.90    0.75
   7   7  -5   16.80    0.74
   7   7  -4   39.00    1.57
  -7   7   4   39.52    1.59
  -7   7   4   39.43    1.58
   7   7  -4   39.44    1.58
  -7   7   3    0.35    0.06
   7   7  -3    0.29    0.07
  -7   7   3    0.38    0.08
   7   7  -3    0.46    0.07
   7   7  -2   46.97    1.84
   7   7  -2   47.58    1.85
  -7   7   2   44.04    1.85
  -7   7   2   46.63    1.84
   7   7  -1    0.20    0.06
  -7   7   1    0.26    0.06
   7   7  -1    0.25    0.06
  -7   7   1    0.22    0.06
  -7   7   0   39.26    1.57
  -7   7   0   38.37    1.57
   7   7   0   38.88    1.58
   7   7   0   40.43    1.56
  -7   7  -1   60.47    2.34
   7   7   1   57.04    2.35
  -7   7  -1   59.04    2.33
   7   7   1   59.60    2.32
  -7   7  -2   28.25    1.17
   7   7   2   28.83    1.18
  -7   7  -2   29.97    1.16
   7   7   2   28.16    1.15
   7   7   3   54.95    2.26
  -7   7  -3   57.77    2.29
   7   7   3   56.84    2.30
  -7   7  -3   60.76    2.27
   7   7   4   86.02    3.39
  -7   7  -4   85.48    3.38
   7   7   5    4.81    0.27
   7   7   6    2.16    0.18
  -7   7  -6    2.90    0.18
   7   7   7    0.23    0.08
  -7   7  -7    0.26    0.09
  -7   7  -8    2.78    0.20
   7   7   8    3.30    0.23
   7   7   9    5.08    0.30
  -7   7  -9    5.27    0.29
  -7   7  -9    4.78    0.30
   7   7  10    7.36    0.40
  -7   7 -10    7.93    0.40
  -7   7 -10    7.91    0.42
  -7   7 -11    0.86    0.15
  -7   7 -11    0.89    0.14
   7   7  11    0.93    0.13
  -7   7 -12   21.34    0.94
  -7   7 -12   21.61    0.98
   7   7  12   21.93    0.95
  -7   7 -13    1.17    0.16
  -7   7 -13    0.75    0.16
   7   7  13    0.87    0.14
  -7   7 -14    0.03    0.11
   7   7  14   -0.09    0.09
  -7   7 -14    0.02    0.11
  -7   7 -15    2.89    0.29
  -7   7 -15    3.03    0.26
  -7   7 -16    1.96    0.31
  -7   9  15    1.49    0.18
  -7   9  14    2.74    0.25
   7   9 -14    2.89    0.25
  -7   9  13    6.33    0.37
   7   9 -13    5.79    0.36
  -7   9  12    1.69    0.18
   7   9 -12    1.38    0.17
  -7   9  11    3.90    0.27
   7   9 -11    3.82    0.28
   7   9 -10    4.61    0.30
  -7   9  10    5.08    0.31
  -7   9   9    0.14    0.10
   7   9  -9    0.13    0.09
   7   9  -8    0.42    0.10
  -7   9   8    0.34    0.10
   7   9  -7   22.13    0.92
  -7   9   7   20.88    0.93
   7   9  -6    0.01    0.08
  -7   9   6    0.00    0.08
  -7   9   5   39.39    1.59
  -7   9   5   38.14    1.61
   7   9  -5   40.63    1.60
  -7   9   4    6.11    0.33
  -7   9   4    6.64    0.33
   7   9  -4    6.66    0.33
   7   9  -3   15.91    0.69
  -7   9   3   15.87    0.70
   7   9  -3   16.56    0.69
  -7   9   3   16.19    0.69
  -7   9   2    3.58    0.22
  -7   9   2    3.62    0.22
   7   9  -2    3.65    0.21
   7   9  -2    3.51    0.22
  -7   9   1   16.18    0.71
   7   9  -1   16.98    0.70
  -7   9   1   16.54    0.71
   7   9  -1   16.36    0.72
   7   9   0   10.14    0.46
   7   9   0    9.91    0.47
  -7   9   0   10.50    0.47
  -7   9   0   10.52    0.47
   7   9   1   62.30    2.49
   7   9   1   62.29    2.52
  -7   9  -1   66.40    2.51
  -7   9  -1   61.58    2.51
   7   9   2    2.50    0.18
   7   9   2    2.76    0.20
  -7   9  -2    2.66    0.17
  -7   9  -2    2.72    0.19
   7   9   3    1.91    0.18
  -7   9  -3    1.80    0.17
  -7   9  -4   15.43    0.67
   7   9   4   14.99    0.69
  -7   9  -5   22.55    0.95
   7   9   5   22.11    0.96
  -7   9  -6   13.56    0.62
   7   9   6   13.86    0.64
  -7   9  -7   25.03    1.05
   7   9   7   24.39    1.07
  -7   9  -8    0.38    0.10
   7   9   8    0.34    0.10
  -7   9  -9   22.26    0.97
   7   9   9   22.86    0.99
   7   9  10    8.24    0.43
  -7   9 -10    7.49    0.42
   7   9  11    5.40    0.34
  -7   9 -11    4.99    0.32
  -7   9 -12    0.00    0.10
   7   9  12    0.19    0.11
   7   9  13    9.75    0.52
  -7   9 -13    9.58    0.50
  -7  11  11    0.67    0.15
   7  11 -11    0.89    0.17
   7  11 -10   20.10    0.91
  -7  11  10   20.84    0.93
  -7  11   9    2.33    0.21
   7  11  -9    2.01    0.21
   7  11  -8    8.38    0.44
  -7  11   8    8.66    0.45
  -7  11   7    4.24    0.29
   7  11  -7    4.40    0.28
  -7  11   6   -0.08    0.08
   7  11  -6    0.13    0.10
  -7  11   5    9.71    0.46
  -7  11   5    9.51    0.48
   7  11  -5    9.18    0.46
   7  11  -4   24.94    1.04
  -7  11   4   23.81    1.05
  -7  11   4   25.01    1.04
  -7  11   3    0.02    0.08
  -7  11   3   -0.04    0.07
   7  11  -3    0.06    0.08
  -7  11   2   46.29    1.90
   7  11  -2   47.29    1.89
  -7  11   2   47.18    1.89
   7  11  -2   46.39    1.90
  -7  11   1    2.02    0.18
   7  11  -1    2.29    0.19
  -7  11   1    2.41    0.18
   7  11  -1    2.09    0.17
   7  11   0   10.84    0.56
   7  11   0    9.67    0.49
  -7  11   0   10.15    0.48
  -7  11   0   10.42    0.49
   7  11   1   10.18    0.49
  -7  11  -1    9.46    0.47
   7  11   2    2.40    0.21
  -7  11  -2    2.38    0.20
   7  11   3    2.78    0.23
  -7  11  -3    2.95    0.22
  -7  11  -4   48.99    2.00
   7  11   4   49.40    2.02
  -7  11  -5    2.18    0.21
   7  11   5    2.48    0.22
   7  11   6   19.00    0.85
  -7  11  -6   17.96    0.82
  -7  11  -7    8.03    0.42
   7  11   7    7.84    0.44
  -7  11  -8    0.95    0.14
   7  11   8    0.81    0.15
  -7  11  -9    4.88    0.31
   7  11   9    4.97    0.34
   7  11  10   15.44    0.88
   7  13  -7   11.13    0.56
  -7  13   6    0.12    0.11
   7  13  -6    0.32    0.12
   7  13  -5   19.67    0.86
  -7  13   5   19.25    0.88
   7  13  -4    2.44    0.22
  -7  13   4    2.76    0.23
  -7  13   3    0.60    0.13
  -7  13   3    0.66    0.12
   7  13  -3    0.75    0.13
  -7  13   2    1.34    0.16
  -7  13   2    1.55    0.17
  -7  13   1    4.58    0.29
   7  13   0    0.58    0.13
  -7  13   0    0.73    0.13
   7  13   1   14.63    0.69
  -7  13  -1   14.60    0.68
  -7  13  -2    1.50    0.17
   7  13   2    1.42    0.18
   7  13   3   15.41    0.74
  -7  13  -3   15.99    0.72
  -7  13  -4    2.27    0.22
   7  13   4    1.62    0.19
   7  13   5    0.20    0.14
   8   0 -19    0.07    0.13
   8   0 -16   45.18    1.84
   8   0 -15    0.00    0.08
   8   0 -14   27.04    1.13
   8   0 -13   -0.01    0.06
   8   0 -12    0.17    0.07
   8   0 -11    0.01    0.05
   8   0 -10   27.36    1.09
   8   0 -10   27.18    1.11
   8   0  -9   -0.03    0.03
   8   0  -9    0.02    0.04
   8   0  -8   20.01    0.82
   8   0  -8   19.88    0.81
   8   0  -7   -0.11    0.03
   8   0  -7   -0.18    0.03
   8   0  -6  146.04    5.67
   8   0  -5   -0.10    0.03
   8   0  -4    0.87    0.07
   8   0  -3    0.01    0.03
   8   0  -2    7.49    0.31
   8   0  -1   -0.55    0.02
   8   0   0  255.31    9.66
  -8   0   0  240.45    9.73
  -8   0  -1   -0.04    0.04
  -8   0  -1   -0.07    0.02
  -8   0  -2   57.25    2.29
  -8   0  -2   59.45    2.27
   8   0   2   58.45    2.27
   8   0   3   -0.09    0.02
  -8   0  -3   -0.17    0.02
  -8   0  -3   -0.14    0.04
  -8   0  -4   25.52    1.00
  -8   0  -4   24.90    1.03
   8   0   4   25.91    1.01
   8   0   5   -0.01    0.03
  -8   0  -5   -0.07    0.03
  -8   0  -5   -0.03    0.05
   8   0   6  129.77    4.98
  -8   0  -6  127.07    5.02
  -8   0  -6  127.36    4.98
  -8   0  -7    0.01    0.05
  -8   0  -7    0.05    0.04
   8   0   7    0.01    0.03
  -8   0  -8    0.78    0.11
  -8   0  -8    0.99    0.09
   8   0   8    1.00    0.08
  -8   0  -9   -0.03    0.06
   8   0   9   -0.02    0.03
  -8   0  -9   -0.02    0.04
  -8   0 -10    1.29    0.12
  -8   0 -10    1.06    0.14
  -8   0 -11   -0.02    0.09
  -8   0 -12   20.62    0.93
  -8   0 -13   -0.11    0.08
  -8   0 -14   36.80    1.57
  -8   0 -15   -0.06    0.11
  -8   0 -16    0.77    0.17
  -8   0 -17   -0.04    0.12
   8  -2 -19    5.52    0.40
   8   2 -18    0.96    0.16
   8  -2 -18    1.25    0.20
   8   2 -17   15.77    0.71
   8  -2 -17   14.70    0.74
   8   2 -16    0.38    0.11
   8   2 -15    1.36    0.16
   8   2 -14   -0.09    0.07
   8  -2 -14   -0.03    0.06
   8   2 -13   31.97    1.31
  -8   2  13   31.37    1.32
   8  -2 -13   31.61    1.29
   8   2 -12   26.35    1.11
  -8   2  12   26.48    1.09
   8  -2 -12   27.50    1.10
  -8   2  11   19.12    0.80
   8   2 -11   19.72    0.82
  -8   2  10   21.52    0.88
   8   2 -10   21.74    0.90
   8   2  -9    7.43    0.36
   8   2  -9    7.93    0.31
  -8   2   9    7.54    0.34
   8   2  -8    4.09    0.22
   8   2  -8    4.11    0.18
  -8   2   8    4.11    0.21
   8   2  -7    3.42    0.14
  -8   2   7    3.26    0.17
   8   2  -7    3.38    0.18
   8   2  -6    5.78    0.23
  -8   2   6    5.50    0.26
   8   2  -6    5.70    0.27
  -8   2   5  321.67   12.65
   8   2  -5  328.49   12.64
  -8   2   4   76.57    2.97
   8   2  -4   76.53    2.98
   8   2  -4   74.98    2.98
  -8   2   3   29.32    1.17
   8   2  -3   29.37    1.17
   8   2  -3   29.78    1.15
   8   2  -2   81.47    3.17
  -8   2   1    0.01    0.04
   8   2  -1    0.08    0.03
   8   2  -1    0.03    0.03
   8  -2  -1   -0.01    0.04
  -8   2   0    3.62    0.16
   8   2   0    3.56    0.17
  -8   2   0    3.32    0.17
   8   2   0    3.52    0.16
   8  -2   0    3.32    0.17
  -8   2  -1  101.01    3.77
  -8   2  -1   95.95    3.74
   8   2   1   96.90    3.74
  -8  -2  -1   90.03    3.75
   8  -2   1   97.05    3.74
   8   2   2   55.06    2.28
  -8   2  -2   59.87    2.29
  -8   2  -2   58.77    2.28
  -8  -2  -2   61.18    2.29
   8  -2   2   56.75    2.27
   8   2   3   67.55    2.56
  -8   2  -3   62.85    2.57
  -8   2  -3   65.56    2.56
  -8  -2  -3   65.97    2.57
   8  -2   3   64.72    2.54
  -8   2  -4    0.88    0.08
   8   2   4    1.02    0.08
  -8   2  -4    0.78    0.09
  -8  -2  -4    0.93    0.09
  -8  -2  -4    1.03    0.05
   8  -2   4    0.99    0.05
  -8   2  -5   71.24    2.80
   8   2   5   70.77    2.80
  -8   2  -5   71.16    2.83
  -8  -2  -5   71.51    2.82
   8  -2   5   76.71    2.78
  -8  -2  -5   67.95    2.78
  -8   2  -6   41.21    1.68
  -8   2  -6   41.98    1.65
   8   2   6   40.79    1.66
  -8  -2  -6   42.39    1.63
   8  -2   6   43.29    1.63
  -8  -2  -6   40.64    1.67
  -8   2  -7    7.53    0.37
   8   2   7    7.28    0.34
  -8   2  -7    7.91    0.34
  -8  -2  -7    7.77    0.37
  -8  -2  -7    7.52    0.32
   8  -2   7    7.66    0.31
  -8   2  -8    0.03    0.06
  -8   2  -8    0.04    0.05
   8   2   8    0.03    0.04
  -8  -2  -8    0.00    0.06
  -8   2  -9   25.23    1.02
   8   2   9   24.48    1.02
  -8   2  -9   24.67    1.07
  -8  -2  -9   26.12    1.06
  -8   2 -10    0.06    0.09
   8   2  10    0.08    0.06
  -8   2 -10    0.03    0.06
  -8  -2 -10    0.02    0.07
  -8   2 -11   75.24    2.99
   8   2  11   74.44    2.99
  -8   2 -11   75.16    3.05
  -8  -2 -11   77.86    3.04
  -8   2 -12   10.68    0.54
  -8   2 -12   10.45    0.48
  -8  -2 -12   10.68    0.53
  -8   2 -13    8.47    0.49
  -8  -2 -13    9.73    0.49
  -8   2 -14    1.57    0.20
  -8  -2 -14    1.53    0.20
  -8   2 -15   12.65    0.66
  -8  -2 -15   13.14    0.65
  -8   2 -16    0.51    0.15
  -8  -2 -16    0.44    0.15
  -8   2 -17    8.11    0.51
  -8  -2 -17    7.88    0.49
   8   4 -19    0.72    0.17
   8   4 -18    5.84    0.37
   8   4 -17    6.07    0.37
   8  -4 -17    6.66    0.43
   8   4 -16    7.66    0.42
   8  -4 -16    8.09    0.45
   8   4 -15    0.80    0.14
   8  -4 -15    0.88    0.15
   8   4 -14    7.59    0.40
  -8   4  14    7.88    0.38
   8  -4 -14    7.66    0.42
   8   4 -13    0.09    0.09
  -8   4  13   -0.04    0.06
   8  -4 -13    0.07    0.08
  -8   4  12   -0.01    0.06
   8   4 -12    0.17    0.09
   8  -4 -12    0.08    0.07
   8   4 -11    3.81    0.23
  -8   4  11    3.62    0.22
  -8   4  10   70.45    2.81
   8   4 -10   71.74    2.82
   8   4  -9   24.26    1.01
  -8   4   9   24.55    1.01
   8   4  -8   29.02    1.22
  -8   4   8   30.93    1.22
   8   4  -7   70.39    2.72
  -8   4   7   70.55    2.76
   8   4  -7   68.52    2.76
  -8   4   6   38.67    1.57
   8   4  -6   39.97    1.58
   8   4  -6   39.50    1.54
  -8   4   5    9.45    0.43
   8   4  -5    9.69    0.40
   8   4  -5   10.22    0.43
   8   4  -4    1.31    0.08
  -8   4   4    1.33    0.10
   8   4  -4    1.32    0.11
  -8   4   3    0.42    0.06
   8   4  -3    0.23    0.04
  -8   4   3    0.33    0.06
   8   4  -3    0.35    0.06
   8   4  -2  162.22    6.13
   8   4  -2  157.88    6.10
  -8   4   2  154.33    6.10
  -8   4   2  153.56    6.11
  -8   4   1   16.58    0.66
  -8   4   1   16.45    0.66
   8   4  -1   15.39    0.66
   8   4  -1   16.09    0.65
   8   4   0   95.58    3.74
  -8   4   0   95.59    3.73
  -8   4   0   97.52    3.75
  -8   4   0   95.04    3.75
   8   4   0   97.11    3.76
  -8   4  -1   10.86    0.46
  -8   4  -1   10.60    0.45
   8   4   1   11.56    0.45
   8   4   1   11.14    0.47
   8   4   2    0.02    0.03
  -8   4  -2   -0.01    0.04
   8   4   2   -0.04    0.04
  -8   4  -2   -0.04    0.04
   8  -4   2   -0.01    0.03
   8   4   3    0.05    0.04
  -8   4  -3   -0.03    0.04
  -8   4  -3    0.01    0.04
   8   4   3    0.07    0.02
  -8  -4  -3    0.14    0.05
   8  -4   3    0.01    0.03
  -8   4  -4   25.18    1.07
  -8   4  -4   26.64    1.08
   8   4   4   26.35    1.08
  -8  -4  -4   28.17    1.08
   8  -4   4   26.57    1.05
  -8   4  -5    3.30    0.18
   8   4   5    3.22    0.19
  -8   4  -5    3.44    0.20
   8  -4   5    3.20    0.14
  -8  -4  -5    3.53    0.18
  -8   4  -6   15.12    0.61
  -8   4  -6   14.36    0.63
   8   4   6   14.11    0.62
  -8  -4  -6   14.19    0.61
  -8   4  -7    5.70    0.31
  -8   4  -7    5.77    0.28
   8   4   7    5.73    0.29
  -8  -4  -7    5.99    0.29
  -8   4  -8   45.75    1.92
   8   4   8   45.99    1.89
  -8   4  -8   50.06    1.89
  -8  -4  -8   47.35    1.90
  -8   4  -9   14.43    0.70
   8   4   9   15.68    0.68
  -8   4  -9   16.75    0.68
  -8  -4  -9   16.17    0.69
  -8   4 -10    1.28    0.17
  -8   4 -10    1.39    0.14
   8   4  10    1.39    0.15
  -8  -4 -10    1.80    0.16
  -8   4 -11    0.86    0.12
  -8   4 -11    0.96    0.15
   8   4  11    1.03    0.13
  -8  -4 -11    1.10    0.14
  -8   4 -12   21.33    0.86
  -8   4 -12   20.58    0.91
   8   4  12   18.02    0.85
  -8  -4 -12   20.44    0.89
  -8   4 -13   -0.02    0.08
  -8   4 -13    0.00    0.10
  -8  -4 -13   -0.06    0.09
  -8   4 -14   18.10    0.86
  -8  -4 -14   18.33    0.84
  -8   4 -15    7.56    0.46
  -8  -4 -15    7.66    0.44
  -8   4 -16    5.65    0.40
  -8  -4 -16    5.49    0.37
  -8  -4 -17   -0.04    0.12
   8   6 -17   10.51    0.54
   8   6 -16    1.64    0.19
  -8   6  15    0.62    0.12
   8   6 -15    0.46    0.13
   8   6 -14    0.01    0.09
  -8   6  14   -0.05    0.08
   8   6 -13    1.72    0.19
  -8   6  13    1.79    0.17
   8   6 -12    0.23    0.10
  -8   6  12    0.34    0.10
  -8   6  11   71.42    2.92
   8   6 -11   75.40    2.94
  -8   6  10    0.17    0.08
   8   6 -10    0.23    0.10
   8   6  -9    8.19    0.41
  -8   6   9    8.56    0.41
  -8   6   8   -0.01    0.06
   8   6  -8    0.06    0.07
   8   6  -7    7.56    0.36
  -8   6   6    1.21    0.13
   8   6  -6    1.44    0.13
   8   6  -6    1.31    0.09
   8   6  -5   36.09    1.43
  -8   6   5   34.94    1.44
   8   6  -5   35.74    1.41
  -8   6   4   37.33    1.51
   8   6  -4   36.29    1.50
  -8   6   4   37.15    1.50
   8   6  -4   38.92    1.49
  -8   6   3   86.84    3.19
   8   6  -3   80.05    3.18
   8   6  -3   69.78    3.17
  -8   6   3   87.38    3.18
  -8   6   2   18.69    0.74
  -8   6   2   17.77    0.74
   8   6  -2   18.11    0.73
   8   6  -2   16.63    0.73
  -8   6   1    3.80    0.20
  -8   6   1    3.44    0.19
   8   6  -1    3.75    0.19
   8   6  -1    3.74    0.20
  -8   6   0    0.16    0.02
   8   6   0    0.06    0.04
   8   6   0    0.15    0.04
  -8   6   0    0.10    0.04
  -8   6   0    0.10    0.05
  -8   6  -1   85.86    3.31
   8   6   1   85.83    3.30
   8   6   1   81.01    3.32
  -8   6  -1   85.70    3.32
  -8   6  -1   84.03    3.29
   8   6   2    0.22    0.07
  -8   6  -2    0.14    0.04
  -8   6  -2    0.11    0.05
  -8   6  -2    0.19    0.04
   8   6   2    0.28    0.04
   8   6   3   15.81    0.66
  -8   6  -3   16.46    0.68
  -8   6  -3   16.31    0.68
   8   6   3   16.69    0.70
   8   6   4   18.52    0.77
  -8   6  -4   17.45    0.75
  -8   6  -4   17.99    0.75
   8   6   4   18.70    0.72
   8  -6   4   17.45    0.73
   8   6   5    4.24    0.24
  -8   6  -5    4.45    0.23
  -8   6  -5    4.29    0.23
  -8  -6  -5    4.28    0.23
  -8   6  -6    0.01    0.06
   8   6   6    0.03    0.07
  -8   6  -6    0.01    0.06
  -8  -6  -6    0.11    0.06
  -8   6  -7    0.11    0.07
  -8   6  -7    0.21    0.08
   8   6   7    0.17    0.08
  -8  -6  -7    0.36    0.08
  -8   6  -8    6.82    0.33
   8   6   8    6.08    0.34
  -8   6  -8    6.04    0.34
  -8  -6  -8    6.54    0.32
  -8   6  -9   25.18    1.11
  -8   6  -9   26.17    1.08
   8   6   9   26.19    1.10
  -8  -6  -9   26.45    1.08
  -8   6 -10    0.29    0.10
   8   6  10    0.36    0.10
  -8   6 -10    0.44    0.10
  -8  -6 -10    0.37    0.09
  -8   6 -11    6.24    0.34
   8   6  11    6.51    0.35
  -8   6 -11    6.14    0.37
  -8  -6 -11    6.19    0.34
  -8   6 -12    4.94    0.33
   8   6  12    4.91    0.30
  -8   6 -12    4.63    0.29
  -8  -6 -12    4.45    0.28
   8   6  13    0.45    0.11
  -8   6 -13    0.56    0.14
  -8   6 -13    0.51    0.12
  -8  -6 -13    0.32    0.12
  -8   6 -14   -0.20    0.08
  -8   6 -14    0.05    0.11
   8   6  14    0.04    0.15
  -8   6 -15    4.55    0.34
  -8   6 -15    4.16    0.30
  -8   6 -16   -0.05    0.14
  -8   8  16    9.86    0.51
   8   8 -15   -0.18    0.09
  -8   8  15    0.09    0.10
   8   8 -14   17.61    0.80
  -8   8  14   17.03    0.79
   8   8 -13   -0.05    0.11
  -8   8  13   -0.08    0.08
  -8   8  12    8.26    0.44
   8   8 -12    8.42    0.44
  -8   8  11   14.89    0.68
   8   8 -11   14.88    0.68
   8   8 -10   18.12    0.79
  -8   8  10   17.56    0.79
   8   8  -9    0.78    0.13
  -8   8   9    0.75    0.12
   8   8  -8   52.68    2.11
  -8   8   8   52.19    2.12
  -8   8   7    0.16    0.09
   8   8  -7    0.10    0.08
   8   8  -6    9.86    0.45
  -8   8   6    9.53    0.46
   8   8  -5   11.62    0.52
  -8   8   5   11.97    0.54
  -8   8   5   11.39    0.52
   8   8  -4    0.17    0.06
  -8   8   4    0.25    0.07
   8   8  -4    0.19    0.07
  -8   8   4    0.18    0.07
   8   8  -3   31.53    1.30
   8   8  -3   31.35    1.30
  -8   8   3   32.79    1.31
  -8   8   3   32.34    1.30
   8   8  -2   69.20    2.71
  -8   8   2   68.57    2.71
  -8   8   2   69.89    2.72
   8   8  -2   66.36    2.70
  -8   8   1    5.38    0.28
   8   8  -1    5.95    0.29
   8   8  -1    5.52    0.28
  -8   8   1    5.87    0.29
   8   8   0   71.16    2.82
  -8   8   0   70.98    2.83
   8   8   0   72.03    2.84
  -8   8   0   72.20    2.83
  -8   8  -1   74.70    2.91
   8   8   1   78.02    2.94
   8   8   1   67.64    2.90
  -8   8  -1   75.35    2.92
  -8   8  -2    2.41    0.16
  -8   8  -2    2.05    0.14
   8   8   2    2.06    0.13
   8   8   2    2.25    0.17
  -8   8  -3    0.22    0.07
   8   8   3    0.25    0.09
   8   8   4    7.62    0.39
  -8   8  -4    7.86    0.38
  -8   8  -5    1.04    0.12
   8   8   5    0.74    0.11
   8   8   6   81.93    3.26
  -8   8  -6   81.92    3.25
  -8   8  -7    0.94    0.13
   8   8   7    0.87    0.13
  -8   8  -8   26.56    1.14
   8   8   8   27.84    1.16
  -8   8  -9    8.08    0.40
   8   8   9    7.17    0.41
   8   8  10    1.59    0.18
  -8   8 -10    1.51    0.17
   8   8  11    3.42    0.26
  -8   8 -11    3.36    0.25
   8   8  12    6.05    0.37
  -8   8 -12    6.52    0.36
  -8   8 -13   -0.08    0.10
   8   8  13   -0.04    0.09
   8   8  14   21.95    0.98
  -8   8 -14   21.43    0.96
   8   8  15    2.04    0.23
  -8  10  13   12.55    0.61
   8  10 -13   11.62    0.65
  -8  10  12    6.56    0.40
   8  10 -12    7.34    0.40
  -8  10  11   16.66    0.75
   8  10 -11   15.27    0.74
   8  10 -10    4.18    0.29
  -8  10  10    4.24    0.29
  -8  10   9    1.07    0.15
   8  10  -9    1.22    0.16
  -8  10   8    0.76    0.13
   8  10  -8    0.69    0.13
  -8  10   7    5.35    0.32
   8  10  -7    5.49    0.31
   8  10  -6    1.23    0.15
  -8  10   6    1.42    0.16
  -8  10   5   29.80    1.24
  -8  10   5   30.79    1.26
   8  10  -5   29.60    1.25
   8  10  -4   12.13    0.56
  -8  10   4   13.00    0.58
  -8  10   4   12.10    0.56
  -8  10   3   11.54    0.54
   8  10  -3   11.43    0.53
  -8  10   3   12.25    0.53
   8  10  -3   11.31    0.53
  -8  10   2    5.71    0.30
   8  10  -2    5.61    0.31
   8  10  -2    5.42    0.30
  -8  10   2    6.17    0.31
  -8  10   1    0.22    0.08
   8  10  -1    0.26    0.08
  -8  10   1    0.24    0.08
   8  10  -1    0.21    0.08
   8  10   0   18.24    0.75
  -8  10   0   17.51    0.76
   8  10   0   17.16    0.77
  -8  10   0   17.81    0.76
  -8  10  -1   15.36    0.68
  -8  10  -1   16.01    0.67
   8  10   1   14.72    0.69
   8  10   2    5.67    0.32
  -8  10  -2    5.42    0.30
   8  10   3   56.44    2.27
  -8  10  -3   55.75    2.26
   8  10   4    0.14    0.09
  -8  10  -4   -0.08    0.07
  -8  10  -5   24.65    1.07
   8  10   5   26.23    1.10
  -8  10  -6   -0.03    0.08
   8  10   6    0.00    0.08
  -8  10  -7    2.34    0.20
   8  10   7    2.81    0.24
  -8  10  -8    2.47    0.22
   8  10   8    2.13    0.22
   8  10   9    8.66    0.46
  -8  10  -9    8.05    0.44
   8  10  10    0.69    0.15
  -8  10 -10    0.73    0.14
  -8  10 -11   10.12    0.52
   8  10  11   10.32    0.55
  -8  12   9    0.35    0.12
   8  12  -9    0.27    0.13
  -8  12   8   26.86    1.15
   8  12  -8   25.75    1.13
   8  12  -7    2.98    0.25
  -8  12   7    3.08    0.25
   8  12  -6   16.53    0.75
  -8  12   6   17.12    0.77
  -8  12   5    4.33    0.29
   8  12  -5    4.32    0.28
  -8  12   5    4.79    0.38
  -8  12   4    1.45    0.15
  -8  12   4    1.35    0.16
   8  12  -4    1.23    0.15
  -8  12   3    0.17    0.08
   8  12  -3    0.18    0.09
  -8  12   3    0.11    0.09
  -8  12   2    1.15    0.14
   8  12  -2    1.10    0.14
  -8  12   2    1.32    0.14
  -8  12   1    0.70    0.12
  -8  12   1    0.54    0.11
   8  12  -1    0.71    0.12
   8  12   0    8.00    0.43
  -8  12   0    8.48    0.42
  -8  12  -1   -0.04    0.09
   8  12   1   -0.03    0.08
  -8  12  -2   23.00    1.01
   8  12   2   23.88    1.03
   8  12   3    1.55    0.19
  -8  12  -3    1.56    0.17
  -8  12  -4    7.68    0.41
   8  12   4    7.72    0.43
  -8  12  -5    3.96    0.28
   8  12   5    4.14    0.30
   8  12   6   40.90    1.71
  -8  12  -6   40.33    1.68
   8  12   7    6.28    0.40
  -8  12  -7    6.66    0.38
  -8  14   3   20.61    0.92
  -8  14   2    2.42    0.22
  -8  14   1    0.34    0.11
  -8  14   0    9.68    0.52
   8  14   1    5.13    0.35
   9  -1 -19    1.26    0.21
   9   1 -17   11.79    0.57
   9   1 -16    2.31    0.20
   9  -1 -16    2.08    0.20
   9   1 -15    0.22    0.09
   9  -1 -15    0.07    0.08
   9   1 -14    0.41    0.10
   9  -1 -14    0.60    0.10
   9   1 -13    0.32    0.09
   9  -1 -13    0.25    0.08
   9   1 -12    6.55    0.34
   9  -1 -12    6.58    0.32
   9   1 -11    7.17    0.36
   9  -1 -11    7.76    0.35
   9   1 -10    0.02    0.03
   9   1 -10    0.00    0.05
   9  -1 -10    0.01    0.05
   9   1  -9   44.15    1.79
   9   1  -9   45.45    1.76
   9   1  -8   40.98    1.60
   9   1  -8   40.41    1.62
   9   1  -7    0.19    0.03
   9   1  -7    0.22    0.06
   9   1  -6  106.87    4.25
   9   1  -6  111.07    4.27
   9  -1  -6  110.64    4.27
   9   1  -5  144.43    5.52
   9   1  -5  144.68    5.48
   9  -1  -5  133.82    5.48
   9   1  -4    0.63    0.04
   9   1  -4    0.57    0.06
   9  -1  -4    0.50    0.06
   9   1  -3    0.92    0.05
   9  -1  -3    0.61    0.07
   9   1  -2    9.08    0.38
   9  -1  -2   10.23    0.40
   9   1  -1   46.63    1.85
   9  -1  -1   48.44    1.86
  -9   1   0    4.05    0.19
  -9   1   0    3.93    0.18
   9   1   0    4.27    0.18
   9  -1   0    3.94    0.18
   9   1   1   40.75    1.63
  -9   1  -1   41.36    1.63
  -9   1  -1   40.56    1.64
  -9  -1  -1   44.48    1.65
   9  -1   1   41.79    1.63
  -9   1  -2    1.74    0.09
   9   1   2    1.83    0.09
  -9   1  -2    1.85    0.11
   9  -1   2    1.81    0.08
  -9  -1  -2    1.87    0.11
  -9   1  -3  176.14    6.89
   9   1   3  167.18    6.84
  -9   1  -3  183.24    6.87
  -9  -1  -3  177.91    6.83
   9  -1   3  183.42    6.86
  -9  -1  -3  167.06    6.84
  -9   1  -4    3.36    0.16
   9   1   4    3.06    0.16
  -9   1  -4    3.38    0.18
  -9  -1  -4    3.41    0.18
  -9  -1  -4    3.47    0.14
   9  -1   4    3.76    0.15
  -9   1  -5   46.42    1.87
  -9   1  -5   47.36    1.84
   9   1   5   44.09    1.84
  -9  -1  -5   45.56    1.86
   9  -1   5   47.77    1.83
  -9  -1  -5   49.54    1.83
   9   1   6   91.34    3.72
  -9   1  -6   97.76    3.76
  -9   1  -6   98.02    3.72
   9  -1   6   93.96    3.71
  -9  -1  -6   96.18    3.71
  -9  -1  -6   95.20    3.75
  -9   1  -7   25.10    1.00
   9   1   7   25.66    1.01
  -9   1  -7   23.92    1.04
  -9  -1  -7   24.60    1.04
   9  -1   7   25.31    0.99
  -9  -1  -7   25.67    0.99
   9   1   8   33.60    1.40
  -9   1  -8   35.87    1.40
  -9   1  -8   35.22    1.45
  -9  -1  -8   35.19    1.44
  -9  -1  -8   35.86    1.39
   9  -1   8   35.12    1.39
  -9   1  -9    4.19    0.26
   9   1   9    3.88    0.21
  -9   1  -9    4.28    0.21
  -9  -1  -9    4.23    0.26
  -9   1 -10    0.23    0.10
  -9   1 -10    0.20    0.06
   9   1  10    0.14    0.06
  -9  -1 -10    0.10    0.08
  -9   1 -11   31.37    1.31
  -9  -1 -11   29.99    1.30
  -9   1 -12    2.83    0.24
  -9  -1 -12    2.32    0.21
  -9   1 -13    8.02    0.44
  -9  -1 -13    7.86    0.44
  -9   1 -14   25.98    1.13
  -9  -1 -14   24.52    1.12
  -9   1 -15    0.22    0.13
  -9  -1 -15    0.03    0.12
  -9   1 -16   11.80    0.63
  -9  -1 -16   11.59    0.62
  -9   1 -17    2.01    0.24
  -9  -1 -17    1.92    0.24
   9   3 -19    3.98    0.29
   9  -3 -19    3.18    0.31
   9   3 -18    1.67    0.19
   9  -3 -18    2.06    0.24
   9   3 -17   10.97    0.55
   9  -3 -17   11.47    0.59
   9   3 -16   11.87    0.56
   9  -3 -16   11.14    0.59
   9   3 -15   10.61    0.52
   9   3 -14   14.72    0.66
   9  -3 -14   14.22    0.63
  -9   3  13    1.04    0.11
   9   3 -13    1.07    0.14
   9  -3 -13    0.83    0.10
   9   3 -12   41.94    1.73
  -9   3  12   43.16    1.71
   9   3 -11   37.17    1.52
  -9   3  11   37.37    1.50
  -9   3  10    2.94    0.18
   9   3 -10    3.19    0.20
  -9   3   9   11.02    0.49
   9   3  -9   11.46    0.50
   9   3  -8   20.74    0.86
   9   3  -8   21.06    0.81
  -9   3   8   20.40    0.85
   9   3  -7   15.91    0.68
   9   3  -7   16.85    0.63
  -9   3   7   15.29    0.67
  -9   3   6   61.07    2.43
   9   3  -6   61.88    2.44
   9   3  -6   62.57    2.41
   9   3  -5    4.57    0.19
   9   3  -5    4.52    0.22
  -9   3   5    4.48    0.22
   9   3  -4   19.64    0.79
   9   3  -4   19.25    0.77
  -9   3   4   19.49    0.79
   9   3  -3  128.34    5.13
   9   3  -3  135.20    5.15
  -9   3   3  133.16    5.15
   9   3  -2    0.87    0.06
  -9   3   2    0.88    0.07
   9   3  -2    0.79    0.07
  -9   3   2    0.89    0.08
   9   3  -1   46.55    1.87
  -9   3   1   49.63    1.88
   9   3  -1   47.00    1.87
  -9   3   0  256.15   10.24
  -9   3   0  262.16   10.20
   9   3   0  260.46   10.19
   9   3   0  273.50   10.27
   9  -3   0  256.58   10.26
  -9   3  -1    6.22    0.28
  -9   3  -1    6.33    0.27
   9   3   1    6.24    0.28
   9   3   1    6.65    0.26
   9  -3   1    6.40    0.28
  -9   3  -2  116.41    4.63
  -9   3  -2  119.84    4.63
   9   3   2  117.54    4.63
   9   3   2  120.78    4.62
  -9  -3  -2  128.15    4.65
   9  -3   2  111.24    4.62
   9   3   3    0.77    0.07
  -9   3  -3    0.51    0.06
  -9   3  -3    0.73    0.08
  -9  -3  -3    0.75    0.08
   9  -3   3    0.63    0.05
   9   3   4   58.64    2.37
  -9   3  -4   59.13    2.36
  -9   3  -4   62.14    2.38
   9  -3   4   59.80    2.34
  -9  -3  -4   61.38    2.38
   9   3   5   43.48    1.78
  -9   3  -5   44.79    1.80
  -9   3  -5   44.13    1.78
   9  -3   5   46.27    1.75
  -9  -3  -5   45.76    1.79
   9   3   6   12.28    0.54
  -9   3  -6   11.99    0.55
  -9   3  -6   12.18    0.53
  -9  -3  -6   12.82    0.55
   9  -3   6   13.37    0.50
  -9   3  -7   49.06    1.93
   9   3   7   47.67    1.93
  -9   3  -7   49.11    1.96
  -9  -3  -7   48.62    1.95
  -9   3  -8   33.04    1.32
  -9   3  -8   32.15    1.36
   9   3   8   32.41    1.33
  -9  -3  -8   33.89    1.35
  -9   3  -9    0.60    0.11
   9   3   9    0.67    0.09
  -9   3  -9    0.63    0.09
  -9  -3  -9    0.44    0.09
  -9   3 -10    0.88    0.14
  -9   3 -10    1.22    0.12
   9   3  10    1.12    0.12
  -9  -3 -10    1.03    0.14
  -9   3 -11    2.41    0.22
   9   3  11    2.22    0.17
  -9   3 -11    2.24    0.17
  -9  -3 -11    2.49    0.21
  -9   3 -12    0.45    0.13
  -9   3 -12    0.44    0.09
  -9  -3 -12    0.44    0.12
  -9   3 -13    1.41    0.18
  -9  -3 -13    1.58    0.19
  -9   3 -14   10.24    0.56
  -9  -3 -14   10.51    0.54
  -9   3 -15    3.81    0.32
  -9  -3 -15    3.93    0.30
  -9   3 -16    0.49    0.16
  -9  -3 -16    0.46    0.15
  -9  -3 -17    1.57    0.22
   9   5 -18    0.33    0.14
   9   5 -17    5.96    0.36
   9   5 -16    1.91    0.20
  -9   5  15    0.90    0.12
   9   5 -15    1.21    0.16
  -9   5  14   13.13    0.59
   9   5 -14   12.92    0.62
  -9   5  13    0.97    0.12
   9   5 -13    1.01    0.14
   9   5 -12    4.01    0.26
  -9   5  12    3.86    0.24
   9   5 -11   10.03    0.48
  -9   5  11    9.80    0.46
  -9   5  10    2.47    0.18
   9   5 -10    2.91    0.20
   9  -5 -10    2.62    0.18
   9   5  -9   38.50    1.55
  -9   5   9   38.29    1.55
   9  -5  -9   37.77    1.54
   9   5  -8    1.81    0.15
  -9   5   8    1.47    0.13
   9  -5  -8    1.51    0.11
  -9   5   7    4.63    0.25
   9   5  -7    4.67    0.25
   9  -5  -7    4.66    0.22
  -9   5   6   25.62    1.03
   9   5  -6   25.38    1.00
   9   5  -6   25.32    1.03
   9  -5  -6   24.24    1.00
   9   5  -5   12.74    0.51
  -9   5   5   12.48    0.54
   9   5  -5   12.37    0.54
   9  -5  -5   12.17    0.50
   9   5  -4   21.14    0.84
  -9   5   4   20.26    0.84
   9   5  -4   20.34    0.82
  -9   5   4   19.84    0.83
   9  -5  -4   19.94    0.79
   9   5  -3   33.25    1.34
  -9   5   3   33.45    1.35
   9   5  -3   34.80    1.35
  -9   5   3   33.29    1.35
   9   5  -2   47.12    1.87
   9   5  -2   47.15    1.87
  -9   5   2   47.05    1.88
  -9   5   2   48.73    1.88
   9   5  -1    0.27    0.05
   9   5  -1    0.27    0.05
  -9   5   1    0.23    0.05
  -9   5   1    0.23    0.05
  -9   5   0   63.66    2.52
  -9   5   0   64.92    2.52
  -9   5   0   64.08    2.50
   9   5   0   64.82    2.53
   9   5   0   63.61    2.51
  -9   5  -1   31.51    1.24
   9   5   1   30.56    1.26
  -9   5  -1   31.67    1.26
   9   5   1   30.97    1.24
  -9   5  -1   32.45    1.25
  -9   5  -2    0.10    0.04
  -9   5  -2    0.06    0.05
   9   5   2    0.08    0.05
   9   5   2    0.13    0.03
   9  -5   2    0.08    0.04
   9   5   3   83.25    3.24
  -9   5  -3   85.05    3.23
   9   5   3   78.82    3.21
  -9   5  -3   81.70    3.23
   9  -5   3   83.49    3.22
  -9   5  -4    0.07    0.05
   9   5   4   -0.05    0.04
  -9   5  -4    0.03    0.04
   9  -5   4    0.03    0.03
  -9  -5  -4    0.00    0.04
  -9   5  -5   17.30    0.72
   9   5   5   17.06    0.73
  -9   5  -5   17.55    0.73
   9  -5   5   16.39    0.69
  -9  -5  -5   17.92    0.72
  -9   5  -6    3.84    0.20
   9   5   6    3.51    0.21
  -9   5  -6    3.67    0.22
  -9  -5  -6    3.56    0.20
   9   5   7    0.17    0.07
  -9   5  -7    0.17    0.08
  -9   5  -7    0.24    0.08
  -9  -5  -7    0.28    0.07
  -9   5  -8    6.54    0.36
   9   5   8    7.11    0.35
  -9   5  -8    7.06    0.34
  -9  -5  -8    6.74    0.34
  -9   5  -9   39.79    1.57
  -9   5  -9   37.80    1.60
   9   5   9   38.00    1.58
  -9  -5  -9   39.58    1.58
  -9   5 -10   27.50    1.21
   9   5  10   28.55    1.18
  -9   5 -10   28.86    1.17
  -9  -5 -10   28.05    1.18
  -9   5 -11   29.59    1.27
  -9   5 -11   29.58    1.22
   9   5  11   29.22    1.23
  -9  -5 -11   29.54    1.24
  -9   5 -12    1.94    0.18
  -9   5 -12    1.95    0.22
   9   5  12    1.79    0.18
  -9  -5 -12    2.35    0.20
  -9   5 -13    6.02    0.33
   9   5  13    6.38    0.34
  -9   5 -13    6.00    0.38
  -9  -5 -13    5.85    0.35
  -9   5 -14    1.71    0.18
  -9   5 -14    2.25    0.25
  -9  -5 -14    2.21    0.22
  -9   5 -15    0.23    0.12
  -9  -5 -15    0.01    0.11
  -9   5 -16   19.48    0.96
  -9  -5 -16   20.59    0.93
   9   7 -16    0.48    0.15
  -9   7  16    0.40    0.12
  -9   7  15    2.96    0.23
   9   7 -15    3.14    0.25
   9   7 -14   11.43    0.57
  -9   7  14   11.53    0.55
  -9   7  13    0.34    0.10
   9   7 -13    0.33    0.11
  -9   7  12   29.86    1.27
   9   7 -12   30.57    1.28
  -9   7  11    5.51    0.32
   9   7 -11    6.03    0.34
   9   7 -10    0.53    0.12
  -9   7  10    0.52    0.11
   9   7  -9    3.75    0.24
  -9   7   9    3.49    0.23
   9   7  -8   16.90    0.73
   9   7  -7    2.57    0.18
  -9   7   7    2.90    0.19
   9   7  -6   42.44    1.69
  -9   7   6   41.22    1.69
   9   7  -5    4.39    0.25
  -9   7   5    5.18    0.27
   9   7  -5    4.78    0.23
  -9   7   4   40.56    1.60
   9   7  -4   39.35    1.59
   9   7  -4   38.74    1.60
  -9   7   4   40.63    1.61
   9   7  -3    0.05    0.05
  -9   7   3    0.01    0.05
   9   7  -3    0.07    0.05
  -9   7   3    0.09    0.06
   9   7  -2   19.76    0.82
  -9   7   2   19.70    0.82
   9   7  -2   19.80    0.82
  -9   7   2   19.84    0.82
  -9   7   1    5.09    0.26
   9   7  -1    5.46    0.27
  -9   7   1    4.99    0.26
   9   7  -1    5.26    0.25
  -9   7   0   53.46    2.11
  -9   7   0   53.96    2.12
   9   7   0   53.26    2.13
   9   7   0   52.97    2.11
  -9   7  -1    6.44    0.28
  -9   7  -1    5.82    0.29
   9   7   1    5.96    0.30
   9   7   1    5.91    0.27
   9   7   2    9.53    0.41
  -9   7  -2   10.17    0.42
   9   7   2    9.27    0.45
  -9   7  -2   10.29    0.45
   9   7   3    2.95    0.20
  -9   7  -3    2.88    0.18
   9   7   4   22.13    0.94
  -9   7  -4   22.18    0.92
  -9   7  -5   13.35    0.59
   9   7   5   13.72    0.61
  -9   7  -5   13.47    0.59
  -9   7  -6    1.85    0.15
   9   7   6    1.89    0.18
  -9   7  -6    2.07    0.16
  -9  -7  -6    2.01    0.16
  -9   7  -7    1.19    0.13
   9   7   7    1.20    0.14
  -9   7  -7    1.37    0.14
  -9  -7  -7    1.41    0.14
  -9   7  -8   43.63    1.81
  -9   7  -8   45.25    1.79
   9   7   8   43.62    1.80
  -9   7  -9    3.88    0.26
   9   7   9    3.75    0.26
  -9   7  -9    4.09    0.24
  -9   7 -10    8.09    0.41
   9   7  10    8.50    0.43
  -9   7 -10    8.01    0.43
  -9   7 -11    3.82    0.28
   9   7  11    3.66    0.26
  -9   7 -11    3.97    0.26
  -9   7 -12    0.00    0.10
   9   7  12    0.05    0.10
  -9   7 -12    0.15    0.10
  -9   7 -13    3.58    0.29
   9   7  13    3.36    0.26
  -9   7 -13    3.96    0.27
  -9   7 -14    1.05    0.18
   9   7  14    1.19    0.17
  -9   7 -14    1.25    0.17
  -9   7 -15    0.45    0.15
  -9   7 -15    0.37    0.14
  -9   9  15    8.87    0.48
  -9   9  14    4.33    0.30
   9   9 -14    3.91    0.30
   9   9 -13    0.82    0.16
  -9   9  13    0.93    0.14
  -9   9  12    1.18    0.16
   9   9 -12    1.30    0.17
  -9   9  11   36.28    1.50
   9   9 -11   35.35    1.49
  -9   9  10    0.04    0.09
   9   9 -10    0.09    0.09
   9   9  -9   19.78    0.86
  -9   9   9   19.20    0.86
   9   9  -8    7.01    0.38
  -9   9   8    7.37    0.39
   9   9  -7    2.26    0.18
  -9   9   7    1.94    0.19
  -9   9   6   19.33    0.83
   9   9  -6   18.88    0.82
   9   9  -5   12.42    0.55
  -9   9   5   12.13    0.55
  -9   9   5   11.53    0.54
  -9   9   4    5.30    0.29
   9   9  -4    5.20    0.28
   9   9  -4    5.09    0.27
  -9   9   4    5.25    0.28
   9   9  -3   74.08    2.86
  -9   9   3   73.60    2.87
   9   9  -3   64.97    2.86
  -9   9   3   76.54    2.87
  -9   9   2    0.98    0.11
   9   9  -2    0.76    0.11
   9   9  -2    0.76    0.10
  -9   9   2    0.78    0.10
   9   9  -1   51.52    2.05
  -9   9   1   50.77    2.07
  -9   9   1   52.17    2.07
   9   9  -1   52.12    2.08
  -9   9   0    3.21    0.19
   9   9   0    2.82    0.18
   9   9   0    3.31    0.21
  -9   9   0    3.05    0.20
  -9   9  -1    0.02    0.06
   9   9   1    0.02    0.07
  -9   9  -1    0.03    0.07
   9   9   1    0.09    0.06
  -9   9  -2   36.45    1.47
  -9   9  -2   39.37    1.46
   9   9   2   32.06    1.47
   9   9   3   12.49    0.58
  -9   9  -3   12.34    0.56
   9   9   4    1.03    0.14
  -9   9  -4    1.31    0.14
   9   9   5   24.07    1.03
  -9   9  -5   23.46    1.00
   9   9   6    3.77    0.26
  -9   9  -6    3.33    0.23
  -9   9  -7   18.58    0.81
   9   9   7   18.60    0.83
  -9   9  -8    1.84    0.18
   9   9   8    1.54    0.17
   9   9   9    5.70    0.35
  -9   9  -9    6.27    0.35
  -9   9 -10    9.33    0.47
   9   9  10    9.61    0.50
   9   9  11   18.07    0.83
  -9   9 -11   18.02    0.81
   9   9  12    1.00    0.17
  -9   9 -12    0.96    0.16
   9   9  13    2.54    0.25
  -9   9 -13    1.85    0.24
   9  11 -11    0.68    0.16
  -9  11  11    0.69    0.13
  -9  11  10    0.01    0.10
   9  11 -10    0.21    0.11
   9  11  -9    3.93    0.29
  -9  11   9    4.49    0.30
   9  11  -8   12.31    0.59
  -9  11   8   12.71    0.60
  -9  11   7    0.66    0.13
   9  11  -7    0.69    0.13
  -9  11   6   16.35    0.75
   9  11  -6   16.52    0.73
   9  11  -5    1.35    0.15
  -9  11   5    1.86    0.17
  -9  11   5    1.55    0.17
   9  11  -4    0.65    0.11
  -9  11   4    0.50    0.11
  -9  11   4    0.59    0.11
   9  11  -3    3.79    0.24
  -9  11   3    3.94    0.25
  -9  11   3    3.83    0.25
   9  11  -2    2.85    0.20
  -9  11   2    2.61    0.20
  -9  11   2    2.74    0.20
   9  11  -2    2.77    0.21
   9  11  -1   14.74    0.65
  -9  11   1   14.41    0.65
   9  11  -1   14.43    0.66
  -9  11   1   14.98    0.66
  -9  11   0   30.60    1.26
   9  11   0   29.97    1.27
  -9  11   0   30.20    1.25
  -9  11  -1    0.44    0.10
   9  11   1    0.86    0.13
   9  11   2   12.75    0.61
  -9  11  -2   12.74    0.59
   9  11   3    5.41    0.33
  -9  11  -3    5.72    0.31
  -9  11  -4    0.35    0.11
   9  11   4    0.41    0.12
   9  11   5   11.76    0.59
  -9  11  -5   12.36    0.57
   9  11   6    9.97    0.52
  -9  11  -6   10.23    0.50
   9  11   7   -0.05    0.10
  -9  11  -7    0.14    0.09
   9  11   8   17.49    0.82
  -9  11  -8   17.58    0.80
   9  11   9    0.24    0.11
  -9  11  -9    0.10    0.12
   9  13  -7   12.48    0.61
   9  13  -6    0.30    0.12
  -9  13   6    0.34    0.13
   9  13  -5    7.28    0.40
  -9  13   5    7.20    0.41
  -9  13   4    0.04    0.09
  -9  13   4    0.16    0.10
   9  13  -4    0.04    0.10
  -9  13   3   10.03    0.50
  -9  13   3   10.02    0.50
  -9  13   2    0.10    0.09
  -9  13   2    0.02    0.09
  -9  13   1   19.29    0.85
   9  13   0    4.10    0.29
  -9  13   0    4.57    0.29
  -9  13  -1    4.76    0.30
   9  13   1    5.40    0.33
   9  13   2    1.29    0.17
  -9  13  -2    0.89    0.15
  -9  13  -3   11.04    0.55
   9  13   3   11.85    0.59
  -9  13  -4   -0.07    0.09
   9  13   4    0.06    0.09
  10   0 -17   -0.08    0.09
  10   0 -16    1.76    0.18
  10   0 -15    0.04    0.08
  10   0 -14    1.24    0.14
  10   0 -13   -0.02    0.07
  10   0 -12    0.43    0.09
  10   0 -11   -0.03    0.05
  10   0 -11   -0.01    0.04
  10   0 -10   53.00    2.07
  10   0 -10   51.81    2.09
  10   0  -9   -0.01    0.04
  10   0  -9    0.06    0.04
  10   0  -8    7.15    0.32
  10   0  -8    6.88    0.31
  10   0  -7   -0.04    0.03
  10   0  -6  269.56   10.52
  10   0  -5    0.02    0.03
  10   0  -4    0.71    0.06
  10   0  -3    0.02    0.03
  10   0  -2   37.45    1.47
  10   0  -1   -0.10    0.02
 -10   0   0  111.69    4.74
  10   0   0  132.23    4.78
 -10   0  -1   -0.05    0.04
  10   0   1   -0.13    0.02
 -10   0  -1   -0.08    0.02
 -10   0  -2  267.34   10.62
 -10   0  -2  273.53   10.52
  10   0   2  270.06   10.53
 -10   0  -3    0.02    0.03
  10   0   3    0.01    0.02
 -10   0  -3    0.02    0.02
 -10   0  -4   54.94    2.11
 -10   0  -4   52.36    2.14
  10   0   4   55.39    2.12
 -10   0  -5   -0.02    0.05
 -10   0  -5   -0.03    0.03
  10   0   5    0.05    0.03
 -10   0  -6    3.39    0.16
  10   0   6    3.29    0.16
 -10   0  -6    3.34    0.20
  10   0   7   -0.03    0.03
 -10   0  -7    0.01    0.03
 -10   0  -7    0.04    0.06
 -10   0  -8    8.03    0.41
  10   0   8    8.61    0.36
 -10   0  -8    8.00    0.35
 -10   0  -9    0.02    0.04
 -10   0  -9    0.00    0.07
  10   0   9    0.02    0.04
 -10   0 -10  117.68    4.66
 -10   0 -11   -0.05    0.08
 -10   0 -12    0.02    0.10
 -10   0 -13    0.03    0.09
 -10   0 -14    1.13    0.17
 -10   0 -15   -0.02    0.11
 -10   0 -16   11.28    0.61
 -10   0 -17   -0.08    0.18
  10  -2 -19    0.12    0.13
  10   2 -18    0.14    0.11
  10  -2 -18    0.04    0.11
  10   2 -17   15.37    0.71
  10   2 -16    1.34    0.16
  10   2 -15   14.28    0.66
  10  -2 -15   14.81    0.65
  10   2 -14    0.22    0.09
  10  -2 -14    0.32    0.08
  10   2 -13   17.95    0.79
  10  -2 -13   18.41    0.78
 -10   2  12    1.08    0.10
  10   2 -12    1.21    0.13
  10  -2 -12    1.04    0.11
 -10   2  11   24.87    1.02
  10   2 -11   25.26    1.04
  10   2 -10   34.34    1.37
 -10   2  10   32.99    1.35
  10   2  -9  174.24    6.81
 -10   2   9  174.39    6.79
  10   2  -9  174.60    6.78
 -10   2   8   11.18    0.47
  10   2  -8   10.98    0.49
  10   2  -8   11.22    0.45
  10   2  -7   47.53    1.85
 -10   2   7   46.46    1.88
  10   2  -7   48.72    1.89
 -10   2   6   -0.04    0.04
  10   2  -6   -0.06    0.04
  10   2  -6   -0.03    0.02
 -10   2   5   11.92    0.50
  10   2  -5   12.32    0.48
  10   2  -4   13.62    0.56
  10   2  -4   13.50    0.54
  10   2  -3   20.42    0.79
  10   2  -3   19.81    0.80
  10  -2  -3   19.60    0.81
  10   2  -2   22.28    0.90
  10   2  -2   22.70    0.89
 -10   2   1  149.09    5.67
  10   2  -1  148.88    5.69
  10   2  -1  140.40    5.65
  10  -2  -1  140.87    5.63
  10   2   0    0.25    0.03
 -10   2   0    0.27    0.04
  10   2   0    0.34    0.03
 -10   2   0    0.39    0.04
  10  -2   0    0.25    0.04
  10   2   1   95.57    3.57
 -10   2  -1   90.89    3.58
 -10   2  -1   91.77    3.58
  10   2   1   98.62    3.58
 -10  -2  -1   82.14    3.59
  10  -2   1   92.73    3.58
 -10   2  -2    1.17    0.09
  10   2   2    1.31    0.09
 -10   2  -2    1.25    0.08
 -10  -2  -2    1.19    0.09
  10  -2   2    1.15    0.07
  10   2   3    1.57    0.11
 -10   2  -3    1.91    0.12
 -10   2  -3    1.84    0.11
 -10  -2  -3    2.04    0.12
  10  -2   3    1.96    0.09
  10   2   4    9.46    0.39
 -10   2  -4    9.31    0.39
 -10   2  -4    9.49    0.41
  10  -2   4    8.68    0.37
 -10  -2  -4    9.03    0.40
  10   2   5  159.11    6.02
 -10   2  -5  155.68    6.04
 -10   2  -5  154.87    6.02
  10  -2   5  140.02    6.01
 -10  -2  -5  164.93    5.99
 -10  -2  -5  153.38    6.04
  10   2   6    0.05    0.04
 -10   2  -6    0.09    0.05
 -10   2  -6    0.05    0.05
 -10  -2  -6   -0.01    0.05
 -10  -2  -6    0.02    0.02
  10  -2   6    0.07    0.02
 -10   2  -7   53.48    2.14
  10   2   7   52.76    2.11
 -10   2  -7   55.84    2.11
  10  -2   7   51.69    2.08
 -10  -2  -7   52.88    2.13
 -10   2  -8    1.47    0.14
 -10   2  -8    1.60    0.12
  10   2   8    1.54    0.12
 -10  -2  -8    1.21    0.13
  10   2   9    0.63    0.08
 -10   2  -9    0.43    0.08
 -10   2  -9    0.60    0.11
 -10  -2  -9    0.36    0.09
 -10   2 -10    2.62    0.18
  10   2  10    2.96    0.18
 -10   2 -10    2.62    0.21
 -10  -2 -10    2.67    0.21
 -10   2 -11   45.83    1.94
 -10   2 -11   46.94    1.88
 -10  -2 -11   48.71    1.94
 -10   2 -12    3.70    0.27
 -10  -2 -12    3.74    0.27
 -10   2 -13   18.76    0.85
 -10  -2 -13   17.60    0.83
 -10   2 -14    0.02    0.11
 -10  -2 -14    0.10    0.11
 -10   2 -15    2.22    0.25
 -10  -2 -15    1.82    0.21
 -10   2 -16    7.55    0.47
 -10  -2 -16    7.03    0.45
 -10  -2 -17    0.35    0.15
  10   4 -19    0.21    0.13
  10   4 -18    7.79    0.44
  10   4 -17    1.71    0.19
  10   4 -16    5.69    0.33
  10  -4 -16    5.52    0.36
  10   4 -15    5.71    0.34
  10  -4 -15    6.13    0.36
 -10   4  14    7.93    0.38
  10   4 -14    7.90    0.41
  10  -4 -14    7.77    0.42
  10   4 -13   11.09    0.52
 -10   4  13   10.55    0.49
  10   4 -12   57.03    2.31
 -10   4  12   58.06    2.30
  10   4 -11   20.09    0.85
 -10   4  11   19.73    0.84
 -10   4  10   26.56    1.09
  10   4 -10   26.69    1.11
  10   4  -9   31.25    1.26
 -10   4   9   30.48    1.25
  10   4  -8   49.44    1.97
 -10   4   8   49.26    1.97
  10   4  -7    1.26    0.07
 -10   4   7    1.21    0.11
  10   4  -7    1.30    0.12
  10   4  -6  154.99    5.95
 -10   4   6  153.74    5.97
  10   4  -6  150.77    5.98
  10   4  -5    9.54    0.39
 -10   4   5    9.64    0.42
  10   4  -5    9.33    0.42
  10   4  -4   84.52    3.28
 -10   4   4   84.23    3.30
  10   4  -4   83.72    3.30
  10   4  -3    7.27    0.33
 -10   4   3    8.03    0.34
  10   4  -3    7.50    0.32
 -10   4   3    7.53    0.33
 -10   4   2    9.54    0.39
 -10   4   2    9.48    0.39
  10   4  -2    9.17    0.39
  10   4  -2    8.46    0.38
 -10   4   1   30.03    1.19
  10   4  -1   30.18    1.19
  10   4  -1   27.20    1.18
 -10   4   1   31.87    1.19
  10   4   0   32.97    1.26
 -10   4   0   30.95    1.26
 -10   4   0   31.94    1.24
  10   4   0   32.39    1.24
  10  -4   0   29.50    1.26
  10   4   1    0.57    0.05
 -10   4  -1    0.54    0.06
 -10   4  -1    0.45    0.06
  10   4   1    0.48    0.07
  10  -4   1    0.42    0.06
  10   4   2    4.83    0.23
 -10   4  -2    4.89    0.23
  10   4   2    5.10    0.20
 -10   4  -2    4.56    0.22
  10  -4   2    4.35    0.22
  10   4   3   20.58    0.85
  10   4   3   21.52    0.81
 -10   4  -3   20.11    0.84
 -10   4  -3   20.52    0.84
 -10  -4  -3   21.42    0.85
  10  -4   3   19.59    0.83
 -10   4  -4  124.21    4.69
  10   4   4  123.51    4.68
 -10   4  -4  115.58    4.67
 -10  -4  -4  126.27    4.68
  10  -4   4  109.36    4.65
 -10   4  -5    7.12    0.35
  10   4   5    7.36    0.34
 -10   4  -5    7.15    0.33
  10  -4   5    7.30    0.30
 -10  -4  -5    7.41    0.34
  10   4   6    3.11    0.18
 -10   4  -6    3.03    0.17
 -10   4  -6    3.01    0.19
 -10  -4  -6    2.70    0.18
 -10   4  -7    6.32    0.31
 -10   4  -7    6.28    0.33
  10   4   7    6.52    0.32
 -10  -4  -7    6.82    0.32
  10   4   8    3.74    0.22
 -10   4  -8    3.58    0.24
 -10   4  -8    3.77    0.21
 -10  -4  -8    3.94    0.23
  10   4   9    1.42    0.15
 -10   4  -9    1.51    0.17
 -10   4  -9    1.49    0.14
 -10  -4  -9    1.56    0.15
 -10   4 -10   77.71    2.99
 -10   4 -10   75.55    3.04
  10   4  10   74.22    3.00
 -10  -4 -10   74.85    3.02
 -10   4 -11   16.28    0.75
  10   4  11   15.63    0.71
 -10   4 -11   15.74    0.70
 -10  -4 -11   16.99    0.74
  10   4  12    7.48    0.38
 -10   4 -12    7.45    0.38
 -10   4 -12    7.70    0.43
 -10  -4 -12    7.75    0.41
 -10   4 -13   -0.02    0.08
 -10   4 -13   -0.11    0.10
 -10  -4 -13    0.03    0.09
 -10   4 -14    0.16    0.13
 -10  -4 -14    0.04    0.10
 -10   4 -15    2.54    0.27
 -10  -4 -15    2.32    0.24
 -10   4 -16   15.51    0.78
 -10  -4 -16   15.87    0.77
  10   6 -17    1.07    0.17
  10   6 -16   -0.02    0.11
 -10   6  16   -0.03    0.10
  10   6 -15   25.57    1.11
 -10   6  15   25.09    1.08
 -10   6  14    1.99    0.18
  10   6 -14    1.64    0.18
  10   6 -13    0.69    0.14
 -10   6  13    0.84    0.12
 -10   6  12    0.21    0.09
  10   6 -12    0.29    0.11
 -10   6  11   24.84    1.07
  10   6 -11   25.94    1.08
 -10   6  10    0.01    0.07
  10   6 -10    0.10    0.08
 -10   6   9    0.07    0.07
  10   6  -9    0.13    0.09
  10   6  -8    0.51    0.10
 -10   6   8    0.67    0.10
  10   6  -7   25.07    1.05
 -10   6   7   25.71    1.05
  10   6  -6   16.11    0.72
 -10   6   6   18.08    0.73
  10   6  -6   16.91    0.69
  10   6  -5    0.52    0.08
 -10   6   5    0.63    0.09
  10   6  -5    0.64    0.07
  10   6  -4    4.08    0.22
 -10   6   4    4.04    0.22
 -10   6   4    3.99    0.22
  10   6  -4    4.11    0.20
 -10   6   3   73.42    2.87
 -10   6   3   72.69    2.87
  10   6  -3   72.50    2.86
  10   6  -3   73.09    2.87
  10   6  -2    0.15    0.05
  10   6  -2    0.23    0.05
 -10   6   2    0.16    0.05
 -10   6   2    0.18    0.06
 -10   6   1   53.78    2.06
 -10   6   1   52.09    2.07
  10   6  -1   51.54    2.07
  10   6  -1   51.11    2.05
  10   6   0    0.14    0.04
  10   6   0    0.05    0.04
 -10   6   0   -0.04    0.04
 -10   6   0    0.06    0.04
 -10   6  -1    5.97    0.26
 -10   6  -1    6.26    0.27
  10   6   1    6.04    0.29
  10   6   1    5.93    0.26
 -10   6  -1    5.76    0.28
 -10   6  -2    0.86    0.09
  10   6   2    0.94    0.07
 -10   6  -2    0.89    0.07
  10   6   2    0.81    0.10
  10  -6   2    1.01    0.09
  10   6   3    0.27    0.07
 -10   6  -3    0.38    0.07
  10   6   3    0.45    0.05
 -10   6  -3    0.39    0.06
  10  -6   3    0.35    0.06
  10   6   4   24.94    1.02
 -10   6  -4   24.73    1.01
 -10   6  -4   24.20    1.00
  10  -6   4   24.22    0.98
  10   6   5  142.20    5.53
 -10   6  -5  139.16    5.52
 -10   6  -5  141.88    5.51
 -10  -6  -5  140.89    5.52
 -10   6  -6    9.90    0.47
  10   6   6    9.59    0.47
 -10   6  -6   10.19    0.46
 -10  -6  -6   10.81    0.47
 -10   6  -7   31.52    1.33
  10   6   7   31.33    1.33
 -10   6  -7   33.05    1.32
 -10  -6  -7   32.94    1.32
 -10   6  -8    0.36    0.09
 -10   6  -8    0.36    0.09
  10   6   8    0.26    0.09
 -10  -6  -8    0.34    0.08
 -10   6  -9    0.43    0.10
 -10   6  -9    0.28    0.10
  10   6   9    0.48    0.10
 -10  -6  -9    0.48    0.09
 -10   6 -10    0.65    0.13
 -10   6 -10    0.62    0.11
  10   6  10    0.50    0.11
 -10  -6 -10    0.43    0.09
 -10   6 -11    2.24    0.22
 -10   6 -11    2.00    0.19
  10   6  11    2.21    0.20
 -10  -6 -11    2.11    0.18
  10   6  12    0.35    0.11
 -10   6 -12    0.44    0.10
 -10   6 -12    0.60    0.14
 -10  -6 -12    0.51    0.12
 -10   6 -13   23.97    1.06
  10   6  13   23.72    1.03
 -10   6 -13   23.05    1.01
 -10  -6 -13   23.54    1.03
 -10   6 -14    0.08    0.12
 -10   6 -14   -0.04    0.10
 -10   6 -15   24.81    1.14
 -10   8  16    1.38    0.17
 -10   8  15    8.76    0.46
  10   8 -15    8.62    0.48
  10   8 -14    6.56    0.39
 -10   8  14    6.30    0.37
 -10   8  13    0.32    0.10
  10   8 -13    0.45    0.12
 -10   8  12   46.05    1.86
  10   8 -12   44.71    1.86
 -10   8  11    0.37    0.11
  10   8 -11    0.35    0.11
 -10   8  10   15.56    0.70
  10   8 -10   15.34    0.70
 -10   8   9    0.08    0.07
  10   8  -9    0.00    0.08
 -10   8   8    1.01    0.13
  10   8  -8    0.91    0.13
  10   8  -7   14.66    0.66
 -10   8   7   15.06    0.66
 -10   8   6   60.40    2.38
  10   8  -6   58.49    2.37
 -10   8   5    4.85    0.26
 -10   8   5    4.29    0.26
  10   8  -5    4.64    0.25
  10   8  -5    4.79    0.26
  10   8  -4   30.30    1.23
 -10   8   4   31.46    1.24
 -10   8   4   30.30    1.24
  10   8  -4   28.82    1.23
  10   8  -3    7.56    0.35
 -10   8   3    7.42    0.36
 -10   8   3    7.32    0.36
  10   8  -3    7.23    0.35
  10   8  -2   11.79    0.53
 -10   8   2   12.42    0.53
 -10   8   2   11.69    0.53
  10   8  -2   11.67    0.52
  10   8  -1    3.84    0.23
 -10   8   1    4.21    0.23
  10   8  -1    4.14    0.22
 -10   8   1    4.26    0.23
  10   8   0    6.62    0.34
 -10   8   0    6.70    0.33
 -10   8   0    6.91    0.32
  10   8   0    6.73    0.31
  10   8   1    0.62    0.07
 -10   8  -1    0.52    0.10
  10   8   1    0.72    0.11
 -10   8  -1    0.63    0.08
 -10   8  -2   16.78    0.80
 -10   8  -2   20.45    0.79
  10   8   2   19.67    0.82
 -10   8  -3    4.52    0.26
  10   8   3    4.37    0.26
  10  -8   3    4.30    0.25
  10   8   4   49.73    1.97
 -10   8  -4   47.37    1.95
 -10   8  -5    7.15    0.35
  10   8   5    6.80    0.36
  10   8   6    4.84    0.30
 -10   8  -6    5.30    0.29
  10   8   7    0.08    0.09
 -10   8  -7   -0.01    0.08
 -10   8  -8    8.69    0.43
  10   8   8    8.71    0.45
  10   8   9    1.54    0.18
 -10   8  -9    1.55    0.16
  10   8  10   19.71    0.92
 -10   8 -10   21.74    0.91
 -10   8 -11    1.05    0.15
  10   8  11    1.20    0.16
  10   8  12    3.48    0.27
 -10   8 -12    3.51    0.26
 -10   8 -13    0.41    0.13
  10   8  13    0.55    0.13
 -10   8 -14    0.79    0.15
  10   8  14    1.04    0.17
  10  10 -13    6.02    0.42
 -10  10  13    6.30    0.38
 -10  10  12    2.53    0.24
  10  10 -12    3.04    0.25
 -10  10  11    1.67    0.19
  10  10 -11    1.37    0.18
 -10  10  10    0.03    0.10
  10  10 -10   -0.06    0.10
  10  10  -9   13.82    0.64
 -10  10   9   13.53    0.64
 -10  10   8    0.83    0.14
  10  10  -8    0.85    0.14
 -10  10   7   22.53    0.96
  10  10  -7   21.62    0.95
  10  10  -6    9.67    0.47
 -10  10   6    9.85    0.48
  10  10  -5    8.38    0.42
 -10  10   5    8.34    0.42
 -10  10   5    8.60    0.41
 -10  10   4    6.98    0.37
 -10  10   4    7.31    0.37
  10  10  -4    7.64    0.37
 -10  10   3   -0.02    0.07
 -10  10   3    0.09    0.08
  10  10  -3    0.06    0.07
  10  10  -3    0.01    0.07
  10  10  -2   -0.02    0.06
 -10  10   2   -0.05    0.06
 -10  10   2   -0.07    0.07
  10  10  -2    0.11    0.07
 -10  10   1   32.94    1.36
  10  10  -1   32.37    1.35
 -10  10   1   33.27    1.36
  10  10  -1   33.93    1.37
  10  10   0    2.56    0.20
 -10  10   0    2.67    0.19
 -10  10   0    2.46    0.18
 -10  10  -1   43.65    1.77
 -10  10  -1   43.29    1.78
  10  10   1   45.11    1.80
  10  10   2    0.78    0.13
 -10  10  -2    0.63    0.11
  10  10   3    5.65    0.33
 -10  10  -3    5.42    0.30
  10  10   4    6.16    0.35
 -10  10  -4    6.38    0.34
  10  10   5   14.49    0.69
 -10  10  -5   15.00    0.67
  10  10   6   -0.03    0.08
 -10  10  -6    0.12    0.09
 -10  10  -7    9.82    0.48
  10  10   7    9.72    0.51
 -10  10  -8    5.89    0.34
  10  10   8    5.75    0.36
  10  10   9    8.92    0.48
 -10  10  -9    8.71    0.46
 -10  10 -10    3.48    0.26
  10  10  10    3.74    0.29
  10  10  11    0.76    0.15
 -10  10 -11    0.82    0.14
 -10  12   9    3.02    0.29
  10  12  -9    2.86    0.25
  10  12  -8    3.29    0.26
 -10  12   8    3.44    0.26
  10  12  -7    0.49    0.13
 -10  12   7    0.46    0.12
  10  12  -6   20.70    0.91
 -10  12   6   20.89    0.92
  10  12  -5    3.38    0.25
 -10  12   5    3.77    0.25
 -10  12   5    3.81    0.26
 -10  12   4   11.91    0.56
  10  12  -4   11.23    0.55
 -10  12   4   11.97    0.56
  10  12  -3    5.58    0.32
 -10  12   3    6.66    0.34
 -10  12   3    5.60    0.33
 -10  12   2    3.99    0.26
 -10  12   2    4.27    0.27
  10  12  -1    1.75    0.18
 -10  12   1    1.62    0.17
 -10  12   1    1.68    0.17
  10  12   0   11.74    0.58
 -10  12   0   12.32    0.57
 -10  12  -1    4.35    0.27
  10  12   1    4.27    0.29
 -10  12  -2   36.30    1.52
  10  12   2   36.88    1.54
  10  12   3    0.03    0.10
 -10  12  -3   -0.03    0.09
 -10  12  -4    3.34    0.25
  10  12   4    3.43    0.27
  10  12   5    4.94    0.34
 -10  12  -5    5.22    0.32
 -10  12  -6    1.65    0.18
  10  12   6    1.43    0.19
  10  12   7    0.35    0.20
 -10  12  -7    0.25    0.19
 -10  14   3    0.88    0.15
 -10  14   3    1.11    0.16
 -10  14   2   11.33    0.57
 -10  14   1   24.15    1.18
  10  14   1   12.73    0.67
  11   1 -18   15.14    0.71
  11   1 -17    0.98    0.15
  11   1 -16    0.83    0.13
  11  -1 -16    0.93    0.13
  11   1 -15    4.47    0.27
  11  -1 -15    4.29    0.26
  11   1 -14    3.81    0.24
  11  -1 -14    3.99    0.24
  11   1 -13   62.83    2.47
  11  -1 -13   60.66    2.46
  11   1 -12   11.40    0.52
  11  -1 -12   11.85    0.51
  11  -1 -12   11.10    0.50
  11   1 -11    7.02    0.34
  11  -1 -11    6.84    0.33
  11  -1 -11    6.95    0.33
  11   1 -10   29.90    1.22
  11   1 -10   29.15    1.19
  11  -1 -10   30.71    1.21
  11   1  -9   37.08    1.50
  11   1  -9   38.72    1.53
  11  -1  -9   38.14    1.52
  11   1  -8   11.41    0.50
  11   1  -8   11.49    0.47
  11  -1  -8   11.87    0.50
  11   1  -7   19.39    0.80
  11   1  -7   19.44    0.78
  11  -1  -7   19.86    0.80
  11   1  -6   19.67    0.79
  11  -1  -6   20.14    0.81
  11   1  -5    7.46    0.32
  11  -1  -5    7.86    0.33
  11   1  -4  110.70    4.25
  11  -1  -4  106.72    4.24
  11   1  -3   17.32    0.70
  11  -1  -3   17.83    0.71
  11   1  -2  180.11    7.05
  11   1  -1  159.22    6.60
  11  -1  -1  179.29    6.64
 -11   1   0    0.38    0.05
 -11   1   0    0.52    0.05
  11   1   0    0.53    0.04
  11  -1   0    0.50    0.04
 -11   1  -1  126.65    5.06
  11   1   1  124.39    5.06
 -11   1  -1  130.38    5.09
  11  -1   1  126.43    5.06
 -11  -1  -1  140.31    5.10
  11   1   2   61.08    2.38
 -11   1  -2   58.01    2.37
 -11   1  -2   58.34    2.39
 -11  -1  -2   61.74    2.39
  11  -1   2   65.37    2.37
 -11   1  -3   51.85    2.00
 -11   1  -3   50.80    2.02
  11   1   3   51.53    2.01
 -11  -1  -3   51.76    2.02
  11  -1   3   48.92    1.99
 -11  -1  -3   52.53    1.99
 -11   1  -4   77.02    3.06
  11   1   4   81.76    3.06
 -11   1  -4   79.00    3.09
 -11  -1  -4   76.68    3.08
 -11  -1  -4   77.84    3.04
 -11   1  -5   31.92    1.26
  11   1   5   32.19    1.27
 -11   1  -5   31.49    1.30
 -11  -1  -5   32.48    1.25
  11  -1   5   32.51    1.26
 -11  -1  -5   31.05    1.29
  11   1   6   21.93    0.98
 -11   1  -6   24.86    0.97
 -11   1  -6   24.48    1.01
  11  -1   6   25.26    0.97
 -11  -1  -6   24.64    1.01
 -11  -1  -6   25.01    0.96
 -11   1  -7   27.53    1.16
  11   1   7   27.95    1.12
 -11   1  -7   28.12    1.12
 -11  -1  -7   28.29    1.11
  11  -1   7   28.14    1.11
  11   1   8    5.76    0.27
 -11   1  -8    5.85    0.31
 -11   1  -8    5.94    0.27
 -11  -1  -8    5.44    0.30
  11  -1   8    5.65    0.25
 -11   1  -9   23.58    0.94
 -11   1  -9   23.26    0.99
  11   1   9   22.00    0.94
 -11  -1  -9   23.77    0.99
 -11   1 -10   25.82    1.14
  11   1  10   26.82    1.11
 -11  -1 -10   27.21    1.14
 -11   1 -11    5.79    0.35
 -11  -1 -11    6.08    0.35
 -11   1 -12   27.43    1.20
 -11  -1 -12   27.93    1.20
 -11   1 -13   10.99    0.56
 -11  -1 -13   10.31    0.55
 -11   1 -14   15.16    0.74
 -11  -1 -14   15.54    0.75
 -11   1 -15    8.17    0.49
 -11  -1 -15    9.20    0.51
 -11   1 -16   -0.07    0.12
 -11  -1 -16    0.15    0.12
  11   3 -19   11.43    0.58
  11  -3 -19   11.11    0.62
  11   3 -18   11.03    0.55
  11  -3 -18   10.55    0.58
  11   3 -17   -0.03    0.10
  11  -3 -17    0.06    0.10
  11   3 -16   12.98    0.61
  11   3 -15    5.04    0.31
  11  -3 -15    5.02    0.31
  11   3 -14   21.60    0.94
 -11   3  14   21.66    0.90
  11  -3 -14   21.52    0.91
 -11   3  13    2.89    0.18
  11   3 -13    2.85    0.21
  11   3 -12   57.43    2.30
 -11   3  12   57.27    2.28
  11   3 -11    2.10    0.17
 -11   3  11    1.78    0.14
  11   3 -10  100.21    3.93
 -11   3  10   99.18    3.91
 -11   3   9   11.04    0.49
  11   3  -9   11.46    0.50
  11   3  -8   66.92    2.56
 -11   3   8   64.23    2.59
  11   3  -8   66.08    2.60
 -11   3   7   18.11    0.75
  11   3  -7   18.75    0.72
  11   3  -7   18.10    0.76
  11   3  -6    0.34    0.03
  11   3  -6    0.22    0.06
 -11   3   6    0.23    0.06
  11   3  -5   19.84    0.81
 -11   3   5   19.69    0.80
  11   3  -5   19.78    0.78
  11   3  -4    5.22    0.25
 -11   3   4    5.15    0.24
  11   3  -4    5.35    0.22
  11   3  -3    1.05    0.07
  11   3  -3    1.07    0.08
  11   3  -2   74.66    2.90
 -11   3   2   73.51    2.91
  11   3  -2   75.18    2.91
  11  -3  -2   74.23    2.92
  11   3  -1   25.18    1.00
 -11   3   1   25.78    1.01
  11   3  -1   26.41    1.00
  11  -3  -1   23.55    1.01
  11   3   0   37.51    1.53
 -11   3   0   40.05    1.53
  11   3   0   39.05    1.52
 -11   3   0   38.97    1.54
  11  -3   0   39.11    1.54
  11   3   1  104.32    3.86
 -11   3  -1  101.25    3.88
 -11   3  -1  101.31    3.87
  11   3   1  103.90    3.88
  11  -3   1   86.30    3.87
 -11   3  -2    3.52    0.17
 -11   3  -2    3.32    0.17
  11   3   2    3.32    0.14
  11   3   2    3.32    0.17
  11  -3   2    3.18    0.16
 -11  -3  -2    3.48    0.18
  11   3   3  116.91    4.74
 -11   3  -3  122.08    4.75
 -11   3  -3  122.36    4.74
  11  -3   3  120.22    4.72
 -11  -3  -3  126.76    4.75
  11   3   4   24.93    1.02
 -11   3  -4   25.33    1.01
 -11   3  -4   25.49    1.03
 -11  -3  -4   25.37    1.03
  11  -3   4   24.80    0.99
 -11   3  -5    0.16    0.06
 -11   3  -5    0.17    0.05
  11   3   5    0.16    0.05
 -11  -3  -5    0.15    0.05
  11  -3   5    0.24    0.02
  11   3   6    6.21    0.29
 -11   3  -6    6.01    0.31
 -11   3  -6    6.25    0.29
  11  -3   6    6.07    0.25
 -11  -3  -6    6.50    0.31
 -11   3  -7    9.24    0.44
 -11   3  -7    9.26    0.40
  11   3   7    8.53    0.41
 -11  -3  -7    9.26    0.43
  11   3   8    0.93    0.10
 -11   3  -8    0.87    0.09
 -11   3  -8    1.08    0.13
 -11  -3  -8    1.01    0.12
 -11   3  -9    0.03    0.06
 -11   3  -9    0.08    0.08
  11   3   9    0.01    0.06
 -11  -3  -9   -0.01    0.06
  11   3  10   37.37    1.54
 -11   3 -10   38.57    1.53
 -11   3 -10   37.29    1.58
 -11  -3 -10   38.70    1.57
 -11   3 -11    1.56    0.19
  11   3  11    1.53    0.15
 -11   3 -11    1.80    0.15
 -11  -3 -11    1.79    0.19
 -11   3 -12    2.71    0.25
 -11  -3 -12    2.85    0.23
 -11   3 -13    6.58    0.40
 -11  -3 -13    6.62    0.39
 -11   3 -14    0.73    0.15
 -11  -3 -14    0.64    0.14
 -11   3 -15   13.39    0.70
 -11  -3 -15   14.27    0.69
 -11   3 -16    0.36    0.14
 -11  -3 -16    0.31    0.12
  11   5 -18    2.27    0.23
  11   5 -17    4.67    0.33
  11   5 -16    0.29    0.12
 -11   5  15   11.52    0.53
  11   5 -15   10.78    0.55
  11   5 -14    1.52    0.18
 -11   5  14    1.65    0.16
  11   5 -13    6.32    0.36
 -11   5  13    6.63    0.34
 -11   5  12    1.63    0.15
  11   5 -12    1.86    0.18
  11   5 -11   11.83    0.55
 -11   5  11   11.85    0.54
 -11   5  10   13.87    0.60
  11   5 -10   13.16    0.61
 -11   5   9   11.18    0.51
  11   5  -9   11.54    0.52
  11   5  -8   31.40    1.29
 -11   5   8   31.38    1.28
  11   5  -7   43.53    1.73
 -11   5   7   42.71    1.72
  11   5  -7   42.64    1.69
  11   5  -6    1.77    0.10
  11   5  -6    1.72    0.13
 -11   5   6    1.76    0.13
  11   5  -5    2.40    0.13
  11   5  -5    2.56    0.16
 -11   5   5    2.36    0.15
  11   5  -4   12.74    0.53
  11   5  -4   12.43    0.51
 -11   5   4   12.36    0.53
  11  -5  -4   12.21    0.49
 -11   5   3    1.08    0.10
  11   5  -3    1.17    0.10
 -11   5   3    1.00    0.10
  11   5  -3    0.96    0.08
 -11   5   2    6.36    0.29
  11   5  -2    6.28    0.28
  11   5  -2    6.36    0.28
 -11   5   2    6.18    0.29
 -11   5   1  114.58    4.39
 -11   5   1  113.65    4.39
  11   5  -1  111.35    4.39
  11   5  -1  110.42    4.38
  11   5   0    0.17    0.05
 -11   5   0    0.32    0.06
 -11   5   0    0.28    0.03
  11   5   0    0.24    0.04
 -11   5  -1   52.50    2.08
  11   5   1   53.89    2.09
 -11   5  -1   53.79    2.06
  11   5   1   54.39    2.06
  11  -5   1   49.01    2.08
 -11   5  -2   17.42    0.74
 -11   5  -2   18.31    0.73
  11   5   2   18.43    0.75
  11   5   2   17.44    0.72
  11  -5   2   18.59    0.74
 -11   5  -3    6.37    0.29
 -11   5  -3    6.37    0.29
  11   5   3    6.00    0.30
  11   5   3    6.24    0.26
  11  -5   3    5.99    0.27
 -11   5  -4   34.09    1.36
 -11   5  -4   32.74    1.35
  11   5   4   33.56    1.36
  11  -5   4   33.17    1.33
 -11  -5  -4   34.89    1.37
 -11   5  -5   37.59    1.56
 -11   5  -5   37.26    1.57
  11   5   5   40.32    1.58
 -11  -5  -5   40.47    1.57
  11  -5   5   39.63    1.55
  11   5   6    7.77    0.38
 -11   5  -6    7.69    0.39
 -11   5  -6    8.17    0.38
 -11  -5  -6    8.57    0.38
 -11   5  -7   82.29    3.26
  11   5   7   83.62    3.25
 -11   5  -7   80.77    3.23
 -11  -5  -7   81.50    3.24
 -11   5  -8   15.38    0.65
 -11   5  -8   14.53    0.67
  11   5   8   15.45    0.66
 -11  -5  -8   14.29    0.65
 -11   5  -9    7.94    0.38
 -11   5  -9    8.10    0.42
  11   5   9    7.83    0.40
 -11  -5  -9    7.87    0.39
 -11   5 -10   15.09    0.69
  11   5  10   12.91    0.65
 -11   5 -10   15.00    0.65
 -11  -5 -10   15.39    0.66
 -11   5 -11    5.20    0.33
  11   5  11    5.42    0.31
 -11   5 -11    5.39    0.29
 -11  -5 -11    4.92    0.30
 -11   5 -12   25.98    1.15
 -11   5 -12   26.51    1.10
  11   5  12   25.87    1.11
 -11  -5 -12   26.00    1.12
 -11   5 -13    3.53    0.25
 -11   5 -13    3.94    0.30
  11   5  13    3.79    0.33
 -11  -5 -13    3.37    0.26
 -11   5 -14    0.86    0.17
 -11  -5 -14    1.08    0.16
 -11   5 -15   21.13    0.99
 -11  -5 -15   21.00    0.96
 -11  -5 -16    6.93    0.43
 -11   7  16   13.50    0.62
  11   7 -16   12.44    0.64
 -11   7  15    2.59    0.22
  11   7 -15    2.61    0.24
 -11   7  14    5.00    0.30
  11   7 -14    4.62    0.31
  11   7 -13    3.71    0.26
 -11   7  13    3.95    0.25
  11   7 -12   11.33    0.55
 -11   7  12   11.35    0.54
  11   7 -11    0.91    0.14
 -11   7  11    0.77    0.12
 -11   7  10   26.59    1.15
  11   7 -10   28.08    1.15
  11   7  -9    4.57    0.27
 -11   7   9    4.22    0.26
 -11   7   8   60.17    2.38
  11   7  -8   58.61    2.38
 -11   7   7   19.73    0.83
  11   7  -7   19.19    0.83
  11   7  -6    7.51    0.37
 -11   7   6    7.76    0.38
  11   7  -5   20.22    0.82
 -11   7   5   20.86    0.82
  11   7  -5   17.17    0.79
  11   7  -4   59.32    2.34
 -11   7   4   60.98    2.36
 -11   7   4   56.97    2.36
  11   7  -4   59.89    2.35
  11   7  -3    3.22    0.18
 -11   7   3    2.97    0.18
  11   7  -3    3.06    0.18
 -11   7   3    3.25    0.19
  11   7  -2   15.53    0.67
 -11   7   2   15.99    0.67
  11   7  -2   16.20    0.67
 -11   7   2   15.82    0.67
 -11   7   1   28.51    1.10
  11   7  -1   27.23    1.09
 -11   7   1   29.07    1.10
  11   7  -1   23.20    1.10
 -11   7   0   17.53    0.68
 -11   7   0   16.78    0.68
  11   7   0   16.61    0.66
  11   7   0   13.41    0.68
 -11   7  -1   68.48    2.74
 -11   7  -1   72.78    2.73
  11   7   1   67.69    2.72
  11   7   1   68.83    2.75
 -11   7  -2    1.98    0.15
  11   7   2    2.04    0.15
  11   7   2    2.05    0.12
  11  -7   2    2.16    0.14
 -11   7  -3   48.78    1.94
  11   7   3   48.10    1.95
  11  -7   3   48.46    1.92
 -11   7  -4  131.67    5.23
  11   7   4  135.32    5.24
  11   7   5    0.17    0.07
 -11   7  -5    0.12    0.07
  11   7   6   16.60    0.72
 -11   7  -6   16.96    0.71
 -11   7  -6   17.15    0.71
 -11  -7  -6   14.53    0.71
 -11   7  -7    3.03    0.20
  11   7   7    2.58    0.21
 -11   7  -7    2.84    0.19
 -11  -7  -7    2.64    0.19
 -11   7  -8   -0.09    0.07
 -11   7  -8    0.05    0.08
  11   7   8    0.00    0.08
 -11  -7  -8    0.06    0.07
  11   7   9   22.40    0.96
 -11   7  -9   21.98    0.96
 -11   7  -9   21.59    0.94
  11   7  10    2.51    0.22
 -11   7 -10    2.61    0.20
 -11   7 -10    2.70    0.22
 -11   7 -11    4.66    0.31
  11   7  11    4.51    0.29
 -11   7 -11    4.40    0.27
 -11   7 -12   22.66    1.00
  11   7  12   20.59    0.97
 -11   7 -12   23.28    0.96
  11   7  13    0.51    0.13
 -11   7 -13    0.38    0.12
 -11   7 -13    0.29    0.13
 -11   7 -14   -0.06    0.10
 -11   7 -14   -0.10    0.11
  11   7  14    0.10    0.10
 -11   7 -15    3.56    0.31
 -11   9  15    5.64    0.36
 -11   9  14    1.51    0.18
  11   9 -14    1.37    0.19
  11   9 -13   10.78    0.55
 -11   9  13   10.48    0.53
  11   9 -12    0.04    0.11
 -11   9  12    0.05    0.10
  11   9 -11    6.90    0.39
 -11   9  11    7.27    0.39
  11   9 -10   18.04    0.81
 -11   9  10   18.66    0.82
 -11   9   9    0.04    0.09
  11   9  -9    0.10    0.10
 -11   9   8    0.00    0.07
  11   9  -8    0.11    0.09
 -11   9   7   28.37    1.18
  11   9  -7   27.72    1.17
 -11   9   6    0.33    0.09
  11   9  -6    0.39    0.09
  11   9  -5   40.59    1.67
 -11   9   5   40.37    1.67
 -11   9   5   42.51    1.68
 -11   9   4    3.18    0.21
 -11   9   4    3.48    0.22
  11   9  -4    3.11    0.20
  11   9  -4    3.34    0.20
 -11   9   3    3.25    0.22
 -11   9   3    3.46    0.22
  11   9  -3    3.68    0.21
  11   9  -3    3.45    0.22
 -11   9   2    4.41    0.25
  11   9  -2    4.39    0.25
  11   9  -2    4.23    0.24
 -11   9   2    4.80    0.26
 -11   9   1   18.16    0.79
  11   9  -1   18.91    0.77
  11   9  -1   18.29    0.79
 -11   9   1   18.28    0.78
  11   9   0    9.17    0.45
 -11   9   0    9.70    0.45
 -11   9   0    9.59    0.43
  11   9   0    9.46    0.42
 -11   9  -1    2.69    0.19
 -11   9  -1    2.77    0.18
  11   9   1    2.83    0.21
  11   9   2    1.36    0.15
 -11   9  -2    1.54    0.15
  11   9   3   -0.04    0.08
 -11   9  -3    0.03    0.07
  11   9   4    0.34    0.11
 -11   9  -4    0.26    0.10
 -11   9  -5   17.08    0.74
  11   9   5   16.75    0.76
 -11   9  -6    5.77    0.32
  11   9   6    6.34    0.36
 -11   9  -7   18.78    0.83
  11   9   7   19.33    0.85
 -11   9  -8    0.08    0.09
  11   9   8    0.02    0.08
 -11   9  -9    2.68    0.22
  11   9   9    2.87    0.25
  11   9  10    7.51    0.42
 -11   9 -10    7.28    0.40
  11   9  11    1.40    0.19
 -11   9 -11    1.44    0.18
  11   9  12    0.66    0.15
 -11   9 -12    0.37    0.13
 -11  11  11    0.41    0.13
  11  11 -11    0.13    0.11
  11  11 -10   14.75    0.70
 -11  11  10   14.69    0.70
 -11  11   9    0.96    0.16
  11  11  -9    0.91    0.14
 -11  11   8    0.00    0.08
  11  11  -8   -0.09    0.10
  11  11  -7    0.60    0.12
 -11  11   7    0.56    0.11
 -11  11   6   18.17    0.82
  11  11  -6   18.56    0.81
  11  11  -5    9.29    0.45
 -11  11   5    9.21    0.46
 -11  11   5    9.05    0.45
 -11  11   4   23.65    1.02
  11  11  -4   24.23    1.02
 -11  11   4   24.00    1.02
  11  11  -3    2.45    0.19
 -11  11   3    2.33    0.19
 -11  11   3    2.54    0.20
  11  11  -2   32.41    1.36
 -11  11   2   33.60    1.37
 -11  11   2   32.75    1.37
  11  11  -2   34.08    1.38
 -11  11   1    2.90    0.21
  11  11  -1    3.11    0.23
 -11  11   1    3.06    0.22
  11  11   0    1.30    0.15
 -11  11   0    1.38    0.15
 -11  11   0    1.55    0.15
  11  11   1    4.30    0.28
 -11  11  -1    4.15    0.27
  11  11   2    0.58    0.12
 -11  11  -2    0.20    0.10
  11  11   3    0.15    0.10
 -11  11  -3    0.09    0.08
  11  11   4   34.97    1.45
 -11  11  -4   33.43    1.42
  11  11   5    0.78    0.14
 -11  11  -5    0.78    0.14
  11  11   6   25.74    1.13
 -11  11  -6   26.08    1.11
 -11  11  -7    0.06    0.11
  11  11   7    0.10    0.11
  11  11   8    0.14    0.10
 -11  11  -8    0.33    0.12
  11  11   9    6.75    0.46
 -11  11  -9    6.75    0.43
  11  13  -7   13.74    0.65
 -11  13   6    2.55    0.23
  11  13  -6    2.26    0.22
 -11  13   5   13.45    0.64
  11  13  -5   13.12    0.62
 -11  13   4    8.67    0.45
 -11  13   4    8.37    0.45
 -11  13   3    3.85    0.27
 -11  13   3    3.42    0.26
 -11  13   2    2.26    0.21
 -11  13   2    2.44    0.21
 -11  13   1   16.10    0.74
 -11  13   0    0.12    0.10
  11  13   0    0.05    0.10
 -11  13  -1   13.43    0.65
  11  13   1   14.64    0.68
 -11  13  -2    3.65    0.27
  11  13   2    3.42    0.28
  11  13   3    4.16    0.31
 -11  13  -3    4.50    0.30
  11  13   4    3.88    0.37
  12   0 -18    3.15    0.37
  12   0 -17   -0.14    0.08
  12   0 -16   21.07    0.92
  12   0 -15   -0.07    0.07
  12   0 -14   59.35    2.38
  12   0 -13   -0.03    0.07
  12   0 -12    4.16    0.24
  12   0 -11   -0.05    0.05
  12   0 -11   -0.02    0.04
  12   0 -10  133.73    5.31
  12   0 -10  138.05    5.30
  12   0  -9   -0.07    0.05
  12   0  -9   -0.02    0.04
  12   0  -8   71.92    2.82
  12   0  -7   -0.03    0.03
  12   0  -6   45.34    1.79
  12   0  -5   -0.01    0.03
  12   0  -4   18.51    0.75
  12   0  -3    0.00    0.02
  12   0  -2  218.36    8.55
  12   0  -1   -0.04    0.02
 -12   0   0  165.33    6.46
  12   0   1   -0.01    0.01
 -12   0  -1    0.05    0.02
 -12   0  -1    0.06    0.04
 -12   0  -2  113.52    4.34
 -12   0  -2  110.08    4.32
  12   0   2  110.12    4.35
  12   0   3    0.02    0.02
 -12   0  -3    0.04    0.04
 -12   0  -3    0.01    0.02
 -12   0  -4    2.88    0.13
 -12   0  -4    2.74    0.16
  12   0   4    3.06    0.14
 -12   0  -5    0.02    0.05
  12   0   5   -0.01    0.03
 -12   0  -5    0.00    0.03
  12   0   6  246.71    9.30
 -12   0  -6  233.74    9.31
 -12   0  -6  236.27    9.28
 -12   0  -7    0.03    0.05
  12   0   7    0.03    0.03
 -12   0  -7    0.01    0.03
 -12   0  -8   34.74    1.37
  12   0   8   34.68    1.38
 -12   0  -8   34.71    1.43
 -12   0  -9    0.10    0.08
  12   0   9    0.05    0.05
 -12   0 -10    0.34    0.10
 -12   0 -11   -0.06    0.08
 -12   0 -12   24.09    1.06
 -12   0 -13   -0.20    0.09
 -12   0 -14   62.64    2.58
 -12   0 -15    0.11    0.11
 -12   0 -16    8.21    0.50
  12   2 -19   11.68    0.57
  12  -2 -19   10.31    0.60
  12   2 -18    3.15    0.25
  12   2 -17    9.02    0.47
  12   2 -16    0.01    0.09
  12  -2 -16   -0.09    0.07
  12   2 -15    0.47    0.11
  12  -2 -15    0.66    0.11
  12   2 -14    5.31    0.30
  12  -2 -14    4.81    0.28
  12   2 -13   50.28    1.96
  12  -2 -13   46.09    1.94
  12  -2 -13   48.59    1.94
  12   2 -12    4.77    0.27
  12  -2 -12    4.82    0.26
  12   2 -11   15.64    0.68
  12   2 -10    1.78    0.14
  12   2  -9    0.30    0.03
  12   2  -9    0.25    0.07
  12   2  -8   27.55    1.13
  12   2  -8   27.76    1.09
  12   2  -7   44.21    1.77
  12   2  -7   44.82    1.74
  12  -2  -7   44.48    1.78
  12   2  -6   18.49    0.74
  12   2  -6   19.33    0.77
  12  -2  -6   18.53    0.78
  12   2  -5   44.04    1.73
  12   2  -5   41.95    1.70
  12  -2  -5   44.35    1.73
  12   2  -4    0.13    0.04
  12   2  -4    0.18    0.03
  12  -2  -4    0.13    0.05
  12   2  -3   74.98    2.83
  12   2  -3   70.61    2.82
  12  -2  -3   72.01    2.84
  12   2  -2    0.13    0.04
  12   2  -2    0.16    0.03
  12  -2  -2    0.13    0.05
 -12   2   1    0.07    0.04
  12   2  -1    0.04    0.03
  12   2  -1   -0.01    0.03
  12  -2  -1    0.03    0.04
  12   2   0   50.56    2.00
 -12   2   0   50.94    2.01
  12   2   0   51.55    1.99
 -12   2   0   53.35    2.01
  12  -2   0   49.50    2.01
  12   2   1   63.93    2.30
  12   2   1   57.43    2.28
 -12   2  -1   62.33    2.30
 -12   2  -1   59.03    2.30
 -12  -2  -1   50.08    2.31
  12  -2   1   59.64    2.30
 -12   2  -2    0.18    0.04
 -12   2  -2    0.24    0.05
  12   2   2    0.25    0.04
 -12  -2  -2    0.29    0.06
  12  -2   2    0.29    0.03
  12   2   3   98.21    3.86
 -12   2  -3   98.67    3.87
 -12   2  -3   99.45    3.86
 -12  -2  -3   99.43    3.87
 -12   2  -4    4.01    0.22
  12   2   4    4.37    0.20
 -12   2  -4    4.11    0.20
 -12  -2  -4    4.30    0.22
  12  -2   4    4.00    0.18
 -12   2  -5    6.71    0.32
 -12   2  -5    6.78    0.29
  12   2   5    6.31    0.30
 -12  -2  -5    6.05    0.31
  12  -2   5    6.83    0.27
 -12   2  -6   26.39    1.09
 -12   2  -6   26.04    1.05
  12   2   6   26.19    1.06
 -12  -2  -6   25.75    1.08
  12  -2   6   26.84    1.04
 -12   2  -7   22.22    0.95
  12   2   7   22.49    0.92
 -12   2  -7   20.67    0.91
 -12  -2  -7   23.04    0.95
  12  -2   7   23.82    0.89
  12   2   8    2.09    0.14
 -12   2  -8    1.78    0.13
 -12   2  -8    1.95    0.17
 -12  -2  -8    2.22    0.17
  12   2   9   81.38    3.27
 -12   2  -9   81.93    3.31
 -12   2  -9   83.04    3.26
 -12  -2  -9   85.75    3.31
  12   2  10    2.38    0.16
 -12   2 -10    2.46    0.16
 -12   2 -10    2.36    0.20
 -12  -2 -10    2.26    0.19
 -12   2 -11    3.14    0.25
 -12  -2 -11    2.76    0.22
 -12   2 -12    0.32    0.11
 -12  -2 -12    0.33    0.11
 -12   2 -13    1.51    0.20
 -12  -2 -13    1.08    0.16
 -12   2 -14    0.54    0.14
 -12  -2 -14    0.66    0.15
 -12   2 -15   24.43    1.15
 -12  -2 -15   26.85    1.16
 -12   2 -16    1.52    0.23
 -12  -2 -16    1.38    0.20
  12   4 -19    1.03    0.19
  12   4 -18    4.82    0.33
  12   4 -17    2.07    0.21
  12   4 -16   28.65    1.23
  12   4 -15    0.45    0.12
  12   4 -14    8.12    0.42
 -12   4  14    8.11    0.39
 -12   4  13   43.82    1.78
  12   4 -13   44.54    1.81
  12   4 -12   13.11    0.59
 -12   4  12   12.56    0.57
 -12   4  11    5.34    0.28
  12   4 -11    5.69    0.31
  12   4 -10   24.67    1.02
 -12   4  10   24.00    1.00
 -12   4   9   11.76    0.51
  12   4  -9   11.74    0.53
  12   4  -8   30.69    1.18
 -12   4   8   30.06    1.22
  12   4  -8   29.48    1.23
 -12   4   7    0.98    0.09
  12   4  -7    0.81    0.09
  12   4  -7    0.88    0.06
  12   4  -6   19.36    0.76
  12   4  -6   19.10    0.79
 -12   4   6   18.55    0.78
  12   4  -5    9.56    0.38
  12   4  -5    8.49    0.40
 -12   4   5    9.34    0.40
  12   4  -4    2.49    0.13
  12   4  -4    2.40    0.15
  12   4  -3   10.60    0.46
  12   4  -3   10.99    0.46
 -12   4   3   11.41    0.47
  12   4  -2  139.21    5.50
 -12   4   2  141.71    5.51
  12   4  -2  143.46    5.50
 -12   4   1    8.33    0.36
  12   4  -1    7.71    0.36
  12   4  -1    8.34    0.35
  12  -4  -1    8.66    0.37
 -12   4   0  111.15    4.52
  12   4   0  117.81    4.52
 -12   4   0  117.08    4.50
  12   4   0  114.47    4.50
  12  -4   0  118.76    4.52
 -12   4  -1   10.05    0.44
  12   4   1   10.52    0.42
 -12   4  -1   10.20    0.43
  12  -4   1   10.20    0.44
 -12   4  -2    5.89    0.28
 -12   4  -2    5.97    0.27
  12   4   2    6.00    0.28
  12   4   2    5.99    0.25
  12  -4   2    6.01    0.27
 -12   4  -3    9.85    0.43
  12   4   3   10.18    0.43
 -12   4  -3    9.58    0.42
 -12  -4  -3   10.34    0.44
  12  -4   3    9.39    0.41
 -12   4  -4   69.83    2.80
  12   4   4   69.53    2.79
 -12   4  -4   69.51    2.78
  12  -4   4   70.87    2.76
 -12  -4  -4   74.67    2.80
  12   4   5    4.19    0.23
 -12   4  -5    4.36    0.24
 -12   4  -5    4.65    0.23
  12  -4   5    4.49    0.19
 -12  -4  -5    4.69    0.24
 -12   4  -6   91.31    3.55
 -12   4  -6   89.45    3.52
  12   4   6   88.22    3.53
 -12  -4  -6   89.91    3.53
  12   4   7    1.72    0.14
 -12   4  -7    1.75    0.14
 -12   4  -7    1.86    0.15
 -12  -4  -7    1.77    0.14
  12   4   8    5.46    0.30
 -12   4  -8    5.88    0.29
 -12   4  -8    5.70    0.32
 -12  -4  -8    6.15    0.31
 -12   4  -9    0.40    0.11
  12   4   9    0.47    0.09
 -12   4  -9    0.36    0.08
 -12  -4  -9    0.60    0.11
  12   4  10    8.18    0.41
 -12   4 -10    8.30    0.40
 -12   4 -10    9.04    0.45
 -12  -4 -10    8.30    0.42
 -12   4 -11    1.17    0.16
 -12   4 -11    0.91    0.12
  12   4  11    0.73    0.12
 -12  -4 -11    1.18    0.15
 -12   4 -12   22.80    0.99
 -12   4 -12   23.66    1.04
  12   4  12   23.49    1.00
 -12  -4 -12   23.86    1.03
 -12   4 -13   10.29    0.55
 -12  -4 -13   10.57    0.53
 -12   4 -14   16.88    0.81
 -12  -4 -14   17.03    0.79
 -12   4 -15    0.00    0.11
 -12  -4 -15    0.05    0.11
 -12   4 -16    0.14    0.14
 -12  -4 -16    0.17    0.12
  12   6 -17    0.07    0.13
  12   6 -16    0.43    0.14
 -12   6  16    0.63    0.12
 -12   6  15   10.41    0.51
  12   6 -15   10.93    0.54
 -12   6  14    0.02    0.08
  12   6 -14   -0.04    0.09
 -12   6  13    6.24    0.34
  12   6 -13    6.39    0.36
 -12   6  12    0.31    0.09
  12   6 -12    0.40    0.11
 -12   6  11   37.49    1.51
  12   6 -11   36.28    1.52
 -12   6  10   43.34    1.75
  12   6 -10   42.89    1.76
  12   6  -9   48.37    1.97
 -12   6   9   49.52    1.97
 -12   6   8    5.78    0.30
  12   6  -8    5.52    0.30
  12   6  -7   45.92    1.87
 -12   6   7   47.15    1.87
  12   6  -6    3.65    0.21
  12   6  -6    3.67    0.18
  12   6  -5   80.72    3.15
  12   6  -5   79.15    3.13
 -12   6   5   79.69    3.15
  12   6  -4    2.99    0.16
  12   6  -4    2.61    0.17
 -12   6   4    2.76    0.17
 -12   6   4    2.99    0.17
  12   6  -3   67.00    2.62
  12   6  -3   63.78    2.62
 -12   6   3   67.41    2.63
 -12   6   3   68.14    2.63
  12   6  -2    3.79    0.21
 -12   6   2    4.25    0.21
 -12   6   2    4.22    0.21
  12   6  -2    4.05    0.21
  12   6  -1    1.37    0.10
 -12   6   1    1.48    0.11
  12   6  -1    1.35    0.11
 -12   6   1    1.36    0.11
  12   6   0    0.31    0.06
  12   6   0    0.32    0.05
 -12   6   0    0.48    0.08
  12   6   1  124.17    4.83
 -12   6  -1  123.24    4.82
  12   6   1  128.43    4.80
 -12   6  -1  126.20    4.80
  12  -6   1  115.07    4.82
  12   6   2    0.09    0.06
  12   6   2    0.12    0.03
 -12   6  -2    0.11    0.06
 -12   6  -2    0.03    0.03
  12  -6   2    0.12    0.04
 -12   6  -3  111.38    4.26
 -12   6  -3  109.29    4.25
  12   6   3  109.02    4.27
  12  -6   3  105.54    4.25
 -12   6  -4    5.73    0.28
  12   6   4    4.80    0.28
 -12   6  -4    5.97    0.27
  12  -6   4    5.41    0.25
 -12   6  -5    0.36    0.08
 -12   6  -5    0.22    0.07
  12   6   5    0.22    0.08
 -12  -6  -5    0.14    0.06
 -12   6  -6   16.62    0.72
  12   6   6   16.02    0.73
 -12   6  -6   17.05    0.73
 -12  -6  -6   17.42    0.73
 -12   6  -7    5.24    0.29
  12   6   7    5.78    0.30
 -12   6  -7    5.14    0.29
 -12  -6  -7    5.17    0.28
  12   6   8    0.02    0.07
 -12   6  -8    0.11    0.08
 -12   6  -8   -0.03    0.07
 -12  -6  -8    0.01    0.06
  12   6   9   33.86    1.42
 -12   6  -9   34.14    1.40
 -12   6  -9   34.96    1.43
 -12  -6  -9   33.96    1.41
  12   6  10    0.08    0.09
 -12   6 -10   -0.06    0.08
 -12   6 -10   -0.08    0.08
 -12  -6 -10   -0.01    0.07
  12   6  11   32.13    1.36
 -12   6 -11   32.96    1.39
 -12   6 -11   32.05    1.35
 -12  -6 -11   32.98    1.36
  12   6  12    1.04    0.15
 -12   6 -12    1.14    0.17
 -12   6 -12    1.26    0.15
 -12  -6 -12    1.41    0.16
 -12   6 -13    1.40    0.20
  12   6  13    1.58    0.18
 -12   6 -13    1.96    0.18
 -12  -6 -13    1.62    0.18
 -12   6 -14    0.61    0.15
 -12  -6 -14    0.47    0.13
 -12   6 -15    5.03    0.37
 -12   8  16   12.84    0.62
 -12   8  15    0.11    0.10
  12   8 -15    0.25    0.13
 -12   8  14    6.94    0.38
  12   8 -14    6.64    0.40
  12   8 -13    3.28    0.26
 -12   8  13    3.70    0.25
 -12   8  12    1.94    0.19
  12   8 -12    1.79    0.20
  12   8 -11    0.00    0.10
 -12   8  11    0.04    0.08
 -12   8  10   16.25    0.75
  12   8 -10   17.59    0.76
 -12   8   9    3.66    0.24
  12   8  -9    3.51    0.25
 -12   8   8   67.89    2.67
  12   8  -8   65.53    2.66
  12   8  -7    2.31    0.19
 -12   8   7    2.09    0.18
 -12   8   6    4.64    0.27
  12   8  -6    4.50    0.26
  12   8  -5    5.88    0.29
  12   8  -5    6.15    0.31
 -12   8   5    5.86    0.31
 -12   8   5    5.92    0.31
 -12   8   4    3.90    0.22
 -12   8   4    3.88    0.23
  12   8  -4    3.83    0.22
  12   8  -4    3.93    0.22
  12   8  -3   10.76    0.49
 -12   8   3   11.19    0.50
  12   8  -3   11.18    0.50
 -12   8   3   11.63    0.51
 -12   8   2    2.92    0.19
  12   8  -2    3.08    0.19
  12   8  -2    3.48    0.20
 -12   8   2    3.44    0.20
 -12   8   1    0.13    0.06
  12   8  -1    0.11    0.06
 -12   8   1    0.23    0.07
  12   8  -1    0.10    0.06
 -12   8   0   40.70    1.63
  12   8   0   39.53    1.63
 -12   8   0   40.29    1.62
  12   8   0   40.90    1.61
  12   8   1    8.18    0.41
 -12   8  -1    8.76    0.40
  12   8   2    1.18    0.14
 -12   8  -2    1.10    0.12
  12  -8   2    1.15    0.12
  12   8   3    2.59    0.19
 -12   8  -3    2.62    0.19
 -12   8  -4   33.55    1.39
  12   8   4   34.24    1.40
  12   8   5   24.80    1.06
 -12   8  -5   25.21    1.05
  12   8   6   14.01    0.63
 -12   8  -6   13.22    0.61
 -12   8  -7    0.57    0.11
  12   8   7    0.89    0.14
  12   8   8   17.03    0.80
 -12   8  -8   18.83    0.79
 -12   8  -9    0.86    0.13
  12   8   9    0.42    0.11
  12   8  10    7.69    0.41
 -12   8 -10    6.94    0.38
 -12   8 -11   -0.09    0.08
  12   8  11   -0.13    0.08
 -12   8 -12   12.05    0.59
  12   8  12   12.51    0.61
  12   8  13    2.99    0.26
 -12   8 -13    3.00    0.25
 -12   8 -14    2.96    0.28
  12   8  14    3.00    0.27
  12  10 -13   16.42    0.80
 -12  10  13   15.57    0.75
  12  10 -12    0.73    0.15
 -12  10  12    0.74    0.14
  12  10 -11    7.16    0.41
 -12  10  11    7.00    0.40
  12  10 -10    6.36    0.37
 -12  10  10    6.47    0.37
 -12  10   9    2.78    0.23
  12  10  -9    2.38    0.22
 -12  10   8   24.41    1.07
  12  10  -8   25.50    1.07
  12  10  -7    7.08    0.38
 -12  10   7    7.35    0.38
  12  10  -6    0.55    0.12
 -12  10   6    0.62    0.12
 -12  10   5   22.75    0.97
 -12  10   5   22.88    0.98
  12  10  -5   22.61    0.97
 -12  10   4    0.49    0.10
 -12  10   4    0.49    0.10
  12  10  -4    0.46    0.10
  12  10  -3   32.05    1.30
 -12  10   3   31.86    1.31
 -12  10   3   31.18    1.31
  12  10  -3   31.71    1.31
  12  10  -2    9.23    0.46
 -12  10   2    9.59    0.45
  12  10  -2    9.82    0.44
 -12  10   2    9.58    0.45
 -12  10   1   29.42    1.26
  12  10  -1   30.87    1.27
 -12  10   1   31.36    1.26
  12  10   0   55.67    2.27
 -12  10   0   56.95    2.24
 -12  10   0   55.83    2.25
  12  10   1   22.36    0.96
 -12  10  -1   21.93    0.94
  12  10   2    0.14    0.09
 -12  10  -2    0.08    0.09
  12  10   3    8.40    0.44
 -12  10  -3    8.73    0.43
 -12  10  -4    3.92    0.26
  12  10   4    3.82    0.27
 -12  10  -5    8.88    0.44
  12  10   5    8.41    0.45
  12  10   6    0.16    0.09
 -12  10  -6    0.32    0.11
 -12  10  -7    1.71    0.18
  12  10   7    2.05    0.21
 -12  10  -8    3.81    0.27
  12  10   8    3.93    0.29
 -12  10  -9   18.96    0.85
  12  10   9   19.08    0.88
 -12  10 -10   -0.09    0.10
  12  10  10   -0.09    0.11
 -12  12   9    0.04    0.11
  12  12  -9   -0.06    0.10
 -12  12   8   14.49    0.70
  12  12  -8   15.11    0.69
 -12  12   7    3.22    0.25
  12  12  -7    3.07    0.24
  12  12  -6   12.04    0.57
 -12  12   6   11.94    0.58
  12  12  -5    3.32    0.24
 -12  12   5    3.63    0.25
 -12  12   5    3.39    0.25
  12  12  -4    3.56    0.25
 -12  12   4    3.85    0.26
 -12  12   4    3.68    0.26
 -12  12   3    0.39    0.11
 -12  12   3    0.45    0.11
 -12  12   2   22.50    0.96
 -12  12   2   22.28    0.97
 -12  12   1    1.18    0.16
  12  12  -1    1.11    0.15
 -12  12   1    1.40    0.16
  12  12   0    3.70    0.25
 -12  12   0    2.87    0.23
 -12  12  -1    2.31    0.21
  12  12   1    2.64    0.22
  12  12   2    3.86    0.28
 -12  12  -2    3.83    0.26
  12  12   3   -0.06    0.09
 -12  12  -3    0.01    0.10
  12  12   4    0.18    0.11
 -12  12  -4    0.10    0.10
 -12  12  -5    0.79    0.14
  12  12   5    0.67    0.15
 -12  12  -6   18.75    0.85
  12  12   6   19.11    0.88
  13   1 -19    2.03    0.23
  13   1 -18    1.75    0.20
  13   1 -17   14.51    0.68
  13  -1 -17   14.75    0.68
  13   1 -16   11.13    0.54
  13  -1 -16   11.09    0.53
  13   1 -15    0.90    0.13
  13  -1 -15    0.91    0.12
  13   1 -14   43.56    1.75
  13  -1 -14   42.28    1.74
  13   1 -13   18.56    0.80
  13  -1 -13   18.38    0.79
  13   1 -12   20.98    0.89
  13  -1 -12   20.56    0.86
  13  -1 -12   20.87    0.88
  13   1 -11    5.15    0.28
  13  -1 -11    5.15    0.26
  13   1 -10    3.13    0.19
  13   1 -10    3.30    0.16
  13  -1 -10    3.23    0.18
  13   1  -9    0.29    0.04
  13   1  -9    0.24    0.06
  13  -1  -9    0.35    0.06
  13   1  -8    1.69    0.12
  13   1  -8    1.32    0.08
  13  -1  -8    1.21    0.10
  13   1  -7   17.49    0.69
  13   1  -7   16.36    0.70
  13  -1  -7   17.15    0.71
  13   1  -6   26.65    1.06
  13  -1  -6   26.68    1.07
  13   1  -5   62.63    2.40
  13  -1  -5   60.36    2.42
  13   1  -4   34.30    1.29
  13  -1  -4   31.15    1.30
  13   1  -3  148.48    5.54
  13  -1  -3  134.00    5.49
  13   1  -2   13.33    0.54
  13  -1  -2   13.54    0.55
  13   1  -1    0.01    0.02
  13  -1  -1    0.08    0.03
 -13   1   0   82.70    2.97
  13   1   0   78.37    2.97
 -13   1   0   79.13    2.98
  13  -1   0   64.63    2.96
 -13   1  -1    8.01    0.34
  13   1   1    7.44    0.33
 -13   1  -1    8.36    0.35
  13  -1   1    8.39    0.33
 -13  -1  -1    8.24    0.36
  13   1   2  106.27    4.17
 -13   1  -2  101.96    4.17
 -13   1  -2  104.40    4.18
  13  -1   2  114.37    4.20
 -13  -1  -2  109.24    4.19
 -13   1  -3   54.61    2.14
  13   1   3   56.59    2.14
 -13   1  -3   54.69    2.16
  13  -1   3   51.91    2.13
 -13  -1  -3   54.20    2.16
 -13  -1  -3   55.87    2.12
 -13   1  -4    0.65    0.06
 -13   1  -4    0.83    0.09
  13   1   4    0.71    0.07
 -13  -1  -4    0.61    0.08
  13  -1   4    0.56    0.05
 -13  -1  -4    0.70    0.04
 -13   1  -5   46.94    1.90
 -13   1  -5   48.18    1.86
  13   1   5   44.76    1.87
 -13  -1  -5   47.67    1.90
  13  -1   5   49.16    1.86
 -13  -1  -5   48.08    1.85
 -13   1  -6    1.73    0.11
  13   1   6    1.72    0.11
 -13   1  -6    1.75    0.15
 -13  -1  -6    1.80    0.09
  13  -1   6    1.86    0.10
 -13  -1  -6    2.17    0.15
 -13   1  -7    0.78    0.10
  13   1   7    0.61    0.07
 -13   1  -7    0.70    0.07
 -13  -1  -7    0.71    0.10
  13  -1   7    0.75    0.07
 -13   1  -8   13.82    0.62
  13   1   8   14.00    0.58
 -13   1  -8   13.77    0.57
  13  -1   8   12.83    0.57
 -13  -1  -8   14.22    0.62
  13   1   9    4.85    0.25
 -13   1  -9    4.83    0.29
 -13  -1  -9    5.11    0.30
 -13   1 -10    2.08    0.20
 -13  -1 -10    2.79    0.22
 -13   1 -11   34.14    1.49
 -13  -1 -11   36.76    1.49
 -13   1 -12    1.34    0.18
 -13  -1 -12    1.30    0.17
 -13   1 -13   28.24    1.25
 -13  -1 -13   28.73    1.24
 -13   1 -14    8.67    0.50
 -13  -1 -14    8.96    0.50
 -13   1 -15    6.78    0.42
 -13  -1 -15    6.99    0.43
 -13   1 -16    2.53    0.28
 -13  -1 -16    2.97    0.29
  13   3 -19    3.38    0.28
  13  -3 -19    3.20    0.31
  13   3 -18    6.80    0.41
  13  -3 -18    7.32    0.44
  13   3 -17    2.48    0.23
  13   3 -16   15.50    0.71
  13   3 -15    5.14    0.31
  13  -3 -15    4.75    0.28
  13   3 -14   38.34    1.60
  13  -3 -14   39.23    1.62
  13   3 -13    1.28    0.15
  13   3 -12    0.00    0.08
  13   3 -11   13.87    0.63
 -13   3  11   14.36    0.61
 -13   3  10    2.46    0.16
  13   3 -10    2.34    0.18
  13   3  -9   20.42    0.90
 -13   3   9   20.92    0.89
  13   3  -9   23.26    0.86
  13   3  -8   14.01    0.61
  13   3  -8   14.42    0.57
 -13   3   8   14.25    0.60
  13   3  -7   20.70    0.85
 -13   3   7   20.15    0.84
  13   3  -7   20.58    0.81
  13   3  -6  128.44    5.11
  13   3  -6  133.22    5.10
  13   3  -5   24.70    0.97
  13   3  -5   23.09    0.94
  13   3  -4    4.03    0.20
  13   3  -4    4.05    0.18
  13  -3  -4    3.87    0.21
  13   3  -3   94.82    3.62
  13   3  -3   92.06    3.61
  13  -3  -3   91.36    3.63
  13   3  -2   67.89    2.58
 -13   3   2   65.53    2.59
  13   3  -2   64.82    2.58
  13  -3  -2   65.73    2.60
  13   3  -1   62.89    2.46
  13   3  -1   60.95    2.47
 -13   3   1   63.92    2.47
  13  -3  -1   64.52    2.48
 -13   3   0   80.99    3.21
  13   3   0   81.67    3.21
  13   3   0   84.54    3.20
 -13   3   0   86.28    3.21
  13  -3   0   77.53    3.21
  13   3   1    0.41    0.05
 -13   3  -1    0.52    0.06
 -13   3  -1    0.58    0.06
  13   3   1    0.53    0.04
  13  -3   1    0.58    0.06
  13   3   2   61.35    2.48
 -13   3  -2   65.03    2.48
 -13   3  -2   63.80    2.48
  13  -3   2   64.02    2.47
 -13  -3  -2   62.08    2.50
  13   3   3   44.85    1.74
 -13   3  -3   44.75    1.74
 -13   3  -3   43.61    1.74
  13  -3   3   38.57    1.72
 -13  -3  -3   48.17    1.76
 -13   3  -4    0.52    0.06
  13   3   4    0.36    0.06
 -13   3  -4    0.41    0.07
  13  -3   4    0.58    0.04
 -13  -3  -4    0.42    0.07
 -13   3  -5   29.62    1.27
  13   3   5   32.52    1.26
 -13   3  -5   30.35    1.25
  13  -3   5   32.08    1.22
 -13  -3  -5   31.64    1.27
  13   3   6   40.98    1.63
 -13   3  -6   40.78    1.65
 -13   3  -6   39.95    1.61
 -13  -3  -6   40.42    1.64
  13  -3   6   40.85    1.59
  13   3   7   27.18    1.14
 -13   3  -7   28.83    1.13
 -13   3  -7   27.74    1.17
 -13  -3  -7   28.10    1.16
 -13   3  -8  102.82    3.89
  13   3   8   84.78    3.89
 -13   3  -8  107.76    3.94
 -13  -3  -8  101.75    3.92
 -13   3  -9   28.13    1.15
 -13   3  -9   27.85    1.20
  13   3   9   28.70    1.17
 -13  -3  -9   28.55    1.19
  13   3  10    5.26    0.28
 -13   3 -10    5.11    0.32
 -13   3 -10    5.25    0.27
 -13  -3 -10    5.16    0.31
 -13   3 -11   29.87    1.27
 -13   3 -11   28.08    1.23
  13   3  11   29.63    1.23
 -13  -3 -11   31.18    1.27
 -13   3 -12    0.16    0.11
 -13  -3 -12    0.25    0.10
 -13   3 -13    1.92    0.22
 -13  -3 -13    2.53    0.23
 -13   3 -14   19.53    0.92
 -13  -3 -14   19.98    0.91
 -13   3 -15    0.06    0.11
 -13  -3 -15    0.08    0.12
 -13   3 -16   20.31    0.97
 -13  -3 -16   20.39    0.96
  13   5 -18    0.25    0.13
  13   5 -17    3.44    0.28
  13   5 -16   -0.08    0.09
 -13   5  15    0.79    0.12
  13   5 -15    0.92    0.15
 -13   5  14    0.23    0.09
  13   5 -14    0.13    0.10
 -13   5  13    3.19    0.21
  13   5 -13    3.04    0.24
 -13   5  12    3.39    0.22
  13   5 -12    3.36    0.23
  13   5 -11   30.03    1.24
 -13   5  11   29.32    1.22
  13   5 -10    6.47    0.34
 -13   5  10    6.52    0.33
  13   5  -9   86.15    3.45
 -13   5   9   88.17    3.44
 -13   5   8    6.34    0.31
  13   5  -8    6.29    0.32
  13   5  -7   15.31    0.68
 -13   5   7   16.46    0.68
  13   5  -7   15.86    0.64
  13   5  -6    4.56    0.20
 -13   5   6    4.50    0.23
  13   5  -6    3.81    0.22
 -13   5   5    0.27    0.06
  13   5  -5    0.28    0.05
  13   5  -5    0.48    0.07
  13   5  -4    0.76    0.07
  13   5  -4    0.59    0.07
 -13   5   4    0.99    0.09
  13   5  -3   86.26    3.45
 -13   5   3   89.50    3.46
 -13   5   3   89.33    3.46
  13   5  -3   87.55    3.45
 -13   5   2   13.59    0.59
  13   5  -2   14.61    0.59
  13   5  -2   13.81    0.59
 -13   5   2   14.70    0.59
  13   5  -1   36.41    1.46
  13   5  -1   36.19    1.45
 -13   5   1   36.51    1.46
  13  -5  -1   37.24    1.47
  13   5   0   38.09    1.52
 -13   5   0   40.54    1.50
 -13   5   0   36.85    1.52
  13   5   0   38.42    1.50
  13  -5   0   36.87    1.53
  13   5   1    0.01    0.03
  13   5   1   -0.06    0.04
 -13   5  -1    0.01    0.03
 -13   5  -1    0.02    0.05
  13  -5   1   -0.01    0.04
 -13   5  -2    5.14    0.24
  13   5   2    5.48    0.26
  13   5   2    5.36    0.22
 -13   5  -2    4.92    0.25
  13  -5   2    5.29    0.25
 -13   5  -3   32.58    1.32
 -13   5  -3   33.44    1.33
  13   5   3   32.52    1.33
  13  -5   3   33.43    1.31
 -13   5  -4   17.94    0.73
  13   5   4   17.44    0.74
 -13   5  -4   17.55    0.73
 -13  -5  -4   16.80    0.74
  13  -5   4   17.10    0.70
 -13   5  -5    0.21    0.06
  13   5   5    0.30    0.07
 -13   5  -5    0.19    0.06
 -13  -5  -5    0.40    0.08
 -13   5  -6   16.09    0.70
  13   5   6   16.73    0.70
 -13   5  -6   15.78    0.68
 -13  -5  -6   16.07    0.70
 -13   5  -7    9.11    0.43
 -13   5  -7    9.68    0.45
  13   5   7    9.62    0.44
 -13  -5  -7    8.98    0.44
 -13   5  -8    5.21    0.27
 -13   5  -8    4.99    0.29
  13   5   8    4.68    0.28
 -13  -5  -8    4.91    0.28
 -13   5  -9    3.84    0.24
 -13   5  -9    4.12    0.27
  13   5   9    3.86    0.24
 -13  -5  -9    3.83    0.24
 -13   5 -10    5.64    0.31
  13   5  10    6.02    0.33
 -13   5 -10    5.96    0.35
 -13  -5 -10    5.94    0.32
  13   5  11   22.68    0.99
 -13   5 -11   23.11    1.02
 -13   5 -11   22.44    0.97
 -13  -5 -11   23.83    1.00
  13   5  12    7.37    0.41
 -13   5 -12    7.92    0.39
 -13   5 -12    7.64    0.43
 -13  -5 -12    8.02    0.42
 -13   5 -13    1.72    0.21
 -13  -5 -13    1.66    0.19
 -13   5 -14    0.82    0.16
 -13  -5 -14    1.30    0.18
 -13   5 -15    0.75    0.17
 -13  -5 -15    0.88    0.16
 -13  -5 -16    1.86    0.25
  13   7 -16    3.28    0.29
 -13   7  16    3.49    0.25
  13   7 -15    0.92    0.16
 -13   7  15    0.61    0.12
  13   7 -14   18.55    0.86
 -13   7  14   19.39    0.84
 -13   7  13    1.24    0.15
  13   7 -13    1.52    0.18
 -13   7  12   15.29    0.69
  13   7 -12   15.43    0.71
  13   7 -11   42.04    1.73
 -13   7  11   42.01    1.72
 -13   7  10    6.01    0.32
  13   7 -10    5.44    0.32
  13   7  -9   44.28    1.84
 -13   7   9   46.29    1.84
 -13   7   8   72.11    2.82
  13   7  -8   69.55    2.82
 -13   7   7    3.79    0.23
  13   7  -7    3.29    0.22
  13   7  -6   19.85    0.83
  13   7  -6   20.76    0.85
 -13   7   6   19.86    0.85
  13   7  -5    6.30    0.30
 -13   7   5    6.83    0.33
  13   7  -5    6.47    0.32
 -13   7   4   10.37    0.45
 -13   7   4    9.90    0.45
  13   7  -4    9.89    0.45
  13   7  -4    9.94    0.44
  13   7  -3   28.81    1.19
 -13   7   3   29.94    1.20
  13   7  -3   29.68    1.19
 -13   7   2   15.45    0.66
 -13   7   2   15.15    0.66
  13   7  -2   15.27    0.66
  13   7  -2   16.03    0.65
 -13   7   1   31.87    1.27
  13   7  -1   31.75    1.28
  13   7  -1   31.58    1.26
 -13   7   1   30.65    1.28
  13   7   0  111.14    4.26
  13   7   0  108.01    4.23
 -13   7   0  106.30    4.25
  13   7   1    8.90    0.41
 -13   7  -1    8.81    0.41
  13   7   1    8.88    0.38
  13  -7   1    8.62    0.40
 -13   7  -2   32.94    1.35
  13   7   2   31.91    1.36
  13  -7   2   34.75    1.34
  13   7   3    0.23    0.08
 -13   7  -3    0.18    0.07
  13  -7   3    0.17    0.05
 -13   7  -4   11.20    0.50
  13   7   4   11.10    0.51
  13   7   5    0.57    0.11
 -13   7  -5    0.53    0.10
  13   7   6   19.51    0.82
 -13   7  -6   19.97    0.80
 -13  -7  -6   16.65    0.81
 -13   7  -7    0.01    0.07
  13   7   7   -0.01    0.07
 -13   7  -7   -0.04    0.08
 -13  -7  -7   -0.01    0.06
  13   7   8   26.24    1.13
 -13   7  -8   26.10    1.13
 -13   7  -8   26.86    1.12
 -13  -7  -8   27.50    1.12
 -13   7  -9    0.14    0.09
 -13   7  -9    0.20    0.09
  13   7   9    0.03    0.09
 -13  -7  -9    0.24    0.09
 -13   7 -10    4.72    0.29
  13   7  10    4.90    0.31
 -13   7 -10    4.65    0.30
 -13   7 -11    0.36    0.12
 -13   7 -11    0.33    0.11
  13   7  11    0.36    0.11
  13   7  12    6.81    0.39
 -13   7 -12    6.66    0.37
 -13   7 -12    6.04    0.39
 -13   7 -13    1.14    0.16
  13   7  13    1.14    0.17
 -13   7 -13    1.38    0.19
 -13   7 -14    2.63    0.27
 -13   9  15    7.14    0.44
 -13   9  14    0.89    0.15
  13   9 -14    1.05    0.18
  13   9 -13    0.09    0.12
 -13   9  13    0.09    0.10
  13   9 -12    0.12    0.12
 -13   9  12    0.14    0.10
 -13   9  11   14.10    0.64
  13   9 -11   13.24    0.64
  13   9 -10    0.17    0.10
 -13   9  10   -0.07    0.07
  13   9  -9   22.25    0.98
 -13   9   9   23.57    0.99
 -13   9   8    0.20    0.09
  13   9  -8    0.20    0.09
  13   9  -7    2.09    0.19
 -13   9   7    2.09    0.18
  13   9  -6    3.24    0.22
 -13   9   6    3.48    0.23
 -13   9   5   22.25    0.96
  13   9  -5   22.42    0.95
 -13   9   5   23.00    0.95
  13   9  -4    2.63    0.19
  13   9  -4    2.51    0.18
 -13   9   4    2.80    0.20
 -13   9   4    2.85    0.19
  13   9  -3   25.48    1.04
 -13   9   3   24.99    1.04
 -13   9   3   25.55    1.04
  13   9  -3   23.79    1.03
  13   9  -2    0.52    0.09
  13   9  -2    0.36    0.09
 -13   9   2    0.59    0.09
 -13   9   2    0.58    0.09
 -13   9   1    0.37    0.08
 -13   9   1    0.49    0.10
  13   9  -1    0.36    0.09
  13   9  -1    0.41    0.08
 -13   9   0    2.86    0.18
  13   9   0    2.61    0.20
 -13   9   0    2.53    0.18
  13   9   1   16.94    0.74
 -13   9  -1   16.22    0.72
 -13   9  -2    9.46    0.45
  13   9   2    9.50    0.46
  13   9   3   69.96    2.79
 -13   9  -3   68.99    2.77
 -13   9  -4   -0.06    0.08
  13   9   4    0.05    0.08
  13   9   5    9.84    0.47
 -13   9  -5    8.54    0.45
  13   9   6   24.47    1.06
 -13   9  -6   24.37    1.04
  13   9   7    2.51    0.23
 -13   9  -7    2.89    0.22
 -13   9  -8    5.89    0.33
  13   9   8    6.05    0.36
 -13   9  -9    5.90    0.35
  13   9   9    6.05    0.37
  13   9  10    4.69    0.33
 -13   9 -10    4.83    0.31
 -13   9 -11   20.35    0.88
  13   9  11   19.02    0.90
 -13   9 -12    0.06    0.10
  13   9  12   -0.03    0.11
 -13  11  11    0.09    0.10
  13  11 -11   -0.01    0.12
 -13  11  10   -0.02    0.09
  13  11 -10   -0.01    0.11
 -13  11   9    0.02    0.10
  13  11  -9    0.05    0.11
  13  11  -8    7.68    0.42
 -13  11   8    8.32    0.43
  13  11  -7    4.48    0.29
 -13  11   7    4.76    0.30
 -13  11   6   32.74    1.36
  13  11  -6   31.85    1.35
 -13  11   5    5.45    0.30
  13  11  -5    5.07    0.30
 -13  11   5    4.92    0.30
 -13  11   4    3.18    0.23
  13  11  -4    3.48    0.23
 -13  11   4    3.72    0.24
 -13  11   3    3.70    0.25
 -13  11   3    4.26    0.26
  13  11  -3    4.07    0.25
 -13  11   2    2.90    0.22
  13  11  -2    3.14    0.22
 -13  11   2    3.00    0.21
  13  11  -1   -0.01    0.08
 -13  11   1    0.07    0.08
 -13  11   1    0.03    0.07
  13  11   0   19.52    0.87
 -13  11   0   20.03    0.86
  13  11   1    0.57    0.12
 -13  11  -1    0.89    0.13
  13  11   2   15.58    0.73
 -13  11  -2   16.20    0.72
 -13  11  -3    1.90    0.18
  13  11   3    1.69    0.19
  13  11   4    2.57    0.24
 -13  11  -4    2.88    0.22
  13  11   5    8.94    0.47
 -13  11  -5    8.74    0.45
 -13  11  -6    7.19    0.41
  13  11   6    8.05    0.43
  13  11   7    1.06    0.17
 -13  11  -7    1.01    0.15
 -13  11  -8    1.67    0.19
  13  11   8    1.80    0.21
  13  13  -7    1.18    0.16
  13  13  -6    1.03    0.16
 -13  13   6    1.03    0.16
 -13  13   5   23.83    1.04
 -13  13   4    0.05    0.09
 -13  13   4    0.06    0.09
 -13  13   3   16.43    0.74
 -13  13   3   16.13    0.75
 -13  13   2   -0.02    0.09
 -13  13   1    0.67    0.13
  13  13   0    0.24    0.11
 -13  13   0    0.20    0.11
 -13  13  -1    0.04    0.10
  13  13   1    0.17    0.11
  13  13   2    4.66    0.32
 -13  13  -2    4.22    0.30
  13  13   3   19.50    0.90
  14   0 -18   28.41    1.22
  14   0 -17   -0.02    0.09
  14   0 -16    4.03    0.27
  14   0 -15   -0.02    0.08
  14   0 -14   20.52    0.89
  14   0 -13   -0.06    0.06
  14   0 -12   12.47    0.56
  14   0 -11   -0.04    0.05
  14   0 -11   -0.01    0.04
  14   0 -10   57.71    2.35
  14   0 -10   60.58    2.33
  14   0  -9    0.00    0.04
  14   0  -8   57.04    2.25
  14   0  -7    0.02    0.04
  14   0  -6   80.16    3.13
  14   0  -5    0.00    0.03
  14   0  -4   38.90    1.53
  14   0  -3    0.10    0.03
  14   0  -1    0.00    0.03
 -14   0   0   38.23    1.72
  14   0   0   48.70    1.70
  14   0   1    0.00    0.02
 -14   0  -1    0.04    0.04
 -14   0  -2  415.83   15.72
 -14   0  -2  402.54   15.86
  14   0   2  393.78   15.74
 -14   0  -3   -0.10    0.02
  14   0   3   -0.11    0.03
 -14   0  -3   -0.09    0.05
  14   0   4   30.45    1.16
 -14   0  -4   28.03    1.18
 -14   0  -4   29.16    1.15
 -14   0  -5    0.04    0.05
 -14   0  -5    0.00    0.03
  14   0   5    0.00    0.03
 -14   0  -6   26.32    1.05
  14   0   6   26.52    1.07
 -14   0  -6   26.98    1.10
 -14   0  -7    0.04    0.06
 -14   0  -7    0.00    0.03
  14   0   7    0.06    0.04
 -14   0  -8    3.29    0.22
  14   0   8    3.31    0.17
 -14   0  -9   -0.08    0.07
 -14   0 -10   46.14    1.90
 -14   0 -11    0.09    0.09
 -14   0 -12    9.25    0.49
 -14   0 -13   -0.09    0.09
 -14   0 -14   61.99    2.55
 -14   0 -15   -0.15    0.09
 -14   0 -16   35.45    1.55
  14   2 -20    3.64    0.32
  14   2 -19    0.86    0.16
  14   2 -18    1.25    0.17
  14   2 -17   26.87    1.17
  14  -2 -17   27.66    1.24
  14   2 -16   -0.12    0.09
  14  -2 -16   -0.05    0.08
  14   2 -15   16.79    0.76
  14  -2 -15   16.84    0.74
  14   2 -14   10.11    0.49
  14  -2 -14   10.14    0.48
  14   2 -13    0.03    0.08
  14  -2 -13   -0.07    0.06
  14   2 -12    4.65    0.27
  14  -2 -12    4.64    0.26
  14   2 -11   18.89    0.82
  14  -2 -11   19.56    0.82
  14   2 -10    0.49    0.06
  14   2 -10    0.41    0.08
  14  -2 -10    0.52    0.08
  14   2  -9  117.68    4.58
  14   2  -9  117.29    4.63
  14  -2  -9  118.85    4.62
  14   2  -8    3.18    0.19
  14   2  -8    3.28    0.15
  14  -2  -8    3.35    0.19
  14   2  -7  121.41    4.93
  14   2  -7  130.05    4.91
  14  -2  -7  127.03    4.94
  14   2  -6   70.68    2.78
  14   2  -6   72.31    2.81
  14  -2  -6   71.22    2.81
  14   2  -5    4.64    0.21
  14   2  -5    4.76    0.23
  14  -2  -5    4.78    0.24
  14   2  -4    2.28    0.13
  14   2  -4    2.15    0.11
  14  -2  -4    2.10    0.14
  14   2  -3   65.02    2.55
  14   2  -3   65.15    2.54
  14  -2  -3   65.16    2.56
  14   2  -2    1.45    0.09
  14   2  -2    1.58    0.09
  14  -2  -2    1.78    0.11
  14   2  -1  258.29    9.74
 -14   2   1  239.72    9.74
  14   2  -1  244.29    9.73
  14  -2  -1  254.44    9.78
 -14   2   0   41.36    1.66
 -14   2   0   42.99    1.67
  14   2   0   43.53    1.65
  14  -2   0   41.19    1.66
 -14   2  -1   10.50    0.43
  14   2   1   10.33    0.42
 -14   2  -1   10.43    0.44
  14   2   1   10.68    0.43
  14  -2   1   10.33    0.43
  14   2   2   30.89    1.25
 -14   2  -2   30.96    1.25
 -14   2  -2   30.87    1.24
  14  -2   2   29.51    1.23
 -14  -2  -2   34.89    1.27
 -14   2  -3    1.33    0.10
  14   2   3    1.39    0.10
 -14   2  -3    1.17    0.10
 -14  -2  -3    1.47    0.11
  14  -2   3    1.34    0.07
 -14   2  -4    6.31    0.30
 -14   2  -4    6.28    0.28
  14   2   4    6.08    0.29
 -14  -2  -4    6.67    0.31
  14  -2   4    6.41    0.26
  14   2   5   99.17    3.81
 -14   2  -5   97.07    3.83
 -14   2  -5   96.98    3.80
 -14  -2  -5   97.11    3.83
  14  -2   5   96.85    3.79
  14   2   6    4.68    0.25
 -14   2  -6    5.06    0.24
 -14   2  -6    5.15    0.28
  14  -2   6    5.65    0.23
 -14  -2  -6    5.17    0.27
  14   2   7   32.41    1.33
 -14   2  -7   34.63    1.32
 -14   2  -7   34.44    1.36
 -14  -2  -7   34.11    1.35
  14  -2   7   29.42    1.30
  14   2   8    0.00    0.05
 -14   2  -8    0.01    0.05
 -14   2  -8    0.03    0.07
 -14  -2  -8    0.02    0.07
 -14   2  -9    9.29    0.40
  14   2   9    7.89    0.41
 -14   2  -9    9.10    0.46
 -14  -2  -9    9.70    0.45
 -14   2 -10   14.46    0.68
  14   2  10   14.04    0.63
 -14  -2 -10   15.14    0.68
 -14   2 -11   14.01    0.67
 -14  -2 -11   14.35    0.67
 -14   2 -12   12.21    0.61
 -14  -2 -12   12.62    0.61
 -14   2 -13   42.21    1.82
 -14  -2 -13   44.56    1.82
 -14   2 -14    2.34    0.26
 -14  -2 -14    2.47    0.25
 -14   2 -15    3.79    0.31
 -14  -2 -15    4.17    0.33
 -14   2 -16    0.49    0.18
 -14  -2 -16    0.36    0.15
  14   4 -19    1.68    0.31
  14   4 -18    2.78    0.26
  14   4 -17   14.94    0.71
  14   4 -16    0.01    0.09
  14   4 -15    3.68    0.27
  14   4 -14   10.79    0.53
  14   4 -13    0.32    0.11
 -14   4  12   53.86    2.12
  14   4 -12   52.06    2.14
 -14   4  11   27.83    1.13
  14   4 -11   27.18    1.15
 -14   4  10   10.21    0.46
  14   4 -10   10.28    0.48
 -14   4   9   13.55    0.59
  14   4  -9   14.03    0.61
  14   4  -8    6.24    0.31
 -14   4   8    6.16    0.30
  14   4  -8    6.46    0.27
 -14   4   7    0.30    0.06
  14   4  -7    0.34    0.04
  14   4  -7    0.34    0.07
  14   4  -6   43.06    1.69
 -14   4   6   44.57    1.72
  14   4  -6   41.45    1.72
  14   4  -5    2.88    0.16
 -14   4   5    2.68    0.15
  14   4  -5    2.47    0.13
  14   4  -4   78.41    3.02
  14   4  -4   76.09    3.03
  14   4  -3    3.08    0.15
 -14   4   3    2.92    0.17
  14   4  -3    3.12    0.16
  14  -4  -3    2.97    0.18
  14   4  -2    1.97    0.12
 -14   4   2    2.25    0.14
  14   4  -2    1.97    0.12
  14   4  -1   28.60    1.16
 -14   4   1   28.91    1.16
  14   4  -1   28.60    1.15
  14  -4  -1   29.60    1.17
 -14   4   0  129.13    4.90
  14   4   0  124.41    4.91
 -14   4   0  124.83    4.91
  14   4   0  123.96    4.89
  14  -4   0  127.51    4.92
 -14   4  -1    1.68    0.12
  14   4   1    1.95    0.09
  14   4   1    1.90    0.12
 -14   4  -1    1.86    0.11
  14  -4   1    1.46    0.11
  14   4   2   47.72    1.85
 -14   4  -2   46.70    1.87
  14   4   2   47.76    1.89
 -14   4  -2   47.87    1.88
 -14   4  -3    8.93    0.39
 -14   4  -3    9.33    0.39
  14   4   3    9.13    0.40
  14  -4   3    8.76    0.37
 -14  -4  -3    8.21    0.41
 -14   4  -4   86.44    3.42
  14   4   4   84.98    3.42
 -14   4  -4   82.39    3.41
  14  -4   4   87.52    3.39
 -14  -4  -4   93.51    3.43
 -14   4  -5    1.39    0.11
  14   4   5    1.42    0.12
 -14   4  -5    1.36    0.12
  14  -4   5    1.43    0.07
 -14  -4  -5    1.20    0.12
 -14   4  -6   -0.03    0.05
 -14   4  -6    0.03    0.06
  14   4   6    0.01    0.05
 -14  -4  -6    0.05    0.06
 -14   4  -7    1.50    0.15
  14   4   7    1.67    0.14
 -14   4  -7    1.54    0.13
 -14  -4  -7    1.82    0.15
 -14   4  -8   69.14    2.83
  14   4   8   68.59    2.81
 -14   4  -8   72.14    2.79
 -14  -4  -8   72.77    2.82
 -14   4  -9    4.07    0.26
  14   4   9    3.66    0.23
 -14   4  -9    3.41    0.22
 -14  -4  -9    3.59    0.24
  14   4  10   52.77    2.13
 -14   4 -10   53.35    2.17
 -14   4 -10   53.15    2.11
 -14  -4 -10   52.35    2.15
  14   4  11    0.23    0.09
 -14   4 -11    0.15    0.10
 -14   4 -11    0.18    0.08
 -14  -4 -11    0.23    0.10
 -14   4 -12    2.62    0.23
 -14  -4 -12    2.59    0.22
 -14   4 -13    5.43    0.36
 -14  -4 -13    5.28    0.34
 -14   4 -14   -0.12    0.10
 -14  -4 -14    0.03    0.11
 -14   4 -15   -0.12    0.12
 -14  -4 -15    0.00    0.11
 -14  -4 -16   11.25    0.74
  14   6 -17    2.41    0.24
 -14   6  16    0.67    0.12
  14   6 -16    0.52    0.13
  14   6 -15   28.16    1.22
 -14   6  15   28.70    1.20
  14   6 -14    1.88    0.20
 -14   6  14    1.88    0.18
  14   6 -13   42.87    1.79
 -14   6  13   44.36    1.78
 -14   6  12    0.14    0.08
  14   6 -12    0.17    0.09
  14   6 -11   30.29    1.27
 -14   6  11   30.47    1.26
 -14   6  10    2.31    0.18
  14   6 -10    1.87    0.18
 -14   6   9    6.89    0.36
  14   6  -9    7.53    0.37
 -14   6   8    0.09    0.07
  14   6  -8    0.03    0.07
 -14   6   7   17.20    0.73
  14   6  -7   17.25    0.74
  14   6  -6    4.26    0.23
  14   6  -6    3.83    0.20
 -14   6   6    4.04    0.22
  14   6  -5    6.68    0.32
  14   6  -5    6.60    0.30
 -14   6   5    6.68    0.32
 -14   6   4    3.97    0.21
  14   6  -4    3.80    0.20
 -14   6   4    3.63    0.21
  14   6  -4    4.07    0.21
  14   6  -3   39.45    1.53
  14   6  -3   34.99    1.52
 -14   6   3   40.41    1.54
  14   6  -2   13.45    0.57
 -14   6   2   13.16    0.58
  14   6  -2   13.79    0.58
 -14   6   2   13.68    0.58
  14   6  -1   82.30    3.22
 -14   6   1   84.18    3.23
  14   6  -1   83.19    3.23
  14  -6  -1   78.95    3.24
  14   6   0    0.05    0.04
  14   6   0   -0.02    0.04
 -14   6   0   -0.01    0.05
  14  -6   0   -0.06    0.04
  14   6   1    1.44    0.09
 -14   6  -1    1.39    0.12
  14   6   1    1.16    0.12
  14  -6   1    1.51    0.11
 -14   6  -2   -0.04    0.03
  14   6   2    0.00    0.05
 -14   6  -2    0.00    0.05
  14  -6   2   -0.01    0.04
  14   6   3    0.70    0.10
 -14   6  -3    0.78    0.10
 -14   6  -3    0.67    0.08
  14  -6   3    0.56    0.07
 -14   6  -4    0.52    0.08
  14   6   4    0.42    0.09
 -14   6  -4    0.38    0.08
  14  -6   4    0.45    0.06
 -14   6  -5   56.21    2.26
  14   6   5   62.54    2.28
 -14   6  -5   56.62    2.26
 -14  -6  -5   51.62    2.27
 -14   6  -6    1.45    0.14
 -14   6  -6    1.58    0.15
  14   6   6    1.31    0.14
 -14  -6  -6    1.59    0.15
 -14   6  -7   16.46    0.74
 -14   6  -7   16.63    0.72
  14   6   7   16.09    0.73
 -14  -6  -7   17.91    0.74
 -14   6  -8    0.59    0.11
 -14   6  -8    0.82    0.13
  14   6   8    0.81    0.12
 -14  -6  -8    0.74    0.12
 -14   6  -9    2.91    0.20
 -14   6  -9    2.72    0.22
  14   6   9    2.47    0.22
 -14  -6  -9    3.14    0.21
  14   6  10    1.10    0.15
 -14   6 -10    1.11    0.13
 -14   6 -10    1.26    0.16
 -14  -6 -10    1.10    0.14
  14   6  11   25.18    1.10
 -14   6 -11   25.50    1.08
 -14   6 -11   25.83    1.12
 -14  -6 -11   25.47    1.09
 -14   6 -12   -0.03    0.09
  14   6  12    0.07    0.09
 -14   6 -12    0.03    0.09
 -14  -6 -12    0.03    0.09
 -14   6 -13    6.35    0.40
 -14   6 -13    6.32    0.40
  14   6  13    6.56    0.37
 -14  -6 -13    6.08    0.37
 -14   6 -14    3.60    0.30
 -14  -6 -14    3.39    0.28
 -14   6 -15    1.93    0.27
 -14   8  16    0.11    0.11
 -14   8  15    2.15    0.21
  14   8 -15    1.69    0.20
  14   8 -14    2.36    0.23
 -14   8  14    2.54    0.22
  14   8 -13    0.48    0.14
 -14   8  13    0.29    0.10
 -14   8  12   40.64    1.68
  14   8 -12   41.00    1.69
  14   8 -11   20.31    0.91
 -14   8  11   20.84    0.90
  14   8 -10    6.02    0.34
 -14   8  10    6.09    0.34
 -14   8   9   10.07    0.48
  14   8  -9    9.80    0.48
 -14   8   8    7.28    0.39
  14   8  -8    8.11    0.40
  14   8  -7    0.20    0.08
 -14   8   7    0.04    0.07
 -14   8   6   38.25    1.50
  14   8  -6   35.12    1.49
  14   8  -5    2.17    0.17
  14   8  -5    2.93    0.18
 -14   8   5    3.29    0.19
  14   8  -4   56.76    2.40
 -14   8   4   63.37    2.41
  14   8  -4   60.16    2.40
 -14   8   4   61.38    2.41
 -14   8   3   14.35    0.60
  14   8  -3   12.96    0.59
 -14   8   3   13.51    0.60
  14   8  -3   13.65    0.59
 -14   8   2    0.95    0.11
  14   8  -2    0.76    0.10
  14   8  -2    1.08    0.10
 -14   8   2    1.08    0.11
  14   8  -1   42.29    1.63
  14   8  -1   39.85    1.60
 -14   8   1   38.20    1.62
 -14   8   1   40.39    1.61
  14   8   0   18.53    0.79
 -14   8   0   17.73    0.78
  14   8   0   19.25    0.78
 -14   8  -1    6.84    0.33
  14   8   1    6.51    0.34
  14  -8   1    5.97    0.32
 -14   8  -2   36.47    1.49
  14   8   2   36.21    1.50
  14  -8   2   36.96    1.48
 -14   8  -3    0.14    0.08
  14   8   3    0.21    0.09
 -14   8  -4   18.35    0.78
  14   8   4   17.97    0.80
  14   8   5   18.28    0.81
 -14   8  -5   18.56    0.79
 -14   8  -6   -0.10    0.07
  14   8   6   -0.11    0.08
 -14   8  -7   18.09    0.79
  14   8   7   18.26    0.81
 -14   8  -8   21.19    0.92
  14   8   8   21.54    0.94
 -14   8  -9    0.24    0.10
  14   8   9    0.25    0.11
 -14   8 -10   20.59    0.92
  14   8  10   21.83    0.95
 -14   8 -11    1.33    0.16
  14   8  11    1.32    0.18
 -14   8 -12    0.84    0.15
  14   8  12    0.76    0.15
  14   8  13    0.04    0.11
 -14   8 -13   -0.08    0.10
  14  10 -13   -0.04    0.12
 -14  10  13   -0.09    0.09
 -14  10  12    8.02    0.44
  14  10 -12    8.34    0.46
  14  10 -11    5.63    0.34
 -14  10  11    5.66    0.35
 -14  10  10   -0.07    0.09
  14  10 -10   -0.02    0.09
  14  10  -9   15.68    0.73
 -14  10   9   16.26    0.73
 -14  10   8    0.39    0.11
  14  10  -8    0.34    0.11
 -14  10   7   34.90    1.42
  14  10  -7   33.25    1.41
  14  10  -6    4.37    0.26
 -14  10   6    4.36    0.27
 -14  10   5    1.06    0.13
  14  10  -5    1.22    0.14
 -14  10   5    1.05    0.14
 -14  10   4   13.47    0.61
  14  10  -4   13.22    0.60
 -14  10   4   13.17    0.60
  14  10  -3   26.16    1.08
  14  10  -3   25.92    1.10
 -14  10   3   26.63    1.10
 -14  10   3   25.79    1.10
  14  10  -2    0.14    0.08
  14  10  -2    0.11    0.08
 -14  10   2    0.20    0.09
 -14  10   2    0.09    0.07
  14  10  -1   21.01    0.93
 -14  10   1   22.03    0.93
 -14  10   1   22.07    0.92
  14  10   0    0.38    0.10
 -14  10   0    0.34    0.10
 -14  10  -1    6.14    0.33
  14  10   1    6.06    0.35
  14 -10   1    6.64    0.39
 -14  10  -2    0.95    0.13
  14  10   2    1.09    0.15
  14  10   3   12.40    0.59
 -14  10  -3   12.32    0.57
  14  10   4    0.29    0.11
 -14  10  -4    0.33    0.09
 -14  10  -5   30.66    1.25
  14  10   5   28.68    1.26
 -14  10  -6    0.60    0.12
  14  10   6    0.50    0.13
  14  10   7    7.61    0.40
 -14  10  -7    6.12    0.37
 -14  10  -8    0.09    0.10
  14  10   8    0.01    0.09
  14  10   9    0.34    0.13
 -14  10  -9    0.11    0.11
  14  10  10    0.90    0.17
 -14  10 -10    0.41    0.13
  14  12  -9    0.61    0.15
 -14  12   8    1.31    0.17
  14  12  -8    1.19    0.16
 -14  12   7    1.17    0.16
  14  12  -7    1.16    0.16
 -14  12   6   19.62    0.89
  14  12  -6   20.30    0.88
 -14  12   5    1.96    0.20
  14  12  -5    2.16    0.20
 -14  12   4   13.50    0.62
 -14  12   4   13.11    0.62
 -14  12   3    1.44    0.16
 -14  12   3    1.38    0.16
 -14  12   2    0.39    0.11
  14  12  -2    0.52    0.15
 -14  12   2    0.28    0.10
  14  12  -1    1.32    0.17
 -14  12   1    1.51    0.17
 -14  12   0    0.05    0.09
  14  12   0    0.03    0.09
 -14  12  -1   -0.08    0.08
  14  12   1    0.07    0.10
  14  12   2   10.71    0.54
 -14  12  -2   10.64    0.53
  14  12   3    0.12    0.10
 -14  12  -3   -0.05    0.10
  14  12   4    7.16    0.42
 -14  12  -4    7.05    0.39
 -14  12  -5    2.69    0.24
  14  12   5    2.93    0.27
  15   1 -19    2.56    0.24
  15   1 -18    8.30    0.45
  15  -1 -18    8.60    0.46
  15   1 -17    4.81    0.31
  15  -1 -17    4.80    0.30
  15   1 -16    3.99    0.27
  15  -1 -16    3.92    0.26
  15   1 -15    1.53    0.17
  15  -1 -15    1.40    0.15
  15   1 -14   14.72    0.68
  15  -1 -14   15.69    0.68
  15   1 -13   33.74    1.40
  15  -1 -13   33.94    1.39
  15   1 -12    0.08    0.07
  15  -1 -12    0.07    0.06
  15  -1 -12    0.03    0.05
  15   1 -11   14.83    0.67
  15   1 -11   15.82    0.67
  15  -1 -11   15.49    0.66
  15   1 -10   41.86    1.65
  15   1 -10   41.17    1.68
  15  -1 -10   42.34    1.67
  15   1  -9    4.16    0.19
  15   1  -9    4.01    0.22
  15  -1  -9    3.82    0.21
  15   1  -8   15.28    0.66
  15   1  -8   15.76    0.64
  15  -1  -8   15.82    0.66
  15   1  -7  194.89    7.58
  15  -1  -7  192.87    7.54
  15   1  -6   16.14    0.65
  15  -1  -6   16.00    0.67
  15   1  -5    4.47    0.20
  15  -1  -5    4.56    0.22
  15   1  -4   52.11    2.04
  15  -1  -4   52.10    2.05
  15   1  -3   17.45    0.69
  15  -1  -3   17.33    0.71
  15   1  -2   15.36    0.62
  15  -1  -2   15.54    0.63
  15   1  -1  165.49    6.13
  15  -1  -1  148.07    6.08
  15   1   0   20.42    0.78
 -15   1   0   20.39    0.79
 -15   1   0   16.95    0.80
  15  -1   0   20.59    0.78
 -15   1  -1   28.07    1.08
 -15   1  -1   27.66    1.10
  15   1   1   26.69    1.08
  15  -1   1   28.51    1.08
 -15  -1  -1   25.69    1.11
 -15   1  -2   17.00    0.71
  15   1   2   16.93    0.71
 -15   1  -2   18.13    0.73
 -15  -1  -2   18.60    0.73
 -15   1  -3    2.95    0.17
 -15   1  -3    3.24    0.15
  15   1   3    3.15    0.15
  15  -1   3    3.16    0.14
 -15  -1  -3    2.98    0.17
 -15   1  -4   19.34    0.82
 -15   1  -4   20.32    0.85
  15   1   4   21.26    0.83
 -15  -1  -4   20.50    0.85
 -15  -1  -4   20.33    0.80
  15  -1   4   20.85    0.81
  15   1   5   20.60    0.83
 -15   1  -5   20.17    0.85
 -15   1  -5   20.16    0.82
 -15  -1  -5   19.79    0.80
 -15  -1  -5   20.39    0.85
  15  -1   5   21.24    0.82
 -15   1  -6    1.47    0.10
 -15   1  -6    1.55    0.14
  15   1   6    1.63    0.11
  15  -1   6    1.59    0.09
 -15  -1  -6    1.43    0.13
  15   1   7   17.40    0.74
 -15   1  -7   17.81    0.73
  15  -1   7   19.01    0.73
 -15  -1  -7   17.54    0.77
 -15   1  -8    4.07    0.21
  15   1   8    4.09    0.22
 -15   1  -8    4.73    0.26
 -15  -1  -8    4.01    0.25
  15   1   9   42.10    1.67
 -15   1  -9   41.33    1.72
 -15  -1  -9   41.60    1.71
 -15   1 -10   35.63    1.52
 -15  -1 -10   37.35    1.53
 -15   1 -11    0.13    0.09
 -15  -1 -11    0.09    0.09
 -15   1 -12   22.11    0.99
 -15  -1 -12   21.87    0.98
 -15   1 -13   18.46    0.86
 -15  -1 -13   18.50    0.86
 -15   1 -14    0.22    0.12
 -15  -1 -14   -0.09    0.11
 -15   1 -15    9.49    0.54
 -15  -1 -15   10.28    0.56
 -15  -1 -16    1.77    0.27
  15   3 -19    1.86    0.21
  15   3 -18   31.10    1.33
  15   3 -17    5.37    0.34
  15   3 -16    1.67    0.18
  15  -3 -16    1.95    0.18
  15   3 -15   37.61    1.61
  15  -3 -15   39.98    1.59
  15   3 -14    0.25    0.10
  15  -3 -14    0.05    0.07
  15   3 -13   27.04    1.07
  15  -3 -13   23.07    1.05
  15   3 -12   18.40    0.77
  15  -3 -12   16.64    0.76
  15   3 -11    1.01    0.13
  15  -3 -11    0.96    0.12
  15   3 -10  161.46    6.28
  15  -3 -10  159.36    6.28
  15   3  -9    0.12    0.07
  15   3  -9    0.24    0.03
  15  -3  -9    0.15    0.07
  15   3  -8   29.81    1.20
  15   3  -8   29.42    1.15
  15  -3  -8   28.77    1.20
  15   3  -7   54.05    2.05
  15   3  -7   54.23    2.09
  15  -3  -7   49.16    2.09
  15   3  -6   47.17    1.96
  15   3  -6   49.01    1.93
  15  -3  -6   51.74    1.97
  15   3  -5   15.67    0.62
  15   3  -5   15.68    0.65
  15  -3  -5   15.23    0.66
  15   3  -4  130.17    5.16
  15   3  -4  134.34    5.18
  15  -3  -4  132.90    5.18
  15   3  -3    2.76    0.14
  15   3  -3    2.53    0.13
  15  -3  -3    2.55    0.16
  15   3  -2  115.94    4.61
  15   3  -2  114.06    4.61
 -15   3   2  121.57    4.62
  15  -3  -2  122.63    4.63
  15   3  -1   96.44    3.87
  15   3  -1   99.18    3.88
 -15   3   1   99.54    3.89
  15  -3  -1  102.79    3.89
 -15   3   0   37.18    1.51
  15   3   0   36.28    1.50
 -15   3   0   38.76    1.51
  15   3   0   40.01    1.51
  15  -3   0   38.88    1.52
 -15   3  -1  142.86    5.48
 -15   3  -1  141.81    5.47
  15   3   1  142.76    5.45
  15   3   1  136.51    5.48
  15  -3   1  139.39    5.47
 -15   3  -2    3.25    0.17
 -15   3  -2    3.44    0.17
  15   3   2    3.21    0.16
  15  -3   2    2.98    0.15
 -15  -3  -2    2.77    0.18
 -15   3  -3   24.38    1.00
  15   3   3   25.55    1.01
 -15   3  -3   23.40    1.01
 -15  -3  -3   26.12    1.02
  15  -3   3   24.65    0.98
 -15   3  -4   50.74    1.93
 -15   3  -4   48.43    1.91
  15   3   4   49.94    1.92
  15  -3   4   42.57    1.88
 -15  -3  -4   49.97    1.93
 -15   3  -5    9.03    0.41
  15   3   5    9.13    0.40
 -15   3  -5    8.66    0.39
  15  -3   5    8.63    0.36
 -15  -3  -5    9.13    0.41
 -15   3  -6   13.20    0.54
  15   3   6   12.34    0.55
 -15   3  -6   12.50    0.57
  15  -3   6   12.80    0.51
 -15  -3  -6   12.61    0.56
  15   3   7   45.67    1.84
 -15   3  -7   46.75    1.87
 -15   3  -7   45.65    1.83
 -15  -3  -7   46.32    1.86
 -15   3  -8    8.98    0.44
  15   3   8    9.07    0.42
 -15   3  -8    9.20    0.41
 -15  -3  -8    8.64    0.44
 -15   3  -9   11.36    0.49
  15   3   9   11.63    0.51
 -15   3  -9   10.49    0.53
 -15  -3  -9   10.83    0.52
 -15   3 -10   17.82    0.73
  15   3  10   16.53    0.74
 -15   3 -10   17.44    0.79
 -15  -3 -10   17.38    0.78
 -15   3 -11    3.15    0.25
  15   3  11    3.08    0.21
 -15  -3 -11    3.22    0.25
 -15   3 -12    9.23    0.50
 -15  -3 -12    9.11    0.48
 -15   3 -13    0.13    0.12
 -15  -3 -13    0.17    0.12
 -15   3 -14   -0.07    0.10
 -15  -3 -14   -0.04    0.11
 -15   3 -15    5.08    0.37
 -15  -3 -15    4.71    0.34
  15   5 -18    0.05    0.12
  15   5 -17    0.10    0.11
  15   5 -16    2.68    0.25
  15   5 -15    1.08    0.15
  15   5 -14    0.10    0.09
  15   5 -13   18.21    0.82
 -15   5  13   18.69    0.80
 -15   5  12   24.35    1.01
  15   5 -12   23.68    1.03
 -15   5  11    2.56    0.18
  15   5 -11    2.68    0.20
 -15   5  10    0.34    0.08
  15   5 -10    0.33    0.09
 -15   5   9    0.61    0.09
  15   5  -9    0.61    0.11
 -15   5   8    1.72    0.14
  15   5  -8    1.79    0.16
  15   5  -7   59.48    2.36
 -15   5   7   62.41    2.39
  15   5  -7   58.78    2.39
 -15   5   6    0.05    0.05
  15   5  -6    0.11    0.06
  15   5  -6    0.15    0.04
 -15   5   5   11.18    0.48
  15   5  -5   10.98    0.46
  15   5  -5   10.96    0.48
  15   5  -4   31.72    1.25
  15   5  -4   31.05    1.26
  15   5  -3    0.15    0.05
  15   5  -3    0.08    0.04
 -15   5   3    0.51    0.07
  15  -5  -3    0.16    0.06
  15   5  -2   41.60    1.71
 -15   5   2   43.60    1.73
  15   5  -2   44.76    1.72
  15   5  -1   47.40    1.86
 -15   5   1   45.79    1.86
  15   5  -1   48.45    1.85
  15  -5  -1   46.17    1.87
 -15   5   0    2.28    0.14
 -15   5   0    2.22    0.12
  15   5   0    2.10    0.12
  15   5   0    2.27    0.14
  15  -5   0    2.43    0.14
  15   5   1   18.41    0.73
 -15   5  -1   18.00    0.76
 -15   5  -1   19.14    0.74
  15   5   1   18.31    0.77
  15  -5   1   17.94    0.76
  15   5   2    0.55    0.08
 -15   5  -2    0.66    0.07
 -15   5  -2    0.58    0.07
  15  -5   2    0.60    0.07
  15   5   3    0.19    0.06
 -15   5  -3    0.21    0.06
 -15   5  -3    0.15    0.05
  15  -5   3    0.16    0.04
 -15   5  -4   39.91    1.60
  15   5   4   40.84    1.61
 -15   5  -4   40.24    1.60
  15  -5   4   40.56    1.57
 -15  -5  -4   38.00    1.62
 -15   5  -5   39.64    1.59
 -15   5  -5   38.58    1.57
  15   5   5   37.62    1.59
 -15  -5  -5   41.14    1.60
  15   5   6   28.50    1.19
 -15   5  -6   28.40    1.19
 -15   5  -6   28.81    1.17
 -15  -5  -6   29.11    1.19
 -15   5  -7   82.13    3.18
 -15   5  -7   80.50    3.21
  15   5   7   75.13    3.19
 -15  -5  -7   84.81    3.20
 -15   5  -8   43.86    1.77
  15   5   8   43.04    1.79
 -15   5  -8   44.69    1.80
 -15  -5  -8   44.30    1.79
  15   5   9   15.11    0.67
 -15   5  -9   15.46    0.66
 -15   5  -9   14.81    0.69
 -15  -5  -9   14.44    0.67
  15   5  10    3.18    0.23
 -15   5 -10    2.99    0.23
 -15   5 -10    3.19    0.21
 -15  -5 -10    3.18    0.23
 -15   5 -11    3.45    0.23
 -15   5 -11    3.48    0.27
  15   5  11    3.42    0.24
 -15  -5 -11    3.38    0.25
  15   5  12    2.02    0.19
 -15   5 -12    2.05    0.22
 -15  -5 -12    2.07    0.21
 -15   5 -13    8.30    0.48
 -15  -5 -13    8.49    0.46
 -15   5 -14    1.22    0.20
 -15  -5 -14    1.40    0.18
 -15   5 -15   22.16    1.04
 -15  -5 -15   22.38    1.01
 -15   7  16    7.90    0.41
  15   7 -16    7.29    0.44
  15   7 -15    7.67    0.45
 -15   7  15    8.02    0.42
  15   7 -14    0.78    0.16
 -15   7  14    0.65    0.12
 -15   7  13   -0.02    0.08
  15   7 -13    0.04    0.10
 -15   7  12   32.67    1.36
  15   7 -12   32.71    1.38
  15   7 -11    1.66    0.18
 -15   7  11    1.27    0.15
 -15   7  10   16.43    0.73
  15   7 -10   16.82    0.74
 -15   7   9    0.12    0.07
  15   7  -9    0.13    0.09
 -15   7   8    3.16    0.20
  15   7  -8    2.90    0.22
  15   7  -7    0.15    0.08
 -15   7   7    0.12    0.08
  15   7  -6    4.68    0.24
 -15   7   6    5.03    0.27
  15   7  -6    4.66    0.26
  15   7  -5    1.10    0.12
 -15   7   5    0.87    0.10
  15   7  -5    0.95    0.10
 -15   7   4   35.65    1.44
  15   7  -4   35.31    1.43
  15   7  -4   34.95    1.43
 -15   7   4   36.21    1.44
  15   7  -3    4.82    0.25
 -15   7   3    5.18    0.26
  15   7  -3    5.30    0.26
 -15   7   3    4.89    0.26
  15   7  -2   21.32    0.91
  15   7  -2   22.25    0.90
 -15   7   2   22.14    0.91
  15   7  -1   24.50    0.99
 -15   7   1   24.18    1.01
  15   7  -1   24.35    1.01
  15  -7  -1   24.53    1.02
  15   7   0    0.52    0.08
 -15   7   0    0.55    0.09
  15   7   0    0.62    0.07
  15  -7   0    0.60    0.09
 -15   7  -1    4.05    0.23
  15   7   1    4.58    0.25
  15  -7   1    4.46    0.24
 -15   7  -2    0.63    0.10
  15   7   2    0.56    0.10
  15  -7   2    0.50    0.08
  15   7   3    2.78    0.19
 -15   7  -3    2.83    0.18
  15  -7   3    2.87    0.17
 -15   7  -4   41.59    1.65
  15   7   4   40.30    1.67
  15   7   5   23.95    1.02
 -15   7  -5   24.11    1.00
 -15   7  -6   54.33    1.95
  15   7   6   50.11    1.97
 -15  -7  -6   40.73    1.95
  15   7   7    5.21    0.30
 -15   7  -7    5.02    0.28
 -15  -7  -7    4.79    0.29
  15   7   8    8.56    0.44
 -15   7  -8    8.43    0.41
 -15  -7  -8    8.34    0.43
  15   7   9    3.93    0.27
 -15   7  -9    3.28    0.25
 -15   7  -9    3.59    0.23
 -15  -7  -9    3.90    0.25
  15   7  10    9.23    0.52
 -15   7 -10   10.77    0.53
 -15   7 -10   10.72    0.50
 -15  -7 -10   11.23    0.52
  15   7  11    0.50    0.12
 -15   7 -11    0.63    0.13
 -15   7 -11    0.61    0.13
 -15   7 -12    8.15    0.44
 -15   7 -12    8.69    0.48
  15   7  12    8.81    0.46
 -15   7 -13    0.26    0.11
  15   7  13    0.20    0.12
 -15   7 -13    0.31    0.13
 -15   7 -14   -0.03    0.12
 -15   9  15   15.59    0.78
 -15   9  14    0.01    0.10
  15   9 -14    0.02    0.12
  15   9 -13    6.88    0.41
 -15   9  13    7.10    0.39
 -15   9  12    3.62    0.26
  15   9 -12    3.48    0.28
  15   9 -11    0.82    0.14
 -15   9  11    0.43    0.12
 -15   9  10   16.88    0.77
  15   9 -10   17.43    0.77
  15   9  -9    5.29    0.32
 -15   9   9    5.29    0.31
 -15   9   8    0.26    0.09
  15   9  -8    0.47    0.11
  15   9  -7   41.93    1.72
 -15   9   7   42.66    1.73
 -15   9   6   14.92    0.65
  15   9  -6   14.09    0.64
  15   9  -5   27.92    1.17
 -15   9   5   28.35    1.17
 -15   9   4   11.60    0.52
 -15   9   4   11.41    0.52
  15   9  -4   11.68    0.52
  15   9  -4   10.64    0.51
  15   9  -3    4.45    0.24
  15   9  -3    4.13    0.25
 -15   9   3    4.31    0.25
 -15   9   3    4.27    0.25
 -15   9   2   34.06    1.33
  15   9  -2   32.26    1.32
 -15   9   2   32.03    1.34
  15   9  -2   31.83    1.34
  15   9  -1   51.45    2.12
 -15   9   1   53.82    2.12
 -15   9   0    1.50    0.14
  15   9   0    1.55    0.16
  15  -9   0    1.25    0.14
 -15   9  -1   20.75    0.85
  15   9   1   20.86    0.86
  15  -9   1   17.76    0.84
  15   9   2   20.77    0.88
 -15   9  -2   19.75    0.86
 -15   9  -3   10.15    0.48
  15   9   3   10.65    0.51
  15   9   4    2.55    0.21
 -15   9  -4    2.63    0.20
 -15   9  -5    1.58    0.16
  15   9   5    1.46    0.17
 -15   9  -6    0.92    0.14
  15   9   6    0.98    0.15
 -15   9  -7   20.35    0.88
  15   9   7   19.84    0.90
 -15   9  -8    0.02    0.09
  15   9   8    0.07    0.09
  15   9   9    5.09    0.34
 -15   9  -9    4.97    0.31
  15   9  10   14.89    0.72
 -15   9 -10   15.12    0.69
  15   9  11    0.09    0.12
 -15   9 -11    0.06    0.11
 -15   9 -12    4.30    0.34
 -15  11  11    6.25    0.40
  15  11 -11    5.44    0.35
  15  11 -10   14.71    0.71
 -15  11  10   15.60    0.72
 -15  11   9    2.08    0.21
  15  11  -9    1.78    0.19
 -15  11   8    4.34    0.28
  15  11  -8    3.66    0.28
  15  11  -7    8.15    0.43
 -15  11   7    8.15    0.43
  15  11  -6    9.84    0.49
 -15  11   6   10.14    0.50
  15  11  -5    3.95    0.25
 -15  11   5    3.75    0.25
 -15  11   4    3.88    0.25
 -15  11   4    3.99    0.26
  15  11  -4    3.62    0.24
  15  11  -3    0.35    0.11
 -15  11   3    0.44    0.10
 -15  11   3    0.33    0.09
 -15  11   2    9.88    0.49
 -15  11   2    9.82    0.48
  15  11  -2   10.37    0.49
  15  11  -1    2.38    0.21
 -15  11   1    2.59    0.21
  15  11   0    1.61    0.18
 -15  11   0    1.60    0.17
  15 -11   0    1.48    0.24
  15  11   1    1.09    0.15
 -15  11  -1    1.50    0.16
 -15  11  -2   27.30    1.10
  15  11   2   24.19    1.11
  15  11   3    0.48    0.12
 -15  11  -3    0.70    0.13
 -15  11  -4   10.41    0.50
  15  11   4    9.58    0.51
  15  11   5    0.66    0.14
 -15  11  -5    0.66    0.13
  15  11   6    5.51    0.36
 -15  11  -6    5.64    0.34
  15  11   7    4.29    0.31
 -15  11  -7    4.57    0.30
  15  11   8    0.52    0.23
 -15  11  -8    0.65    0.16
  15  13  -7   10.87    0.55
 -15  13   6    1.62    0.28
 -15  13   5    1.01    0.15
 -15  13   4    0.62    0.13
 -15  13   4    0.80    0.14
 -15  13   3    0.59    0.13
 -15  13   3    0.51    0.12
 -15  13   2    0.13    0.10
  15  13  -1   25.23    1.17
 -15  13   1   26.52    1.12
 -15  13   0    0.18    0.11
  15  13   0    0.13    0.10
  15  13   1   13.57    0.69
 -15  13  -1   15.39    0.68
  15  13   2    1.54    0.20
  16   0 -19   -0.06    0.10
  16   0 -18    2.76    0.24
  16   0 -17   -0.08    0.08
  16   0 -16    0.32    0.10
  16   0 -15    0.07    0.09
  16   0 -14   70.80    2.83
  16   0 -13   -0.09    0.06
  16   0 -12   -0.05    0.08
  16   0 -12    0.05    0.07
  16   0 -11   -0.01    0.04
  16   0 -11    0.03    0.05
  16   0 -10   78.48    3.08
  16   0  -9   -0.01    0.04
  16   0  -8  124.29    4.85
  16   0  -7    0.01    0.04
  16   0  -6    0.03    0.04
  16   0  -5    0.01    0.04
  16   0  -4   98.38    3.83
  16   0  -3    0.05    0.03
  16   0  -2  418.66   16.33
  16   0  -1   -0.01    0.02
 -16   0  -1    0.01    0.04
  16   0   1    0.13    0.03
 -16   0  -2   70.00    2.70
  16   0   2   68.03    2.67
 -16   0  -2   67.44    2.67
 -16   0  -3    0.10    0.03
 -16   0  -3   -0.07    0.05
  16   0   3   -0.06    0.03
 -16   0  -4   15.64    0.66
  16   0   4   15.54    0.63
 -16   0  -4   15.20    0.62
 -16   0  -5   -0.05    0.03
  16   0   5   -0.02    0.03
 -16   0  -5   -0.06    0.05
 -16   0  -6  136.00    5.35
  16   0   6  135.87    5.31
 -16   0  -6  137.06    5.30
 -16   0  -7    0.01    0.06
  16   0   7    0.06    0.04
  16   0   8   58.22    2.27
 -16   0  -8   56.53    2.31
 -16   0  -9    0.08    0.09
 -16   0 -10   23.90    1.04
 -16   0 -11   -0.11    0.08
 -16   0 -12   28.35    1.23
 -16   0 -13    0.00    0.10
 -16   0 -14    9.00    0.50
 -16   0 -15    0.02    0.12
  16   2 -19   12.88    0.63
  16   2 -18    6.61    0.39
  16   2 -17    1.28    0.17
  16  -2 -17    1.23    0.16
  16   2 -16    1.27    0.16
  16  -2 -16    1.56    0.16
  16   2 -15    5.67    0.34
  16  -2 -15    6.48    0.34
  16   2 -14   16.41    0.72
  16  -2 -14   15.55    0.70
  16   2 -13   60.22    2.44
  16  -2 -13   61.32    2.43
  16   2 -12    9.09    0.45
  16  -2 -12    9.38    0.43
  16   2 -11   90.82    3.61
  16  -2 -11   91.56    3.60
  16   2 -10    6.54    0.33
  16   2 -10    6.69    0.28
  16  -2 -10    6.78    0.33
  16   2  -9   10.36    0.49
  16   2  -9   11.52    0.46
  16  -2  -9   11.36    0.50
  16   2  -8    3.57    0.16
  16   2  -8    3.36    0.20
  16  -2  -8    3.51    0.20
  16   2  -7   72.07    2.85
  16   2  -7   72.19    2.88
  16  -2  -7   74.76    2.88
  16   2  -6    2.22    0.14
  16   2  -6    2.19    0.11
  16  -2  -6    2.29    0.14
  16   2  -5  126.10    4.83
  16   2  -5  120.61    4.82
  16  -2  -5  123.99    4.83
  16   2  -4    4.09    0.20
  16   2  -4    4.00    0.18
  16   2  -3   58.03    2.35
  16   2  -3   62.03    2.36
  16  -2  -3   60.58    2.37
  16   2  -2   24.18    0.97
  16  -2  -2   24.54    0.98
 -16   2   1   44.04    1.62
  16   2  -1   39.03    1.61
  16  -2  -1   39.62    1.62
 -16   2   0    6.24    0.28
 -16   2   0    5.80    0.28
  16   2   0    6.30    0.27
  16  -2   0    6.67    0.28
 -16   2  -1  114.41    4.46
  16   2   1  116.67    4.45
 -16   2  -1  111.76    4.45
  16   2   2    1.02    0.08
 -16   2  -2    0.98    0.08
 -16   2  -2    0.88    0.09
 -16  -2  -2    1.27    0.12
  16  -2   2    1.00    0.07
  16   2   3   74.86    3.19
 -16   2  -3   83.17    3.21
 -16   2  -3   83.75    3.19
 -16  -2  -3   84.66    3.21
 -16   2  -4   79.55    3.04
  16   2   4   81.77    3.03
 -16   2  -4   72.70    3.02
 -16  -2  -4   78.53    3.04
  16  -2   4   73.31    3.00
 -16   2  -5    4.70    0.22
 -16   2  -5    4.53    0.25
  16   2   5    4.84    0.23
 -16  -2  -5    4.52    0.25
  16  -2   5    4.48    0.20
 -16   2  -6    8.90    0.39
  16   2   6    9.31    0.40
 -16   2  -6    9.07    0.43
  16  -2   6    9.28    0.38
 -16  -2  -6    8.65    0.42
  16   2   7    0.12    0.06
 -16   2  -7    0.14    0.08
 -16   2  -7    0.19    0.05
 -16  -2  -7    0.15    0.08
 -16   2  -8    0.08    0.08
  16   2   8    0.12    0.06
 -16   2  -8    0.20    0.06
 -16  -2  -8    0.09    0.07
  16   2   9   67.06    2.66
 -16   2  -9   66.69    2.70
 -16  -2  -9   67.37    2.69
 -16   2 -10    0.20    0.10
  16   2  10    0.21    0.07
 -16  -2 -10    0.10    0.08
 -16   2 -11    5.09    0.33
 -16  -2 -11    5.37    0.32
 -16   2 -12    0.70    0.14
 -16  -2 -12    0.50    0.13
 -16   2 -13    1.54    0.20
 -16  -2 -13    1.42    0.19
 -16   2 -14   -0.08    0.11
 -16  -2 -14    0.00    0.11
 -16   2 -15   11.02    0.59
 -16  -2 -15   11.01    0.59
  16   4 -18    1.47    0.20
  16   4 -17    0.20    0.12
  16   4 -16   52.11    2.14
  16   4 -15    0.22    0.11
  16  -4 -15    0.28    0.11
  16   4 -14   26.05    1.10
  16  -4 -14   25.34    1.10
  16   4 -13    0.08    0.10
  16  -4 -13    0.05    0.08
  16   4 -12    3.98    0.24
  16  -4 -12    3.19    0.23
  16   4 -11    0.28    0.09
  16   4 -10    5.50    0.30
  16   4  -9   12.65    0.57
  16   4  -8  115.74    4.67
  16   4  -8  122.19    4.63
  16   4  -7   32.52    1.33
  16   4  -7   33.73    1.30
  16  -4  -7   32.16    1.34
  16   4  -6    3.14    0.18
  16   4  -6    3.21    0.15
  16  -4  -6    2.97    0.19
  16   4  -5    4.06    0.19
  16   4  -5    3.76    0.21
  16  -4  -5    3.88    0.22
  16   4  -4   19.32    0.79
  16   4  -4   18.98    0.78
  16  -4  -4   19.45    0.81
  16   4  -3    1.53    0.10
  16   4  -3    1.49    0.11
  16  -4  -3    1.74    0.13
 -16   4   2   46.02    1.91
  16   4  -2   48.30    1.90
  16   4  -2   49.46    1.90
  16  -4  -2   48.35    1.92
  16   4  -1   37.72    1.45
  16   4  -1   36.21    1.44
 -16   4   1   36.32    1.45
  16  -4  -1   35.28    1.46
 -16   4   0  178.84    7.05
  16   4   0  190.07    7.06
 -16   4   0  182.99    7.06
  16   4   0  181.60    7.04
  16  -4   0  173.92    7.06
 -16   4  -1    0.13    0.05
  16   4   1    0.15    0.03
  16   4   1    0.08    0.04
 -16   4  -1    0.20    0.04
  16  -4   1    0.12    0.04
  16   4   2   30.71    1.23
  16   4   2   29.53    1.19
 -16   4  -2   30.64    1.22
 -16   4  -2   31.66    1.22
  16  -4   2   29.75    1.21
  16   4   3   10.23    0.44
 -16   4  -3    9.65    0.43
 -16   4  -3   10.29    0.44
 -16  -4  -3    9.27    0.46
  16  -4   3   10.46    0.42
  16   4   4   47.75    2.21
 -16   4  -4   54.93    2.22
 -16   4  -4   59.34    2.22
  16  -4   4   57.57    2.19
 -16  -4  -4   60.39    2.24
  16   4   5    0.13    0.06
 -16   4  -5    0.26    0.07
 -16   4  -5    0.22    0.06
  16  -4   5    0.24    0.03
 -16  -4  -5    0.22    0.07
 -16   4  -6   52.19    2.11
  16   4   6   52.64    2.10
 -16   4  -6   51.94    2.09
 -16  -4  -6   53.44    2.11
 -16   4  -7    1.46    0.15
  16   4   7    1.41    0.14
 -16   4  -7    1.32    0.12
 -16  -4  -7    1.33    0.15
 -16   4  -8    7.62    0.36
  16   4   8    7.92    0.38
 -16   4  -8    7.60    0.40
 -16  -4  -8    7.62    0.39
 -16   4  -9   27.48    1.12
  16   4   9   26.97    1.14
 -16   4  -9   28.12    1.17
 -16  -4  -9   26.87    1.15
 -16   4 -10    6.64    0.34
  16   4  10    6.96    0.36
 -16   4 -10    6.72    0.39
 -16  -4 -10    7.46    0.38
  16   4  11    9.25    0.46
 -16   4 -11    9.30    0.50
 -16  -4 -11    9.62    0.48
 -16   4 -12    6.17    0.38
 -16  -4 -12    6.79    0.38
 -16   4 -13    0.81    0.15
 -16  -4 -13    0.72    0.14
 -16   4 -14    8.34    0.50
 -16  -4 -14    9.37    0.50
 -16   4 -15    0.71    0.18
 -16  -4 -15    0.51    0.15
  16   6 -17    0.48    0.14
  16   6 -16    0.41    0.14
  16   6 -15   12.89    0.63
  16   6 -14    0.09    0.10
 -16   6  14    0.15    0.09
  16   6 -13    9.22    0.49
 -16   6  13   10.20    0.48
  16   6 -12    0.02    0.09
 -16   6  12    0.01    0.07
 -16   6  11    0.15    0.08
  16   6 -11    0.05    0.09
  16   6 -10    8.18    0.42
 -16   6  10    8.23    0.40
  16   6  -9    0.75    0.12
 -16   6   9    0.60    0.10
 -16   6   8   13.16    0.56
  16   6  -8   11.74    0.56
  16   6  -7   22.16    0.92
  16   6  -7   22.48    0.95
 -16   6   7   23.32    0.95
  16   6  -6    1.58    0.11
  16   6  -6    1.52    0.14
 -16   6   6    1.64    0.13
  16   6  -5  130.00    5.22
 -16   6   5  137.95    5.22
  16   6  -5  132.32    5.20
 -16   6   4   18.83    0.77
  16   6  -4   18.45    0.77
  16   6  -4   17.83    0.76
  16   6  -3    7.03    0.31
 -16   6   3    6.98    0.32
  16   6  -3    6.13    0.31
  16   6  -2    2.45    0.14
 -16   6   2    2.33    0.16
  16   6  -2    2.38    0.15
  16  -6  -2    2.13    0.16
  16   6  -1   17.51    0.73
 -16   6   1   17.69    0.73
  16   6  -1   18.02    0.71
  16  -6  -1   16.54    0.74
  16   6   0    2.70    0.14
 -16   6   0    2.68    0.17
  16   6   0    2.61    0.17
  16  -6   0    2.57    0.16
 -16   6  -1   66.22    2.63
  16   6   1   69.07    2.64
  16  -6   1   64.75    2.63
 -16   6  -2    0.08    0.06
 -16   6  -2    0.07    0.05
  16   6   2    0.02    0.05
  16  -6   2    0.08    0.04
 -16   6  -3  118.75    4.66
 -16   6  -3  119.11    4.65
  16   6   3  120.03    4.68
  16  -6   3  118.39    4.65
 -16   6  -4   23.27    0.93
 -16   6  -4   21.75    0.92
  16   6   4   22.01    0.94
 -16   6  -5   18.69    0.75
 -16   6  -5   18.46    0.75
  16   6   5   18.01    0.76
 -16  -6  -5   15.08    0.76
  16   6   6    7.79    0.38
 -16   6  -6    7.20    0.36
 -16   6  -6    7.13    0.36
 -16  -6  -6    6.97    0.37
 -16   6  -7   69.37    2.76
 -16   6  -7   69.29    2.74
  16   6   7   66.28    2.75
 -16  -6  -7   70.80    2.76
 -16   6  -8    2.24    0.18
 -16   6  -8    2.09    0.19
  16   6   8    2.13    0.19
 -16  -6  -8    2.25    0.18
 -16   6  -9   43.16    1.74
  16   6   9   44.54    1.77
 -16   6  -9   41.85    1.77
 -16  -6  -9   42.32    1.76
 -16   6 -10    4.26    0.26
 -16   6 -10    4.44    0.29
  16   6  10    4.40    0.29
 -16  -6 -10    4.39    0.28
 -16   6 -11   20.99    0.88
 -16   6 -11   19.21    0.91
  16   6  11   20.89    0.90
 -16  -6 -11   20.08    0.90
  16   6  12    0.01    0.09
 -16   6 -12   -0.05    0.09
 -16   6 -12    0.08    0.09
 -16  -6 -12    0.08    0.10
 -16   6 -13    0.15    0.11
 -16  -6 -13    0.00    0.10
 -16   6 -14    3.66    0.31
 -16  -6 -14    3.81    0.29
 -16  -6 -15   27.47    1.27
  16   8 -15    3.98    0.30
 -16   8  15    4.16    0.29
 -16   8  14   19.44    0.85
  16   8 -14   18.31    0.87
  16   8 -13    1.55    0.19
 -16   8  13    1.44    0.16
  16   8 -12   12.49    0.61
 -16   8  12   12.44    0.59
 -16   8  11    0.25    0.10
  16   8 -11    0.31    0.12
  16   8 -10   30.89    1.32
 -16   8  10   31.91    1.31
 -16   8   9    0.56    0.10
  16   8  -9    0.60    0.11
  16   8  -8   42.46    1.70
 -16   8   8   40.79    1.70
  16   8  -7    0.01    0.08
 -16   8   7    0.04    0.07
 -16   8   6    6.64    0.34
  16   8  -6    6.05    0.33
  16   8  -5   15.56    0.69
  16   8  -5   16.64    0.70
 -16   8   5   16.40    0.70
 -16   8   4    3.40    0.21
  16   8  -4    3.27    0.20
 -16   8   4    3.03    0.20
  16   8  -4    2.85    0.19
  16   8  -3    8.72    0.42
 -16   8   3    9.53    0.43
 -16   8   3    8.79    0.43
  16   8  -3    9.31    0.42
 -16   8   2   10.93    0.50
  16   8  -2   10.80    0.50
  16   8  -2   11.07    0.48
  16   8  -1    1.22    0.12
 -16   8   1    1.72    0.15
  16   8  -1    1.16    0.13
  16  -8  -1    1.19    0.13
 -16   8   0   31.93    1.26
  16   8   0   31.14    1.27
  16  -8   0   29.05    1.26
 -16   8  -1    0.78    0.11
  16   8   1    0.82    0.12
  16  -8   1    0.79    0.10
 -16   8  -2   31.86    1.33
  16  -8   2   33.18    1.33
  16   8   3   41.15    1.71
 -16   8  -3   42.46    1.69
  16   8   4   54.44    2.16
 -16   8  -4   52.34    2.14
  16   8   5    0.15    0.08
 -16   8  -5    0.22    0.08
  16   8   6   19.73    0.82
 -16   8  -6   16.93    0.79
 -16   8  -7    0.30    0.10
  16   8   7    0.37    0.11
  16   8   8    3.05    0.23
 -16   8  -8    3.00    0.21
 -16   8  -9    2.26    0.20
  16   8   9    2.00    0.20
  16   8  10    8.01    0.45
 -16   8 -10    8.03    0.42
  16   8  11    0.16    0.11
 -16   8 -11    0.03    0.10
 -16   8 -12   16.72    0.77
  16   8  12   17.21    0.80
 -16   8 -13    0.18    0.11
  16   8  13    0.25    0.12
 -16  10  13    6.21    0.41
  16  10 -13    6.26    0.52
 -16  10  12    0.81    0.14
  16  10 -12    1.05    0.17
  16  10 -11    8.07    0.45
 -16  10  11    8.72    0.45
  16  10 -10    0.15    0.11
 -16  10  10    0.30    0.11
 -16  10   9    5.05    0.30
  16  10  -9    4.99    0.31
  16  10  -8    4.83    0.30
 -16  10   8    4.55    0.28
 -16  10   7   14.76    0.68
  16  10  -7   14.79    0.67
  16  10  -6    0.30    0.10
 -16  10   6    0.36    0.10
  16  10  -5   14.49    0.64
 -16  10   5   13.82    0.64
  16  10  -4    2.92    0.21
  16  10  -4    2.54    0.20
 -16  10   4    2.97    0.21
 -16  10   4    2.81    0.21
  16  10  -3   21.53    0.92
 -16  10   3   22.35    0.92
 -16  10   3   21.74    0.93
  16  10  -3   20.36    0.90
  16  10  -2    0.05    0.07
 -16  10   2    0.04    0.07
  16  10  -1    6.18    0.34
 -16  10   1    6.06    0.33
 -16  10   0    5.06    0.28
  16  10   0    4.97    0.29
  16 -10   0    4.10    0.27
  16  10   1   37.41    1.57
 -16  10  -1   38.38    1.56
 -16  10  -2    5.83    0.32
  16  10   2    5.30    0.32
 -16  10  -3    7.72    0.39
  16  10   3    7.59    0.41
 -16  10  -4   12.46    0.57
  16  10   4   12.29    0.60
 -16  10  -5    0.98    0.14
  16  10   5    0.71    0.14
 -16  10  -6    6.95    0.36
  16  10   6    5.85    0.37
  16  10   7   -0.02    0.10
 -16  10  -7    0.09    0.10
  16  10   8    0.39    0.12
 -16  10  -8    0.14    0.11
  16  10   9   13.93    0.68
 -16  10  -9   13.47    0.65
 -16  10 -10    0.21    0.18
  16  12  -9    0.84    0.16
  16  12  -8   10.84    0.56
 -16  12   8   11.98    0.57
 -16  12   7    0.08    0.09
  16  12  -7    0.28    0.11
 -16  12   6    1.38    0.16
  16  12  -6    1.71    0.18
 -16  12   5    2.37    0.21
 -16  12   4    5.20    0.30
 -16  12   4    4.65    0.30
 -16  12   3    0.42    0.11
 -16  12   3    0.50    0.12
  16  12  -2   28.76    1.23
 -16  12   2   29.26    1.23
 -16  12   1    0.13    0.09
  16  12  -1    0.00    0.09
  16  12   0    2.42    0.22
 -16  12   0    2.05    0.20
  16  12   1    3.68    0.28
 -16  12  -1    4.39    0.27
  16  12   2    2.38    0.23
 -16  12  -2    2.60    0.22
  16  12   3    2.36    0.23
 -16  12  -3    1.80    0.20
  16  12   4   13.41    0.66
 -16  12  -4   13.12    0.63
  16  12   5    0.40    0.13
 -16  12  -5    0.85    0.16
  17   1 -20    1.17    0.18
  17   1 -19    1.94    0.22
  17   1 -18   -0.20    0.09
  17  -1 -18   -0.07    0.09
  17   1 -17    2.71    0.22
  17  -1 -17    2.59    0.22
  17   1 -16    4.20    0.29
  17  -1 -16    4.22    0.27
  17   1 -15   12.33    0.59
  17  -1 -15   12.99    0.59
  17   1 -14   39.29    1.59
  17  -1 -14   37.99    1.58
  17   1 -13    0.13    0.09
  17  -1 -13    0.09    0.07
  17   1 -12    2.00    0.17
  17  -1 -12    2.13    0.15
  17   1 -11   69.60    2.66
  17   1 -11   69.28    2.70
  17  -1 -11   64.76    2.68
  17   1 -10    7.35    0.32
  17   1 -10    7.19    0.35
  17  -1 -10    7.26    0.34
  17   1  -9    2.36    0.16
  17   1  -9    2.14    0.12
  17  -1  -9    2.05    0.14
  17   1  -8   73.59    2.89
  17   1  -8   76.50    2.92
  17  -1  -8   71.55    2.91
  17   1  -7    0.48    0.05
  17  -1  -7    0.41    0.06
  17   1  -6  102.39    3.95
  17  -1  -6  100.60    3.97
  17   1  -5   14.59    0.60
  17  -1  -5   14.97    0.62
  17   1  -4  100.82    4.05
  17  -1  -4  107.27    4.06
  17   1  -3  160.79    6.08
  17  -1  -3  150.67    6.05
  17   1  -2   60.91    2.62
  17  -1  -2   73.39    2.63
  17   1  -1    0.13    0.03
  17  -1  -1    0.05    0.03
  17   1   0   78.98    3.14
  17  -1   0   82.20    3.14
 -17   1  -1   20.46    0.78
 -17   1  -1   18.77    0.76
  17   1   1   18.95    0.76
 -17  -1  -1   16.07    0.78
  17  -1   1   20.32    0.76
  17   1   2   78.25    3.07
 -17   1  -2   76.50    3.09
 -17   1  -2   76.38    3.07
 -17  -1  -2   82.38    3.10
  17  -1   2   79.57    3.06
  17   1   3    6.25    0.27
 -17   1  -3    6.30    0.29
 -17   1  -3    6.16    0.26
 -17  -1  -3    5.86    0.29
  17  -1   3    5.78    0.26
  17   1   4    3.45    0.16
 -17   1  -4    3.14    0.15
 -17   1  -4    3.32    0.19
  17  -1   4    2.88    0.15
 -17  -1  -4    3.03    0.18
  17   1   5   62.58    2.47
 -17   1  -5   62.69    2.50
 -17   1  -5   64.18    2.46
  17  -1   5   62.61    2.46
 -17  -1  -5   62.04    2.50
 -17   1  -6   16.47    0.73
  17   1   6   17.83    0.71
 -17   1  -6   16.69    0.69
  17  -1   6   17.48    0.69
 -17  -1  -6   16.44    0.73
 -17   1  -7    1.20    0.13
  17   1   7    1.32    0.11
 -17   1  -7    1.24    0.10
 -17  -1  -7    1.39    0.14
  17  -1   7    1.29    0.09
  17   1   8   56.31    2.20
 -17   1  -8   55.21    2.24
 -17  -1  -8   54.75    2.24
 -17   1  -9   33.65    1.44
  17   1   9   34.15    1.39
 -17  -1  -9   35.67    1.44
 -17   1 -10    6.69    0.37
 -17  -1 -10    6.19    0.36
 -17   1 -11    3.90    0.27
 -17  -1 -11    3.75    0.27
 -17   1 -12    0.35    0.12
 -17  -1 -12    0.33    0.12
 -17   1 -13    5.58    0.36
 -17  -1 -13    4.60    0.33
 -17   1 -14    1.76    0.21
 -17  -1 -14    1.92    0.23
 -17   1 -15    1.86    0.23
 -17  -1 -15    2.37    0.25
  17   3 -19    5.21    0.35
  17   3 -18    0.55    0.15
  17   3 -17    9.27    0.50
  17  -3 -17   10.45    0.50
  17   3 -16    0.16    0.11
  17  -3 -16    0.03    0.07
  17   3 -15    1.23    0.15
  17   3 -14   58.47    2.35
  17  -3 -14   57.56    2.33
  17   3 -13    1.34    0.16
  17  -3 -13    1.55    0.15
  17   3 -12   33.81    1.37
  17  -3 -12   32.09    1.36
  17   3 -11   10.97    0.51
  17  -3 -11   10.45    0.50
  17   3 -10    0.06    0.07
  17  -3 -10   -0.08    0.06
  17   3  -9   27.05    1.12
  17   3  -9   27.03    1.06
  17  -3  -9   26.67    1.12
  17   3  -8   43.94    1.84
  17   3  -8   45.82    1.79
  17  -3  -8   47.70    1.85
  17   3  -7    3.87    0.17
  17   3  -7    3.60    0.21
  17  -3  -7    3.65    0.21
  17   3  -6   18.47    0.80
  17   3  -6   19.04    0.77
  17  -3  -6   20.36    0.81
  17   3  -5   31.91    1.20
  17   3  -5   31.06    1.22
  17  -3  -5   27.97    1.23
  17   3  -4   12.73    0.53
  17   3  -4   12.14    0.52
  17  -3  -4   13.16    0.55
  17   3  -3   26.53    1.06
  17   3  -3   26.83    1.05
  17  -3  -3   25.59    1.07
  17   3  -2   15.34    0.59
  17   3  -2   14.25    0.58
  17  -3  -2   13.33    0.60
  17   3  -1    7.45    0.32
  17   3  -1    7.65    0.32
 -17   3   1    7.02    0.33
  17  -3  -1    7.63    0.33
  17   3   0    0.96    0.08
 -17   3   0    0.97    0.09
  17   3   0    0.71    0.06
  17  -3   0    0.92    0.08
 -17   3  -1    5.55    0.26
 -17   3  -1    5.33    0.25
  17   3   1    5.60    0.26
  17   3   1    5.55    0.23
  17  -3   1    5.78    0.25
 -17   3  -2   46.79    1.80
 -17   3  -2   46.50    1.79
  17   3   2   46.81    1.80
 -17  -3  -2   38.97    1.82
  17  -3   2   47.61    1.78
 -17   3  -3   93.58    3.59
  17   3   3   85.45    3.58
 -17   3  -3   89.45    3.57
  17  -3   3   91.51    3.56
 -17  -3  -3   97.07    3.61
 -17   3  -4    3.75    0.21
 -17   3  -4    3.93    0.20
  17   3   4    3.72    0.20
  17  -3   4    3.84    0.17
 -17  -3  -4    4.03    0.22
  17   3   5    2.11    0.14
 -17   3  -5    2.12    0.15
 -17   3  -5    2.04    0.13
 -17  -3  -5    2.40    0.16
  17  -3   5    2.10    0.11
 -17   3  -6    9.36    0.44
  17   3   6    9.21    0.42
 -17   3  -6    9.14    0.41
  17  -3   6    9.20    0.39
 -17  -3  -6    9.58    0.44
  17   3   7    6.85    0.34
 -17   3  -7    6.90    0.32
 -17   3  -7    6.90    0.36
 -17  -3  -7    7.35    0.36
 -17   3  -8   25.35    1.05
 -17   3  -8   25.86    1.10
  17   3   8   25.70    1.07
 -17  -3  -8   26.34    1.09
 -17   3  -9    8.01    0.41
  17   3   9    7.32    0.37
 -17   3  -9    7.53    0.36
 -17  -3  -9    7.86    0.40
  17   3  10    2.18    0.18
 -17   3 -10    2.16    0.21
 -17  -3 -10    2.08    0.19
 -17   3 -11   15.78    0.74
 -17  -3 -11   15.68    0.73
 -17   3 -12    0.07    0.11
 -17  -3 -12    0.03    0.10
 -17   3 -13    0.18    0.12
 -17  -3 -13    0.10    0.10
 -17   3 -14    6.11    0.40
 -17  -3 -14    5.96    0.38
 -17   3 -15   13.00    0.69
 -17  -3 -15   13.67    0.69
  17   5 -18    0.22    0.14
  17   5 -17    4.32    0.32
  17   5 -16    5.43    0.34
  17   5 -15    0.05    0.11
  17  -5 -15    0.01    0.09
  17   5 -14    3.83    0.27
  17  -5 -14    3.59    0.26
  17   5 -13    3.63    0.26
  17   5 -12    7.52    0.40
  17   5 -11   28.75    1.21
  17   5 -10    9.09    0.45
  17   5  -9   16.53    0.72
  17   5  -8   32.83    1.30
  17   5  -8   32.72    1.34
  17   5  -7   21.20    0.92
  17   5  -7   22.58    0.88
  17   5  -6   14.29    0.64
  17   5  -6   15.57    0.62
  17   5  -5   59.13    2.40
  17   5  -5   61.62    2.42
  17  -5  -5   62.86    2.44
  17   5  -4    8.34    0.35
  17   5  -4    8.36    0.34
  17  -5  -4    6.35    0.36
  17   5  -3   94.71    3.61
  17   5  -3   93.08    3.61
 -17   5   3   92.91    3.62
  17  -5  -3   88.36    3.63
 -17   5   2    0.12    0.05
  17   5  -2    0.21    0.05
  17   5  -2    0.15    0.05
  17  -5  -2    0.16    0.06
 -17   5   1    8.44    0.38
  17   5  -1    7.35    0.37
  17   5  -1    8.61    0.36
  17  -5  -1    8.87    0.38
  17   5   0   20.12    0.79
 -17   5   0   17.77    0.79
 -17   5   0   20.31    0.82
  17   5   0   20.46    0.82
  17  -5   0   19.96    0.82
 -17   5  -1    4.98    0.25
  17   5   1    5.35    0.26
 -17   5  -1    5.31    0.24
  17   5   1    5.18    0.22
  17  -5   1    4.87    0.25
 -17   5  -2   13.89    0.60
  17   5   2   13.78    0.60
 -17   5  -2   13.91    0.59
  17  -5   2   14.70    0.59
 -17   5  -3  101.15    4.01
  17   5   3  107.42    4.02
 -17   5  -3  101.75    4.01
  17  -5   3   99.08    3.99
 -17   5  -4   46.52    1.95
  17   5   4   54.13    1.97
 -17   5  -4   51.87    1.96
 -17  -5  -4   43.75    1.98
 -17   5  -5   25.83    1.09
  17   5   5   26.86    1.11
 -17   5  -5   27.65    1.11
 -17  -5  -5   26.80    1.12
 -17   5  -6   46.55    1.90
 -17   5  -6   48.06    1.92
  17   5   6   44.71    1.92
 -17  -5  -6   51.47    1.94
 -17   5  -7    4.38    0.24
  17   5   7    4.51    0.26
 -17   5  -7    4.03    0.26
 -17  -5  -7    4.58    0.27
 -17   5  -8   13.10    0.62
  17   5   8   13.39    0.61
 -17   5  -8   13.64    0.59
 -17  -5  -8   13.56    0.61
 -17   5  -9    3.49    0.25
 -17   5  -9    3.30    0.21
  17   5   9    3.14    0.23
 -17  -5  -9    3.47    0.24
 -17   5 -10    0.02    0.07
  17   5  10    0.00    0.08
 -17   5 -10    0.01    0.09
 -17  -5 -10   -0.04    0.08
  17   5  11   23.41    1.03
 -17   5 -11   24.12    1.01
 -17   5 -11   24.00    1.06
 -17  -5 -11   24.05    1.04
 -17   5 -12    1.20    0.18
  17   5  12    1.12    0.15
 -17  -5 -12    1.19    0.17
 -17   5 -13    3.42    0.28
 -17  -5 -13    3.29    0.27
 -17   5 -14   11.04    0.60
 -17  -5 -14   11.48    0.59
 -17  -5 -15    1.44    0.22
  17   7 -16    5.77    0.37
  17   7 -15    1.10    0.18
 -17   7  14   36.61    1.51
  17   7 -14   35.87    1.53
 -17   7  13    5.85    0.33
  17   7 -13    5.43    0.35
  17   7 -12    2.11    0.21
 -17   7  12    1.99    0.19
  17   7 -11    9.23    0.46
 -17   7  11    8.88    0.45
 -17   7  10    1.40    0.15
  17   7 -10    1.72    0.18
 -17   7   9    6.54    0.34
  17   7  -9    6.17    0.34
  17   7  -8   24.49    1.05
 -17   7   8   25.69    1.05
 -17   7   7    0.56    0.10
  17   7  -7    0.52    0.10
  17   7  -6    4.37    0.25
 -17   7   6    4.59    0.25
  17   7  -6    4.32    0.23
  17   7  -5   91.73    3.71
 -17   7   5   98.89    3.72
  17   7  -5   92.19    3.70
 -17   7   4   13.71    0.60
  17   7  -4   13.10    0.59
  17   7  -4   13.87    0.58
  17   7  -3   93.16    3.58
 -17   7   3   93.43    3.59
  17   7  -3   93.11    3.58
  17  -7  -3   84.31    3.60
  17   7  -2    5.11    0.25
 -17   7   2    4.59    0.25
  17   7  -2    4.71    0.23
  17  -7  -2    3.87    0.25
 -17   7   1    8.36    0.39
  17   7  -1    8.37    0.37
  17   7  -1    7.78    0.39
  17  -7  -1    8.52    0.40
  17   7   0   32.93    1.34
 -17   7   0   32.18    1.33
  17  -7   0   32.94    1.33
  17   7   1    1.34    0.13
 -17   7  -1    1.38    0.13
  17  -7   1    1.32    0.13
  17   7   2  106.30    4.11
 -17   7  -2  103.76    4.09
  17  -7   2  102.33    4.08
  17   7   3   10.73    0.50
 -17   7  -3   10.60    0.49
  17  -7   3   10.81    0.48
  17   7   4    6.77    0.36
 -17   7  -4    7.00    0.34
 -17   7  -5   39.09    1.59
 -17   7  -6   16.98    0.77
  17   7   6   18.68    0.79
  17   7   7    9.88    0.47
 -17   7  -7    9.94    0.45
 -17  -7  -7    8.12    0.45
 -17   7  -8    7.32    0.37
  17   7   8    7.36    0.39
 -17  -7  -8    6.81    0.38
 -17   7  -9    0.00    0.08
  17   7   9    0.21    0.10
 -17  -7  -9    0.06    0.08
  17   7  10    0.36    0.11
 -17   7 -10    0.53    0.11
 -17  -7 -10    0.66    0.13
 -17   7 -11    3.56    0.25
  17   7  11    3.70    0.28
 -17  -7 -11    4.45    0.31
  17   7  12    1.13    0.16
 -17   7 -12    1.05    0.15
  17   7  13    2.42    0.25
 -17   7 -13    1.93    0.36
 -17   9  14    3.45    0.26
  17   9 -14    3.15    0.27
 -17   9  13    1.77    0.19
  17   9 -13    1.49    0.19
 -17   9  12    0.10    0.09
  17   9 -12   -0.07    0.10
  17   9 -11    8.40    0.46
 -17   9  11    8.83    0.45
 -17   9  10    2.15    0.20
  17   9 -10    1.69    0.18
  17   9  -9   38.78    1.61
 -17   9   9   39.14    1.61
  17   9  -8    0.35    0.11
 -17   9   8    0.21    0.09
 -17   9   7    0.01    0.08
  17   9  -7   -0.05    0.08
  17   9  -6    2.70    0.20
 -17   9   6    2.78    0.21
 -17   9   5   10.45    0.47
  17   9  -5    9.85    0.46
  17   9  -5    9.18    0.47
  17   9  -4    0.07    0.07
  17   9  -4    0.03    0.06
 -17   9   4    0.10    0.07
 -17   9   4    0.01    0.06
 -17   9   3   12.00    0.52
  17   9  -3   11.59    0.50
  17   9  -3    9.97    0.51
  17   9  -2    9.39    0.47
 -17   9   2   10.83    0.48
  17   9  -1    1.25    0.14
 -17   9   1    1.33    0.14
  17  -9  -1    1.05    0.13
 -17   9   0    4.70    0.27
  17   9   0    4.48    0.27
  17  -9   0    4.19    0.26
 -17   9  -1    3.22    0.21
  17   9   1    2.68    0.22
  17  -9   1    3.03    0.21
 -17   9  -2   10.17    0.48
  17   9   2    9.63    0.49
 -17   9  -3   24.16    1.04
  17   9   3   25.19    1.06
 -17   9  -4    1.03    0.13
  17   9   4    1.06    0.15
  17   9   5    4.22    0.28
 -17   9  -5    4.26    0.26
  17   9   6    7.47    0.42
 -17   9  -6    7.54    0.39
  17   9   7    0.76    0.15
 -17   9  -7    0.79    0.13
  17   9   8    4.92    0.32
 -17   9  -8    5.03    0.30
  17   9   9    8.74    0.48
 -17   9  -9    8.70    0.45
  17   9  10    5.06    0.35
 -17   9 -10    5.37    0.33
  17   9  11   22.31    1.01
 -17   9 -11   21.95    0.97
  17  11 -11    3.35    0.28
  17  11 -10    5.50    0.33
 -17  11  10    5.08    0.33
  17  11  -9    0.00    0.10
 -17  11   9    0.27    0.11
 -17  11   8   13.92    0.65
  17  11  -8   13.69    0.65
 -17  11   7    8.70    0.45
  17  11  -7    8.51    0.44
 -17  11   6   16.35    0.73
  17  11  -6   15.64    0.72
 -17  11   5    5.05    0.30
  17  11  -5    4.85    0.29
 -17  11   4    0.13    0.09
 -17  11   4    0.16    0.09
 -17  11   3   16.82    0.76
  17  11  -3   17.28    0.76
  17  11  -2   23.48    1.02
 -17  11   2   23.93    1.02
  17  11  -1    0.09    0.08
 -17  11   1    0.16    0.09
  17 -11  -1    0.16    0.09
 -17  11   0   20.20    0.89
  17  11   0   20.59    0.90
 -17  11  -1    0.28    0.10
  17  11   1    0.02    0.09
  17  11   2   14.33    0.68
 -17  11  -2   14.23    0.65
 -17  11  -3    1.17    0.16
  17  11   3    1.34    0.17
  17  11   4    0.08    0.09
 -17  11  -4    0.08    0.09
 -17  11  -5    1.22    0.16
  17  11   5    1.73    0.20
 -17  11  -6   16.69    0.76
  17  11   6   16.81    0.79
  17  11   7   -0.06    0.10
 -17  11  -7   -0.18    0.09
 -17  13   5   10.64    0.53
 -17  13   4    0.30    0.11
 -17  13   3   25.47    1.11
 -17  13   2    2.34    0.23
  17  13  -1    1.74    0.19
 -17  13   1    1.56    0.18
 -17  13   0    4.04    0.30
  17  13   0    3.86    0.30
  17  13   1    6.12    0.38
  17  13   2    2.20    0.33
  18   0 -19   -0.10    0.10
  18   0 -18    8.95    0.48
  18   0 -17    0.05    0.09
  18   0 -16    0.68    0.13
  18   0 -15   -0.14    0.06
  18   0 -14   15.16    0.68
  18   0 -13    0.00    0.07
  18   0 -12   55.00    2.19
  18   0 -12   54.04    2.16
  18   0 -11    0.09    0.07
  18   0 -11   -0.02    0.04
  18   0 -10   19.83    0.82
  18   0  -9    0.05    0.04
  18   0  -8   10.87    0.47
  18   0  -7    0.01    0.03
  18   0  -6   80.75    3.16
  18   0  -5   -0.17    0.04
  18   0  -4  309.19   12.11
  18   0  -3   -0.02    0.03
  18   0  -2   36.34    1.43
  18   0  -1    0.02    0.03
 -18   0  -1   -0.02    0.05
  18   0   1   -0.02    0.02
 -18   0  -2  178.28    7.03
  18   0   2  182.56    7.06
  18   0   3   -0.03    0.03
 -18   0  -3   -0.01    0.02
 -18   0  -3    0.02    0.05
 -18   0  -4   93.21    3.68
  18   0   4   95.52    3.69
 -18   0  -4   95.41    3.72
 -18   0  -5   -0.04    0.05
 -18   0  -5    0.09    0.03
  18   0   5   -0.02    0.03
  18   0   6    0.28    0.05
 -18   0  -6    0.26    0.07
 -18   0  -7    0.06    0.07
  18   0   7   -0.02    0.04
  18   0   8   18.30    0.76
 -18   0  -8   18.30    0.81
 -18   0  -9   -0.07    0.08
 -18   0 -10    0.03    0.08
 -18   0 -11   -0.13    0.09
 -18   0 -12   15.08    0.72
 -18   0 -13   -0.08    0.10
 -18   0 -14    3.56    0.30
 -18   0 -15    0.02    0.13
  18   2 -19    0.12    0.12
  18   2 -18   -0.01    0.11
  18  -2 -18    0.01    0.09
  18   2 -17    5.51    0.35
  18  -2 -17    5.36    0.33
  18   2 -16    1.09    0.16
  18  -2 -16    1.00    0.13
  18   2 -15   32.66    1.37
  18  -2 -15   32.51    1.35
  18   2 -14    1.25    0.16
  18   2 -13    0.18    0.10
  18  -2 -13    0.16    0.08
  18   2 -12    0.11    0.09
  18  -2 -12    0.21    0.07
  18   2 -11    9.85    0.47
  18  -2 -11    9.96    0.46
  18   2 -10    2.34    0.17
  18   2 -10    2.36    0.12
  18  -2 -10    2.10    0.16
  18   2  -9   90.76    3.51
  18   2  -9   89.33    3.56
  18  -2  -9   90.41    3.55
  18   2  -8    3.49    0.16
  18   2  -8    2.83    0.19
  18  -2  -8    3.30    0.19
  18   2  -7   80.14    3.04
  18   2  -7   78.42    3.07
  18  -2  -7   75.17    3.07
  18   2  -6    1.12    0.11
  18   2  -6    1.25    0.08
  18  -2  -6    1.00    0.11
  18   2  -5   14.59    0.58
  18   2  -5   15.25    0.61
  18  -2  -5   13.20    0.61
  18   2  -4    0.49    0.05
  18   2  -4    0.47    0.07
  18  -2  -4    0.48    0.07
  18   2  -3   19.66    0.80
  18  -2  -3   20.18    0.82
  18   2  -2    6.72    0.29
  18   2  -1   83.33    3.24
  18  -2  -1   82.61    3.24
  18   2   0   84.15    3.26
 -18   2   0   80.22    3.28
 -18   2   0   86.50    3.27
  18  -2   0   83.34    3.26
 -18   2  -1   14.59    0.60
 -18   2  -1   15.49    0.62
  18   2   1   13.54    0.60
  18  -2   1   14.92    0.60
 -18   2  -2    6.09    0.26
  18   2   2    5.66    0.27
 -18   2  -2    6.16    0.28
  18  -2   2    5.66    0.25
 -18  -2  -2    5.61    0.29
 -18   2  -3   11.37    0.49
  18   2   3   11.67    0.50
 -18   2  -3   11.85    0.51
  18  -2   3   11.66    0.48
 -18  -2  -3   12.99    0.53
  18   2   4    0.17    0.05
 -18   2  -4    0.10    0.05
 -18   2  -4    0.18    0.05
 -18  -2  -4    0.15    0.06
  18  -2   4    0.19    0.03
  18   2   5   74.36    3.13
 -18   2  -5   83.72    3.12
 -18   2  -5   82.24    3.16
 -18  -2  -5   81.91    3.16
  18  -2   5   76.52    3.11
 -18   2  -6   28.21    1.16
 -18   2  -6   28.74    1.19
  18   2   6   29.78    1.17
 -18  -2  -6   28.61    1.19
  18  -2   6   28.89    1.14
 -18   2  -7   26.63    1.10
 -18   2  -7   26.59    1.06
  18   2   7   25.22    1.07
 -18  -2  -7   26.42    1.10
  18   2   8    9.98    0.46
 -18   2  -8   10.59    0.50
 -18  -2  -8    9.86    0.49
 -18   2  -9    3.78    0.26
  18   2   9    3.69    0.22
 -18  -2  -9    3.92    0.25
 -18   2 -10    2.53    0.22
  18   2  10    2.54    0.20
 -18  -2 -10    2.56    0.21
 -18   2 -11   19.32    0.88
 -18  -2 -11   19.10    0.87
 -18   2 -12    2.88    0.26
 -18  -2 -12    2.57    0.25
 -18   2 -13   14.30    0.72
 -18  -2 -13   15.16    0.72
 -18   2 -14    2.39    0.25
 -18  -2 -14    2.03    0.23
 -18   2 -15    5.09    0.37
 -18  -2 -15    5.34    0.38
  18   4 -18   14.11    0.69
  18   4 -17   -0.10    0.09
  18   4 -16    0.07    0.10
  18   4 -15    3.22    0.26
  18  -4 -15    3.19    0.23
  18   4 -14   14.27    0.68
  18  -4 -14   14.70    0.67
  18   4 -13    6.52    0.37
  18  -4 -13    7.00    0.37
  18   4 -12   34.78    1.45
  18  -4 -12   34.82    1.44
  18   4 -11    2.03    0.19
  18  -4 -11    2.13    0.18
  18   4 -10   20.76    0.84
  18  -4 -10   18.24    0.84
  18   4  -9    1.28    0.11
  18   4  -9    0.97    0.12
  18  -4  -9    1.10    0.13
  18   4  -8   31.15    1.25
  18   4  -8   31.96    1.21
  18  -4  -8   28.03    1.25
  18   4  -7   18.81    0.81
  18   4  -7   19.60    0.78
  18  -4  -7   19.71    0.83
  18   4  -6   52.55    2.09
  18   4  -6   52.83    2.06
  18  -4  -6   51.78    2.10
  18   4  -5    0.99    0.08
  18   4  -5    1.00    0.10
  18  -4  -5    1.09    0.12
  18   4  -4   39.64    1.56
  18   4  -4   39.30    1.57
  18  -4  -4   39.36    1.59
  18   4  -3   12.29    0.52
  18   4  -3   13.29    0.53
  18  -4  -3   12.18    0.55
 -18   4   2   26.09    1.05
  18   4  -2   25.58    1.04
  18   4  -2   26.22    1.04
  18  -4  -2   25.41    1.06
  18   4  -1    7.65    0.33
 -18   4   1    8.19    0.35
  18   4  -1    8.16    0.34
  18  -4  -1    6.69    0.34
  18   4   0   59.29    2.29
 -18   4   0   52.94    2.30
 -18   4   0   58.20    2.31
  18   4   0   63.06    2.32
  18  -4   0   59.65    2.31
  18   4   1    1.06    0.07
  18   4   1    1.14    0.10
 -18   4  -1    1.14    0.09
 -18   4  -1    1.20    0.10
  18  -4   1    1.14    0.09
 -18   4  -2  133.80    5.22
 -18   4  -2  131.76    5.22
  18  -4   2  135.59    5.21
 -18   4  -3    1.53    0.12
 -18   4  -3    1.53    0.11
  18   4   3    1.56    0.12
 -18  -4  -3    1.18    0.12
  18  -4   3    1.64    0.09
 -18   4  -4    0.19    0.06
 -18   4  -4    0.08    0.05
  18   4   4    0.16    0.06
 -18  -4  -4    0.23    0.07
  18  -4   4    0.26    0.04
 -18   4  -5    1.15    0.12
 -18   4  -5    1.29    0.12
  18   4   5    1.48    0.13
 -18  -4  -5    1.12    0.13
  18  -4   5    1.41    0.08
  18   4   6   23.25    0.99
 -18   4  -6   24.09    1.00
 -18   4  -6   23.66    0.97
 -18  -4  -6   23.94    1.00
  18   4   7    1.01    0.12
 -18   4  -7    0.95    0.10
 -18   4  -7    1.22    0.14
 -18  -4  -7    1.19    0.14
  18   4   8   43.88    1.79
 -18   4  -8   44.75    1.81
 -18   4  -8   43.69    1.76
 -18  -4  -8   43.91    1.80
  18   4   9    0.09    0.08
 -18   4  -9    0.24    0.10
 -18   4  -9    0.24    0.08
 -18  -4  -9    0.23    0.10
 -18   4 -10   25.34    1.10
  18   4  10   25.38    1.07
 -18  -4 -10   25.34    1.09
 -18   4 -11    4.16    0.31
  18   4  11    4.41    0.27
 -18  -4 -11    4.77    0.30
 -18   4 -12    0.14    0.10
 -18  -4 -12    0.22    0.10
 -18   4 -13    0.15    0.12
 -18  -4 -13    0.26    0.11
 -18   4 -14    5.34    0.38
 -18  -4 -14    5.12    0.35
 -18  -4 -15    4.31    0.37
  18   6 -17   25.96    1.15
  18   6 -16    2.06    0.23
  18  -6 -16    2.58    0.23
  18   6 -15   16.23    0.76
  18  -6 -15   16.09    0.75
  18   6 -14    4.03    0.28
  18  -6 -14    4.36    0.29
  18   6 -13   12.88    0.62
  18   6 -12    2.91    0.24
  18   6 -11   43.45    1.78
  18   6 -10    2.35    0.19
  18   6  -9  103.14    4.08
  18   6  -8    1.41    0.15
  18   6  -7    0.55    0.07
  18   6  -7    0.46    0.10
  18   6  -6    7.87    0.35
  18   6  -6    7.37    0.37
  18   6  -5    0.68    0.09
  18   6  -5    0.77    0.08
  18  -6  -5    0.72    0.11
  18   6  -4    1.26    0.12
  18   6  -4    1.30    0.11
  18  -6  -4    1.31    0.14
  18   6  -3   23.23    0.96
  18   6  -3   23.44    0.96
 -18   6   3   23.24    0.97
  18  -6  -3   23.95    0.99
 -18   6   2    4.36    0.23
  18   6  -2    4.46    0.23
  18   6  -2    4.51    0.22
  18  -6  -2    4.18    0.24
  18   6  -1  130.18    4.92
  18   6  -1  127.59    4.94
 -18   6   1  129.73    4.94
  18  -6  -1  117.39    4.94
  18   6   0    1.74    0.13
 -18   6   0    1.61    0.13
  18   6   0    1.56    0.10
  18  -6   0    1.51    0.13
  18   6   1    3.72    0.21
 -18   6  -1    3.22    0.20
  18  -6   1    3.60    0.20
  18   6   2   12.11    0.54
 -18   6  -2   11.84    0.53
  18  -6   2   12.28    0.52
  18   6   3    1.71    0.15
 -18   6  -3    1.79    0.13
 -18   6  -3    1.69    0.14
  18  -6   3    1.72    0.12
 -18   6  -4    2.22    0.16
  18   6   4    2.29    0.18
 -18   6  -4    2.14    0.15
 -18   6  -5   11.67    0.52
 -18   6  -5   12.64    0.52
  18   6   5   12.34    0.54
 -18  -6  -5    9.62    0.54
 -18   6  -6   -0.04    0.06
  18   6   6   -0.05    0.07
 -18   6  -6    0.01    0.08
 -18  -6  -6   -0.06    0.07
  18   6   7   27.66    1.13
 -18   6  -7   26.09    1.12
 -18   6  -7   26.58    1.11
 -18  -6  -7   26.56    1.13
 -18   6  -8    0.28    0.09
 -18   6  -8    0.25    0.09
  18   6   8    0.12    0.10
 -18  -6  -8    0.25    0.10
 -18   6  -9   -0.04    0.08
 -18   6  -9   -0.10    0.08
  18   6   9    0.21    0.10
 -18  -6  -9    0.10    0.09
 -18   6 -10    3.26    0.25
  18   6  10    3.06    0.24
 -18   6 -10    3.53    0.23
 -18  -6 -10    3.25    0.24
 -18   6 -11   25.21    1.09
 -18   6 -11   24.97    1.05
  18   6  11   24.80    1.08
 -18  -6 -11   24.11    1.07
 -18   6 -12    0.19    0.11
  18   6  12    0.26    0.11
 -18  -6 -12    0.06    0.10
 -18   6 -13    3.14    0.28
 -18  -6 -13    2.77    0.24
 -18   6 -14    0.02    0.12
 -18  -6 -14   -0.06    0.11
  18   8 -15    4.27    0.33
  18   8 -14   11.95    0.61
  18   8 -13    0.67    0.15
 -18   8  13    0.77    0.13
  18   8 -12   22.46    1.04
 -18   8  12   25.15    1.03
  18   8 -11    0.28    0.12
 -18   8  11    0.27    0.10
  18   8 -10    4.21    0.28
 -18   8  10    4.34    0.27
 -18   8   9    1.21    0.13
  18   8  -9    0.94    0.14
  18   8  -8   20.39    0.87
 -18   8   8   19.40    0.86
  18   8  -7   32.53    1.36
 -18   8   7   33.69    1.37
 -18   8   6    8.15    0.40
  18   8  -6    7.97    0.39
  18   8  -5    0.43    0.08
  18   8  -5    0.79    0.11
  18   8  -4   41.17    1.65
  18   8  -4   40.93    1.65
 -18   8   4   40.70    1.66
 -18   8   3    6.13    0.32
  18   8  -3    5.90    0.30
  18   8  -3    5.86    0.31
  18  -8  -3    5.88    0.33
  18   8  -2    0.74    0.10
  18   8  -2    0.60    0.09
 -18   8   2    0.70    0.10
  18  -8  -2    0.55    0.10
 -18   8   1    7.08    0.35
  18   8  -1    7.51    0.36
  18  -8  -1    6.99    0.36
 -18   8   0   54.90    2.18
  18   8   0   53.09    2.19
  18  -8   0   55.53    2.19
  18   8   1   16.92    0.73
  18  -8   1   16.08    0.71
  18   8   2   31.93    1.30
 -18   8  -2   30.90    1.28
  18  -8   2   30.79    1.27
 -18   8  -3    2.03    0.18
  18   8   3    2.10    0.18
  18   8   4    1.50    0.16
 -18   8  -4    1.94    0.17
  18   8   5    1.31    0.16
 -18   8  -5    1.22    0.14
  18   8   6    1.74    0.18
 -18   8  -6    1.37    0.15
 -18   8  -7    1.48    0.16
  18   8   7    1.39    0.16
 -18   8  -8   20.71    0.95
  18   8   8   23.65    0.99
 -18   8  -9    0.09    0.09
  18   8   9   -0.02    0.08
  18   8  10   14.44    0.71
 -18   8 -10   15.16    0.68
  18   8  11    1.03    0.16
 -18   8 -11    1.36    0.16
  18   8  12    1.37    0.19
 -18   8 -12    1.24    0.17
 -18  10  13    0.70    0.21
 -18  10  12    7.88    0.44
  18  10 -12    8.00    0.45
  18  10 -11    2.59    0.24
 -18  10  11    3.14    0.24
  18  10 -10    2.96    0.24
 -18  10  10    2.78    0.23
 -18  10   9   17.43    0.76
  18  10  -9   15.79    0.75
  18  10  -8    7.23    0.39
 -18  10   8    7.28    0.39
  18  10  -7   19.58    0.87
 -18  10   7   20.44    0.88
  18  10  -6    1.63    0.16
 -18  10   6    1.83    0.18
  18  10  -5    7.42    0.38
 -18  10   5    7.74    0.39
  18  10  -4    5.52    0.30
  18  10  -4    5.71    0.31
 -18  10   4    5.27    0.31
  18  10  -3   57.02    2.32
 -18  10   3   58.43    2.33
 -18  10   2   13.82    0.62
  18  10  -2   13.13    0.62
  18 -10  -2   13.41    0.63
 -18  10   1   10.91    0.50
  18  10  -1   10.52    0.51
  18 -10  -1    9.89    0.50
  18  10   0    1.36    0.16
 -18  10   0    1.38    0.15
  18 -10   0    1.39    0.15
  18  10   1    0.40    0.11
 -18  10  -1    0.46    0.11
 -18  10  -2    9.33    0.47
  18  10   2    9.86    0.49
  18  10   3   15.24    0.72
 -18  10  -3   15.60    0.70
 -18  10  -4    1.41    0.16
  18  10   4    1.51    0.18
  18  10   5   22.79    1.01
 -18  10  -5   22.80    0.98
 -18  10  -6    0.11    0.10
  18  10   6    0.09    0.10
 -18  10  -7    8.93    0.45
  18  10   7    8.06    0.47
  18  10   8    0.56    0.13
 -18  10  -8    0.57    0.13
 -18  10  -9    0.50    0.12
  18  10   9    0.59    0.17
  18  12  -9    2.80    0.25
  18  12  -8    1.64    0.19
 -18  12   8    2.17    0.22
 -18  12   7   -0.02    0.09
  18  12  -7    0.09    0.10
 -18  12   6   22.52    0.99
 -18  12   4   19.39    0.86
 -18  12   3    0.98    0.15
  18 -12  -3    1.05    0.16
 -18  12   2    0.04    0.09
  18  12  -2    0.04    0.09
  18 -12  -2   -0.09    0.08
  18  12  -1    2.83    0.24
 -18  12   1    3.10    0.24
 -18  12   0    2.26    0.21
  18  12   0    2.03    0.21
 -18  12  -1    0.30    0.11
  18  12   1    0.23    0.11
 -18  12  -2   16.63    0.72
  18  12   2   14.40    0.73
  18  12   3    0.54    0.14
 -18  12  -3    0.48    0.13
  18  12   4   10.51    0.56
  19   1 -20    0.43    0.17
  19   1 -19    4.14    0.30
  19  -1 -19    3.83    0.29
  19   1 -18   10.58    0.55
  19  -1 -18   11.27    0.55
  19   1 -17    1.66    0.19
  19  -1 -17    1.53    0.17
  19   1 -16    7.75    0.42
  19  -1 -16    8.08    0.42
  19   1 -15    8.91    0.45
  19  -1 -15    8.33    0.43
  19   1 -14    2.04    0.18
  19  -1 -14    1.89    0.18
  19   1 -13    4.93    0.28
  19  -1 -13    4.45    0.25
  19  -1 -13    4.95    0.28
  19   1 -12   32.01    1.34
  19  -1 -12   32.62    1.32
  19   1 -11    4.60    0.26
  19   1 -11    4.82    0.22
  19  -1 -11    4.27    0.24
  19   1 -10   54.73    2.12
  19   1 -10   52.49    2.15
  19  -1 -10   54.20    2.14
  19   1  -9    4.44    0.21
  19   1  -9    4.27    0.23
  19  -1  -9    4.16    0.22
  19   1  -8   63.55    2.52
  19  -1  -8   64.80    2.54
  19   1  -7  110.56    4.23
  19  -1  -7  106.70    4.25
  19   1  -6    1.59    0.09
  19  -1  -6    1.40    0.11
  19   1  -5   90.03    3.48
  19  -1  -5   88.37    3.49
  19   1  -4   51.20    1.95
  19  -1  -4   48.28    1.96
  19   1  -3   44.51    1.77
  19  -1  -3   45.37    1.78
  19   1  -2   78.32    2.99
  19  -1  -2   74.86    2.99
  19   1  -1   19.97    0.82
  19  -1  -1   21.38    0.83
  19   1   0    0.38    0.04
  19  -1   0    0.41    0.04
 -19   1  -1   20.33    0.80
  19   1   1   21.27    0.80
 -19   1  -1   20.97    0.83
  19  -1   1   20.34    0.80
 -19  -1  -1   16.91    0.83
 -19   1  -2    8.29    0.36
  19   1   2    8.01    0.36
 -19   1  -2    8.13    0.38
  19  -1   2    8.76    0.35
 -19  -1  -2    8.89    0.39
 -19   1  -3   20.46    0.84
  19   1   3   20.09    0.85
 -19   1  -3   20.77    0.87
  19  -1   3   21.80    0.84
 -19  -1  -3   22.11    0.88
  19   1   4   13.46    0.53
 -19   1  -4   12.27    0.55
 -19   1  -4   12.49    0.52
 -19  -1  -4   12.72    0.55
  19  -1   4   12.00    0.51
 -19   1  -5   55.53    2.21
 -19   1  -5   56.49    2.17
  19   1   5   52.25    2.18
  19  -1   5   54.18    2.17
 -19  -1  -5   58.58    2.22
 -19   1  -6    0.17    0.04
  19   1   6    0.09    0.05
 -19   1  -6    0.09    0.07
 -19  -1  -6    0.15    0.07
  19  -1   6    0.09    0.04
 -19   1  -7   11.98    0.56
  19   1   7   12.38    0.52
 -19  -1  -7   12.83    0.56
  19  -1   7   10.98    0.50
 -19   1  -8    0.75    0.12
  19   1   8    0.66    0.09
 -19  -1  -8    0.59    0.12
 -19   1  -9    0.63    0.12
  19   1   9    0.69    0.09
 -19  -1  -9    0.72    0.12
 -19   1 -10    6.76    0.38
 -19  -1 -10    6.90    0.39
 -19   1 -11    0.15    0.11
 -19  -1 -11    0.22    0.11
 -19   1 -12   13.84    0.68
 -19  -1 -12   13.84    0.67
 -19   1 -13   11.75    0.61
 -19  -1 -13   12.03    0.61
 -19   1 -14   -0.01    0.10
 -19  -1 -14   -0.02    0.10
 -19   1 -15    5.84    0.39
 -19  -1 -15    5.10    0.39
  19   3 -19    0.64    0.15
  19   3 -18   14.26    0.69
  19   3 -17    0.50    0.14
  19  -3 -17    0.73    0.13
  19   3 -16    2.86    0.23
  19  -3 -16    2.82    0.22
  19   3 -15   11.04    0.55
  19   3 -14    4.29    0.29
  19  -3 -14    4.22    0.26
  19   3 -13   13.88    0.64
  19  -3 -13   13.76    0.63
  19   3 -12    0.02    0.08
  19  -3 -12    0.00    0.07
  19   3 -11   14.56    0.64
  19  -3 -11   14.07    0.64
  19   3 -10    1.36    0.14
  19  -3 -10    1.51    0.15
  19   3  -9   46.64    1.90
  19   3  -9   46.35    1.85
  19  -3  -9   48.30    1.90
  19   3  -8    3.54    0.21
  19   3  -8    3.78    0.17
  19  -3  -8    3.98    0.23
  19   3  -7   16.29    0.65
  19   3  -7   16.23    0.69
  19  -3  -7   16.16    0.70
  19   3  -6   53.82    2.13
  19   3  -6   52.93    2.10
  19  -3  -6   53.97    2.14
  19   3  -5    0.06    0.05
  19   3  -5    0.11    0.03
  19  -3  -5    0.17    0.06
  19   3  -4   72.00    2.82
  19   3  -4   77.21    2.84
  19  -3  -4   67.43    2.85
  19   3  -3    2.80    0.15
  19   3  -3    3.03    0.16
  19  -3  -3    2.89    0.17
  19   3  -2  115.57    4.45
  19   3  -2  114.35    4.45
  19  -3  -2  112.56    4.46
  19   3  -1    0.67    0.06
 -19   3   1    0.80    0.08
  19   3  -1    0.67    0.07
  19  -3  -1    0.63    0.07
 -19   3   0    5.62    0.26
  19   3   0    5.01    0.24
  19   3   0    5.05    0.22
 -19   3   0    4.98    0.24
  19  -3   0    5.02    0.24
  19   3   1    3.50    0.18
 -19   3  -1    3.49    0.18
  19   3   1    3.33    0.15
 -19   3  -1    3.16    0.17
  19  -3   1    3.24    0.17
 -19   3  -2  104.61    4.05
  19   3   2  101.41    4.05
 -19   3  -2  101.91    4.04
  19  -3   2  105.94    4.03
  19   3   3    2.30    0.15
 -19   3  -3    2.29    0.14
 -19   3  -3    2.30    0.15
 -19  -3  -3    2.27    0.16
  19  -3   3    2.35    0.12
 -19   3  -4  121.41    4.84
 -19   3  -4  122.10    4.86
 -19  -3  -4  129.32    4.87
  19  -3   4  123.25    4.82
  19   3   5   12.40    0.53
 -19   3  -5   12.28    0.55
 -19   3  -5   12.58    0.52
  19  -3   5   11.86    0.50
 -19  -3  -5   12.14    0.55
  19   3   6    0.61    0.09
 -19   3  -6    0.77    0.09
 -19   3  -6    0.58    0.10
 -19  -3  -6    0.43    0.09
  19   3   7   53.29    2.14
 -19   3  -7   53.07    2.12
 -19   3  -7   53.76    2.16
 -19  -3  -7   53.91    2.16
 -19   3  -8   -0.06    0.06
 -19   3  -8    0.05    0.08
  19   3   8   -0.06    0.06
 -19  -3  -8   -0.06    0.08
 -19   3  -9   14.61    0.69
  19   3   9   14.97    0.66
 -19  -3  -9   15.02    0.68
  19   3  10    2.87    0.21
 -19   3 -10    3.13    0.24
 -19  -3 -10    2.66    0.23
 -19   3 -11    2.66    0.23
 -19  -3 -11    2.73    0.23
 -19   3 -12   22.70    1.02
 -19  -3 -12   22.54    1.01
 -19   3 -13    4.37    0.33
 -19  -3 -13    4.57    0.33
 -19   3 -14    0.11    0.13
 -19  -3 -14   -0.02    0.12
  19   5 -18    5.45    0.50
  19   5 -17    1.35    0.19
  19   5 -16    2.10    0.21
  19   5 -15   18.13    0.83
  19  -5 -15   18.48    0.83
  19   5 -14    3.27    0.25
  19  -5 -14    2.69    0.23
  19   5 -13   42.74    1.65
  19  -5 -13   36.67    1.64
  19   5 -12   36.32    1.46
  19  -5 -12   33.53    1.46
  19   5 -11    0.25    0.09
  19  -5 -11    0.19    0.09
  19   5 -10    2.10    0.18
  19  -5 -10    2.47    0.20
  19   5  -9    0.08    0.07
  19  -5  -9    0.12    0.08
  19   5  -8    5.65    0.26
  19   5  -8    5.93    0.30
  19  -5  -8    5.15    0.31
  19   5  -7   22.69    0.95
  19   5  -7   23.40    0.91
  19  -5  -7   21.58    0.96
  19   5  -6   20.66    0.88
  19   5  -6   21.24    0.86
  19  -5  -6   21.75    0.91
  19   5  -5   62.22    2.43
  19   5  -5   59.14    2.45
  19  -5  -5   64.08    2.47
  19   5  -4   38.20    1.54
  19   5  -4   38.66    1.53
  19  -5  -4   38.39    1.56
  19   5  -3    0.94    0.09
 -19   5   3    0.85    0.09
  19   5  -3    0.79    0.08
  19  -5  -3    0.95    0.11
  19   5  -2   10.78    0.47
 -19   5   2   11.29    0.48
  19   5  -2   10.66    0.47
  19  -5  -2   11.24    0.49
  19   5  -1   23.37    0.97
 -19   5   1   23.86    0.99
  19   5  -1   25.49    0.99
  19  -5  -1   24.22    1.00
 -19   5   0   13.71    0.58
  19   5   0   13.19    0.55
  19  -5   0   13.46    0.58
 -19   5  -1   39.77    1.51
 -19   5  -1   38.40    1.53
  19   5   1   38.79    1.53
  19  -5   1   35.20    1.52
  19   5   2   46.05    1.83
 -19   5  -2   45.56    1.81
 -19   5  -2   43.98    1.82
  19  -5   2   47.17    1.81
 -19   5  -3    1.23    0.11
 -19   5  -3    1.17    0.10
  19   5   3    1.29    0.13
  19  -5   3    1.19    0.09
 -19   5  -4   10.56    0.47
  19   5   4   10.84    0.48
 -19   5  -4   10.77    0.47
  19  -5   4   11.38    0.44
 -19  -5  -4    8.81    0.49
 -19   5  -5    1.43    0.14
 -19   5  -5    1.52    0.14
  19   5   5    1.57    0.14
 -19  -5  -5    1.34    0.15
  19   5   6   11.93    0.55
 -19   5  -6   11.46    0.53
 -19   5  -6   12.32    0.55
 -19  -5  -6   12.31    0.56
  19   5   7    3.95    0.25
 -19   5  -7    3.96    0.25
 -19   5  -7    3.96    0.23
 -19  -5  -7    4.32    0.26
  19   5   8    0.90    0.13
 -19   5  -8    1.03    0.12
 -19   5  -8    1.00    0.13
 -19  -5  -8    0.88    0.13
 -19   5  -9    1.38    0.14
  19   5   9    1.15    0.15
 -19   5  -9    1.29    0.16
 -19  -5  -9    0.97    0.14
  19   5  10    8.02    0.41
 -19   5 -10    7.96    0.43
 -19   5 -10    8.12    0.39
 -19  -5 -10    7.61    0.42
  19   5  11    0.02    0.09
 -19   5 -11   -0.01    0.09
 -19  -5 -11    0.00    0.09
 -19   5 -12    0.39    0.13
  19   5  12    0.58    0.19
 -19  -5 -12    0.44    0.12
 -19   5 -13   11.63    0.60
 -19  -5 -13   11.22    0.58
 -19   5 -14    0.28    0.15
 -19  -5 -14    0.19    0.13
  19  -7 -17    2.55    0.25
  19   7 -16    4.33    0.33
  19  -7 -16    3.81    0.30
  19   7 -15   26.84    1.17
  19  -7 -15   26.51    1.18
  19   7 -14    0.14    0.13
  19  -7 -14    0.16    0.11
  19   7 -13   10.11    0.52
  19   7 -12   41.83    1.73
  19   7 -11    5.13    0.32
  19   7 -10   11.30    0.54
  19   7  -9   19.15    0.84
  19   7  -8    1.13    0.13
  19   7  -7   38.59    1.57
  19   7  -6   10.33    0.46
  19   7  -6   10.81    0.48
  19   7  -5    1.41    0.14
  19   7  -5    1.23    0.12
  19  -7  -5    1.58    0.16
  19   7  -4   11.88    0.50
 -19   7   4   11.54    0.52
  19   7  -4   11.45    0.50
  19  -7  -4   10.27    0.52
  19   7  -3    7.66    0.39
  19   7  -3    8.32    0.38
 -19   7   3    8.63    0.40
  19  -7  -3    8.99    0.42
 -19   7   2   45.91    1.84
  19   7  -2   44.91    1.84
  19   7  -2   44.67    1.82
  19  -7  -2   47.99    1.86
  19   7  -1    2.13    0.16
 -19   7   1    1.76    0.15
  19  -7  -1    1.98    0.16
 -19   7   0    6.39    0.32
  19   7   0    6.36    0.33
  19  -7   0    6.92    0.33
  19   7   1    6.56    0.33
 -19   7  -1    6.43    0.32
  19  -7   1    6.27    0.32
  19   7   2   14.78    0.64
 -19   7  -2   13.94    0.62
  19  -7   2   14.31    0.62
  19   7   3    0.18    0.08
 -19   7  -3    0.06    0.08
  19   7   4    7.68    0.39
 -19   7  -4    7.37    0.37
 -19   7  -5    0.13    0.08
  19   7   5    0.07    0.08
 -19   7  -6   24.78    1.07
  19   7   6   26.32    1.09
  19   7   7    8.31    0.41
 -19   7  -7    8.57    0.39
 -19  -7  -7    6.28    0.39
 -19   7  -8    7.46    0.39
  19   7   8    7.97    0.42
 -19  -7  -8    7.54    0.41
  19   7   9    3.60    0.27
 -19   7  -9    3.27    0.23
 -19  -7  -9    3.69    0.26
  19   7  10   34.31    1.45
 -19   7 -10   33.95    1.41
 -19  -7 -10   34.20    1.44
 -19   7 -11    6.31    0.34
  19   7  11    5.75    0.37
 -19  -7 -11    6.07    0.36
  19   7  12    3.55    0.28
  19   7  13    0.20    0.12
  19   9 -14    0.13    0.13
  19   9 -13    8.53    0.47
 -19   9  12    0.07    0.09
  19   9 -12   -0.02    0.11
 -19   9  11    6.03    0.35
  19   9 -11    6.23    0.37
 -19   9  10    0.20    0.09
  19   9 -10    0.05    0.10
  19   9  -9   18.20    0.81
 -19   9   9   18.40    0.81
  19   9  -8    0.87    0.14
 -19   9   8    0.99    0.13
  19   9  -7   22.13    0.95
 -19   9   7   22.27    0.95
  19   9  -6   20.53    0.88
  19   9  -5    0.05    0.07
  19   9  -5    0.15    0.08
 -19   9   4   21.29    0.92
  19   9  -4   21.16    0.90
  19   9  -4   21.43    0.91
  19  -9  -4   21.82    0.94
 -19   9   3    6.89    0.35
  19   9  -3    6.91    0.35
  19   9  -3    6.35    0.35
  19  -9  -3    6.61    0.36
  19   9  -2    3.91    0.24
 -19   9   2    4.31    0.25
  19  -9  -2    3.51    0.25
  19   9  -1   39.96    1.61
 -19   9   1   39.49    1.60
  19  -9  -1   38.14    1.61
  19   9   0    0.40    0.10
 -19   9   0    0.42    0.09
  19  -9   0    0.42    0.10
 -19   9  -1   55.47    2.26
  19   9   1   56.67    2.27
  19  -9   1   56.38    2.26
 -19   9  -2   11.97    0.55
  19   9   2   11.58    0.56
 -19   9  -3    1.14    0.13
  19   9   3    0.94    0.14
  19   9   4   29.20    1.25
 -19   9  -4   29.40    1.22
  19   9   5    3.34    0.25
 -19   9  -5    3.54    0.24
 -19   9  -6    1.08    0.14
  19   9   6    0.80    0.14
  19   9   7   27.42    1.18
 -19   9  -7   26.59    1.14
  19   9   8    0.82    0.15
 -19   9  -8    1.14    0.15
  19   9   9   16.47    0.81
 -19   9  -9   18.15    0.79
  19   9  10    3.09    0.27
 -19   9 -10    2.65    0.24
 -19   9 -11    1.78    0.20
  19  11 -11    9.11    0.50
 -19  11  10   27.81    1.17
  19  11 -10   25.78    1.16
  19  11  -9    5.09    0.33
 -19  11   9    5.68    0.34
  19  11  -8   17.57    0.80
 -19  11   8   18.22    0.81
  19  11  -7   21.49    0.96
 -19  11   7   22.59    0.97
  19  11  -6    6.22    0.35
 -19  11   4   10.82    0.51
  19 -11  -4    9.87    0.52
 -19  11   3    5.19    0.32
  19  11  -3    5.40    0.32
  19 -11  -3    6.22    0.35
 -19  11   2    4.67    0.28
  19  11  -2    4.33    0.29
  19 -11  -2    4.56    0.30
 -19  11   1    8.02    0.42
  19  11  -1    8.15    0.43
  19 -11  -1    7.97    0.43
 -19  11   0    5.56    0.33
  19  11   0    5.70    0.34
  19  11   1    3.79    0.27
 -19  11  -1    3.91    0.27
 -19  11  -2    8.07    0.42
  19  11   2    8.04    0.44
 -19  11  -3    1.97    0.19
  19  11   3    1.64    0.19
 -19  11  -4   10.55    0.51
  19  11   4    9.77    0.52
  19  11   5    4.20    0.31
 -19  11  -5    3.85    0.28
  19  11   6    0.24    0.13
 -19  11  -6    0.22    0.12
  19 -13  -5    1.97    0.23
 -19  13   4    0.26    0.11
  19 -13  -4    0.43    0.14
 -19  13   3    3.46    0.29
  19 -13  -3    3.34    0.28
  19  13  -1    9.43    0.50
  19  13   0    0.71    0.15
  19  13   1   18.41    0.91
  20   0 -20   18.38    0.86
  20   0 -19   -0.25    0.10
  20   0 -18   12.84    0.63
  20   0 -17   -0.05    0.08
  20   0 -16    7.19    0.39
  20   0 -15    0.01    0.08
  20   0 -14   11.94    0.56
  20   0 -13    0.07    0.08
  20   0 -12    7.05    0.34
  20   0 -12    7.56    0.37
  20   0 -11    0.04    0.05
  20   0 -10   23.64    0.96
  20   0  -9   -0.03    0.04
  20   0  -8   56.82    2.24
  20   0  -7    0.02    0.04
  20   0  -6    7.72    0.34
  20   0  -5   -0.03    0.04
  20   0  -4    0.26    0.05
  20   0  -3   -0.08    0.03
  20   0  -2   81.59    3.19
  20   0  -1    0.00    0.03
  20   0   0   26.25    1.04
  20   0   1   -0.04    0.02
 -20   0  -1   -0.07    0.05
  20   0   2   81.14    3.24
 -20   0  -2   84.96    3.27
 -20   0  -3   -0.03    0.05
 -20   0  -3   -0.01    0.03
  20   0   3    0.06    0.03
  20   0   4   65.82    2.52
 -20   0  -4   62.06    2.50
 -20   0  -4   64.52    2.55
 -20   0  -5   -0.03    0.05
  20   0   5   -0.02    0.03
 -20   0  -6    0.86    0.11
  20   0   6    0.87    0.08
  20   0   7   -0.06    0.04
 -20   0  -7    0.04    0.07
 -20   0  -8    1.43    0.16
  20   0   8    1.44    0.12
 -20   0  -9    0.00    0.08
 -20   0 -10   21.23    0.94
 -20   0 -11    0.01    0.10
 -20   0 -12   -0.08    0.10
 -20   0 -13   -0.03    0.11
 -20   0 -14    0.28    0.14
  20   2 -19   14.26    0.72
  20  -2 -19   15.93    0.83
  20   2 -18    6.55    0.39
  20  -2 -18    6.72    0.39
  20   2 -17    0.09    0.10
  20  -2 -17    0.17    0.09
  20   2 -16    2.49    0.22
  20  -2 -16    2.44    0.20
  20   2 -15   12.02    0.59
  20  -2 -15   12.77    0.58
  20   2 -14    0.38    0.10
  20  -2 -14    0.16    0.08
  20   2 -13   42.95    1.75
  20  -2 -13   42.60    1.74
  20   2 -12    9.82    0.48
  20  -2 -12   10.44    0.48
  20   2 -11   40.80    1.64
  20  -2 -11   39.49    1.63
  20   2 -10   10.12    0.46
  20   2 -10    9.85    0.41
  20  -2 -10    9.43    0.45
  20   2  -9    1.96    0.16
  20   2  -9    2.05    0.11
  20  -2  -9    2.04    0.15
  20   2  -8    8.51    0.39
  20   2  -8    8.38    0.35
  20  -2  -8    7.92    0.39
  20   2  -7  125.72    4.69
  20   2  -7  124.86    4.72
  20  -2  -7  110.77    4.72
  20   2  -6    4.00    0.18
  20   2  -6    3.86    0.21
  20  -2  -6    3.96    0.22
  20   2  -5  153.65    6.00
  20   2  -5  152.83    6.01
  20  -2  -5  154.84    6.00
  20   2  -4    5.81    0.26
  20  -2  -4    6.10    0.28
  20   2  -3   14.97    0.59
  20  -2  -3   14.21    0.61
  20   2  -2   29.95    1.11
  20  -2  -2   25.54    1.12
  20   2  -1   56.43    2.01
  20  -2  -1   45.89    2.01
  20   2   0   24.86    0.98
 -20   2   0   24.08    0.98
  20  -2   0   24.36    0.98
  20   2   1   93.88    3.67
 -20   2  -1   91.29    3.67
 -20   2  -1   96.76    3.68
  20  -2   1   93.35    3.66
 -20   2  -2   13.55    0.56
 -20   2  -2   13.22    0.58
  20   2   2   13.59    0.57
  20  -2   2   13.95    0.55
  20   2   3   49.12    1.96
 -20   2  -3   48.53    1.97
 -20   2  -3   50.04    1.95
 -20  -2  -3   51.70    1.99
  20  -2   3   48.35    1.94
 -20   2  -4    0.07    0.04
 -20   2  -4    0.11    0.05
  20   2   4    0.09    0.04
 -20  -2  -4    0.08    0.06
  20  -2   4    0.10    0.03
 -20   2  -5    3.73    0.20
  20   2   5    3.99    0.21
 -20   2  -5    4.05    0.23
 -20  -2  -5    3.99    0.23
  20  -2   5    3.95    0.18
 -20   2  -6    1.07    0.10
  20   2   6    1.18    0.12
 -20   2  -6    1.38    0.14
 -20  -2  -6    1.35    0.15
  20  -2   6    1.24    0.09
 -20   2  -7   18.91    0.81
  20   2   7   19.77    0.83
 -20   2  -7   20.01    0.85
 -20  -2  -7   20.16    0.85
  20   2   8    4.88    0.27
 -20   2  -8    5.53    0.31
 -20  -2  -8    4.80    0.30
 -20   2  -9   36.81    1.56
  20   2   9   38.05    1.52
 -20  -2  -9   37.38    1.55
 -20   2 -10    0.25    0.10
 -20  -2 -10    0.30    0.10
 -20   2 -11   22.96    1.03
 -20  -2 -11   23.50    1.03
 -20   2 -12    0.02    0.09
 -20  -2 -12    0.09    0.10
 -20   2 -13    3.00    0.28
 -20  -2 -13    2.72    0.27
 -20   2 -14    0.28    0.13
 -20  -2 -14    0.30    0.14
  20   4 -18    7.28    0.43
  20   4 -17    0.57    0.13
  20  -4 -17    0.58    0.12
  20   4 -16   28.68    1.24
  20   4 -15    0.44    0.12
  20  -4 -15    0.59    0.12
  20   4 -14   24.64    1.07
  20  -4 -14   24.88    1.07
  20   4 -13    4.89    0.32
  20  -4 -13    5.95    0.32
  20   4 -12   37.97    1.56
  20  -4 -12   37.23    1.55
  20   4 -11    4.85    0.29
  20  -4 -11    4.83    0.29
  20   4 -10   30.33    1.27
  20  -4 -10   30.70    1.27
  20   4  -9   18.81    0.82
  20   4  -9   19.79    0.77
  20  -4  -9   18.47    0.82
  20   4  -8   28.32    1.13
  20   4  -8   28.39    1.17
  20  -4  -8   28.18    1.18
  20   4  -7    2.98    0.15
  20   4  -7    2.77    0.18
  20  -4  -7    2.86    0.19
  20   4  -6    0.91    0.08
  20   4  -6    1.09    0.11
  20  -4  -6    0.83    0.11
  20   4  -5    0.88    0.08
  20   4  -5    0.93    0.09
  20  -4  -5    0.69    0.09
  20   4  -4  100.68    3.86
  20   4  -4   99.38    3.84
  20  -4  -4   95.20    3.87
  20   4  -3    0.03    0.04
  20   4  -3   -0.04    0.04
  20  -4  -3    0.01    0.05
 -20   4   2   94.65    3.78
  20   4  -2   96.80    3.77
  20   4  -2   97.44    3.77
  20  -4  -2   96.92    3.79
  20   4  -1    2.03    0.11
  20   4  -1    1.92    0.13
 -20   4   1    1.82    0.13
  20  -4  -1    2.03    0.13
  20   4   0   16.90    0.62
  20   4   0   13.42    0.63
 -20   4   0   16.74    0.64
 -20   4   0   13.75    0.63
  20  -4   0   15.33    0.64
 -20   4  -1   10.90    0.49
 -20   4  -1   11.83    0.49
  20   4   1   11.56    0.50
  20  -4   1   11.54    0.49
 -20   4  -2    1.32    0.11
  20   4   2    1.24    0.11
 -20   4  -2    1.26    0.11
  20  -4   2    1.37    0.09
 -20   4  -3    0.07    0.05
 -20   4  -3    0.09    0.05
  20   4   3    0.06    0.06
 -20  -4  -3    0.16    0.07
  20  -4   3    0.14    0.04
 -20   4  -4   59.99    2.41
  20   4   4   63.87    2.42
 -20   4  -4   60.88    2.40
  20  -4   4   58.33    2.37
 -20  -4  -4   60.77    2.44
 -20   4  -5   11.09    0.50
 -20   4  -5   10.86    0.52
  20   4   5   11.89    0.52
 -20  -4  -5   12.67    0.54
 -20   4  -6   33.00    1.35
  20   4   6   33.25    1.34
 -20   4  -6   30.15    1.32
 -20  -4  -6   34.71    1.36
  20   4   7    7.26    0.37
 -20   4  -7    7.47    0.38
 -20   4  -7    7.84    0.36
 -20  -4  -7    7.31    0.38
 -20   4  -8    9.77    0.48
  20   4   8    9.71    0.46
 -20   4  -8   10.04    0.44
 -20  -4  -8    9.33    0.47
  20   4   9    0.05    0.08
 -20   4  -9    0.01    0.07
 -20   4  -9   -0.07    0.08
 -20  -4  -9   -0.08    0.08
 -20   4 -10    8.75    0.45
  20   4  10    8.19    0.43
 -20  -4 -10    8.80    0.45
  20   4  11    1.04    0.14
 -20   4 -11    1.34    0.18
 -20  -4 -11    1.17    0.17
 -20   4 -12    9.33    0.50
 -20  -4 -12    9.06    0.49
 -20   4 -13    5.55    0.36
 -20  -4 -13    5.53    0.36
 -20   4 -14    9.72    0.55
 -20  -4 -14   10.28    0.54
  20   6 -17    3.82    0.30
  20   6 -16    0.18    0.12
  20  -6 -16    0.21    0.11
  20   6 -15    4.14    0.30
  20  -6 -15    3.88    0.29
  20   6 -14    0.61    0.13
  20  -6 -14    0.57    0.13
  20   6 -13   29.18    1.18
  20  -6 -13   25.48    1.17
  20   6 -12    3.84    0.28
  20  -6 -12    4.43    0.28
  20   6 -11   12.47    0.58
  20  -6 -11   12.07    0.59
  20   6 -10    0.44    0.11
  20  -6 -10    0.44    0.11
  20   6  -9   -0.03    0.08
  20  -6  -9   -0.05    0.09
  20   6  -8    0.15    0.08
  20  -6  -8    0.30    0.09
  20   6  -7    0.27    0.08
  20   6  -7    0.63    0.08
  20  -6  -7    0.42    0.10
  20   6  -6    6.93    0.37
  20   6  -6    8.20    0.36
  20  -6  -6    8.26    0.40
  20   6  -5   65.50    2.65
  20   6  -5   68.90    2.64
  20  -6  -5   66.53    2.68
  20   6  -4    0.23    0.07
  20   6  -4    0.22    0.06
  20  -6  -4    0.22    0.08
  20   6  -3    9.92    0.43
  20   6  -3   10.12    0.44
 -20   6   3    9.84    0.45
  20  -6  -3    8.95    0.45
  20   6  -2    0.40    0.07
  20   6  -2    0.36    0.07
 -20   6   2    0.37    0.08
  20  -6  -2    0.42    0.08
  20   6  -1   27.44    1.12
 -20   6   1   27.11    1.12
  20   6  -1   27.31    1.09
  20  -6  -1   26.95    1.12
  20   6   0    3.27    0.19
  20  -6   0    3.01    0.19
  20   6   1    1.80    0.14
 -20   6  -1    1.87    0.15
  20  -6   1    1.60    0.13
  20   6   2    0.10    0.06
 -20   6  -2    0.08    0.06
  20  -6   2    0.14    0.05
  20   6   3    5.01    0.28
 -20   6  -3    5.07    0.27
  20  -6   3    5.03    0.24
  20   6   4    0.30    0.09
 -20   6  -4    0.20    0.07
 -20   6  -4    0.25    0.08
 -20   6  -5    0.53    0.09
 -20   6  -5    0.66    0.09
  20   6   5    0.53    0.11
 -20   6  -6    0.09    0.08
  20   6   6    0.09    0.08
 -20   6  -6    0.10    0.07
 -20  -6  -6    0.05    0.08
 -20   6  -7   40.39    1.63
  20   6   7   41.26    1.64
 -20   6  -7   39.49    1.61
 -20  -6  -7   37.89    1.64
  20   6   8    1.19    0.15
 -20   6  -8    1.01    0.13
 -20   6  -8    1.20    0.15
 -20  -6  -8    0.99    0.14
 -20   6  -9    8.70    0.43
  20   6   9    8.88    0.46
 -20   6  -9    8.64    0.45
 -20  -6  -9    8.90    0.45
 -20   6 -10   11.34    0.53
  20   6  10   11.32    0.56
 -20   6 -10   11.54    0.57
 -20  -6 -10   11.25    0.56
 -20   6 -11    0.73    0.14
  20   6  11    0.74    0.15
 -20  -6 -11    0.69    0.14
  20   6  12    0.22    0.11
 -20   6 -12    0.46    0.13
 -20  -6 -12    0.37    0.12
 -20   6 -13    1.04    0.18
 -20  -6 -13    1.25    0.18
  20  -8 -16   22.94    1.05
  20   8 -15    4.80    0.35
  20  -8 -15    4.69    0.34
  20   8 -14    8.16    0.46
  20  -8 -14    7.49    0.45
  20   8 -13    0.79    0.15
  20   8 -12   22.09    0.98
  20   8 -11    1.13    0.16
  20   8 -10   31.13    1.31
  20   8  -9    2.79    0.23
  20   8  -8   28.92    1.22
  20   8  -7    3.17    0.21
  20   8  -6    0.01    0.06
  20   8  -6   -0.08    0.07
  20  -8  -6   -0.04    0.08
  20   8  -5   10.14    0.46
  20   8  -5    9.65    0.46
  20  -8  -5   10.53    0.50
  20   8  -4   18.91    0.77
 -20   8   4   19.15    0.78
  20   8  -4   18.54    0.77
  20  -8  -4   15.29    0.78
  20   8  -3    4.90    0.27
  20   8  -3    5.11    0.26
 -20   8   3    4.68    0.27
  20  -8  -3    4.78    0.29
 -20   8   2   77.10    3.04
  20   8  -2   75.99    3.04
  20  -8  -2   76.68    3.05
  20   8  -1    4.96    0.28
 -20   8   1    5.69    0.29
  20  -8  -1    5.31    0.29
  20   8   0   12.31    0.56
 -20   8   0   11.55    0.55
  20  -8   0   12.63    0.56
  20   8   1   11.51    0.53
 -20   8  -1   10.84    0.51
  20  -8   1   11.18    0.51
 -20   8  -2   12.21    0.57
  20   8   2   13.03    0.59
 -20   8  -3   26.15    1.11
  20   8   3   26.97    1.13
 -20   8  -4   40.62    1.70
  20   8   4   43.42    1.73
 -20   8  -5   16.66    0.72
  20   8   5   16.07    0.74
 -20   8  -6   59.09    2.42
  20   8   6   61.63    2.45
  20   8   7    0.99    0.14
 -20   8  -7    0.92    0.13
 -20   8  -8    2.34    0.20
  20   8   8    2.53    0.22
 -20   8  -9    1.83    0.18
  20   8   9    1.91    0.20
  20   8  10    6.90    0.41
 -20   8 -10    6.80    0.38
  20   8  11    7.08    0.43
 -20   8 -11    7.21    0.40
  20   8  12   20.37    0.93
 -20   8 -12   16.86    0.96
  20  10 -12    1.05    0.17
  20  10 -11   11.98    0.60
  20  10 -10    0.39    0.13
  20  10  -9    0.03    0.10
  20  10  -8    0.21    0.11
  20  10  -7   24.51    1.05
  20  10  -6    5.95    0.33
  20  10  -5   24.24    1.03
  20 -10  -5   24.68    1.07
  20  10  -4    0.00    0.07
 -20  10   4    0.00    0.07
  20 -10  -4    0.10    0.08
  20  10  -3    0.56    0.11
 -20  10   3    0.69    0.12
  20 -10  -3    0.60    0.12
 -20  10   2    0.03    0.08
  20  10  -2    0.02    0.08
  20 -10  -2    0.01    0.08
  20  10  -1   18.65    0.84
 -20  10   1   19.56    0.83
  20 -10  -1   18.79    0.84
 -20  10   0    4.16    0.26
  20  10   0    3.97    0.27
  20 -10   0    4.12    0.26
  20  10   1   44.84    1.82
 -20  10  -1   43.60    1.80
  20  10   2    1.36    0.16
 -20  10  -2    1.54    0.16
  20  10   3   21.30    0.95
 -20  10  -3   21.47    0.93
  20  10   4    0.21    0.11
 -20  10  -4    0.18    0.11
  20  10   5    0.71    0.14
 -20  10  -5    0.43    0.11
 -20  10  -6    3.63    0.26
  20  10   6    3.20    0.26
 -20  10  -7    2.00    0.19
  20  10   7    1.97    0.22
 -20  10  -8    0.02    0.09
  20  10   8   -0.14    0.10
  20  12  -9    0.32    0.13
  20  12  -8   25.93    1.12
  20 -12  -6    0.08    0.10
  20 -12  -5   10.55    0.55
 -20  12   4    0.09    0.09
  20 -12  -4    0.09    0.10
 -20  12   3    1.03    0.15
  20 -12  -3    0.59    0.14
  20  12  -2   16.24    0.73
 -20  12   2   14.61    0.71
  20 -12  -2   15.89    0.74
 -20  12   1    1.31    0.16
  20  12  -1    1.02    0.16
  20  12   0    8.57    0.47
 -20  12   0    8.74    0.45
  20  12   1    0.84    0.15
 -20  12  -1    1.13    0.16
 -20  12  -2    0.13    0.11
  20  12   2    0.17    0.10
  20  12   3    2.28    0.23
 -20  12  -3    2.06    0.23
  21  -1 -20   10.63    0.57
  21   1 -19   21.27    0.99
  21  -1 -19   22.59    0.99
  21   1 -18    0.09    0.10
  21  -1 -18    0.39    0.12
  21   1 -17    3.05    0.25
  21  -1 -17    2.68    0.23
  21   1 -16    2.79    0.22
  21  -1 -16    2.56    0.22
  21   1 -15   -0.01    0.09
  21  -1 -15    0.11    0.09
  21   1 -14    0.89    0.14
  21  -1 -14    0.74    0.12
  21   1 -13    3.28    0.23
  21  -1 -13    3.27    0.20
  21   1 -12    0.15    0.09
  21  -1 -12    0.13    0.06
  21   1 -11   50.70    2.00
  21   1 -11   50.40    2.04
  21  -1 -11   50.54    2.02
  21   1 -10    3.84    0.19
  21   1 -10    3.50    0.22
  21  -1 -10    3.85    0.21
  21   1  -9   38.10    1.49
  21  -1  -9   36.77    1.51
  21   1  -8   50.19    2.00
  21  -1  -8   51.67    2.03
  21   1  -7   68.46    2.59
  21  -1  -7   63.85    2.61
  21   1  -6   11.99    0.48
  21  -1  -6   11.24    0.50
  21   1  -5    9.04    0.38
  21  -1  -5    9.11    0.40
  21   1  -4    0.03    0.03
  21  -1  -4    0.02    0.04
  21   1  -3   18.71    0.82
  21  -1  -3   22.62    0.84
  21   1  -2   98.94    3.70
  21  -1  -2   90.73    3.70
  21   1  -1    5.15    0.24
  21  -1  -1    5.90    0.25
  21   1   0   24.97    0.98
  21  -1   0   24.04    0.98
  21   1   1   76.78    3.02
 -21   1  -1   71.53    3.05
  21  -1   1   83.60    3.02
  21   1   2    1.29    0.09
 -21   1  -2    1.22    0.09
 -21   1  -2    1.13    0.11
  21  -1   2    1.27    0.08
 -21   1  -3   12.06    0.52
 -21   1  -3   12.36    0.55
  21   1   3   11.54    0.52
 -21  -1  -3   13.43    0.56
  21  -1   3   13.54    0.52
 -21   1  -4   15.29    0.62
  21   1   4   15.59    0.63
 -21   1  -4   15.70    0.65
 -21  -1  -4   15.05    0.66
  21  -1   4   14.00    0.61
 -21   1  -5    1.77    0.15
 -21   1  -5    2.03    0.12
  21   1   5    1.94    0.13
 -21  -1  -5    1.97    0.15
  21  -1   5    2.03    0.12
 -21   1  -6   26.72    1.10
  21   1   6   26.64    1.07
  21  -1   6   24.97    1.05
 -21  -1  -6   26.61    1.10
 -21   1  -7    7.16    0.38
  21   1   7    6.76    0.34
 -21  -1  -7    7.56    0.38
  21  -1   7    7.58    0.33
 -21   1  -8   10.17    0.51
  21   1   8   10.52    0.47
 -21  -1  -8   10.74    0.51
 -21   1  -9   36.37    1.49
 -21  -1  -9   34.82    1.49
 -21   1 -10    1.51    0.19
 -21  -1 -10    1.84    0.20
 -21   1 -11    5.32    0.34
 -21  -1 -11    5.57    0.35
 -21   1 -12    6.36    0.39
 -21  -1 -12    6.05    0.38
 -21   1 -13    4.07    0.32
 -21  -1 -13    4.24    0.33
 -21   1 -14   13.27    0.69
 -21  -1 -14   13.89    0.70
  21   3 -19    5.94    0.42
  21   3 -18    4.43    0.32
  21  -3 -18    4.20    0.29
  21   3 -17   16.21    0.76
  21  -3 -17   15.76    0.73
  21   3 -16    4.46    0.30
  21  -3 -16    4.19    0.27
  21   3 -15    1.26    0.17
  21   3 -14   26.61    1.13
  21  -3 -14   26.04    1.11
  21   3 -13   27.65    1.18
  21  -3 -13   27.99    1.17
  21   3 -12    5.47    0.31
  21  -3 -12    5.31    0.30
  21   3 -11   17.38    0.77
  21  -3 -11   17.42    0.76
  21   3 -10   11.83    0.56
  21   3 -10   12.43    0.51
  21  -3 -10   12.95    0.57
  21   3  -9   47.46    1.85
  21   3  -9   46.68    1.90
  21  -3  -9   47.34    1.90
  21   3  -8   76.41    2.99
  21   3  -8   77.79    3.03
  21  -3  -8   75.44    3.03
  21   3  -7    0.65    0.09
  21   3  -7    0.66    0.06
  21  -3  -7    0.61    0.09
  21   3  -6   30.98    1.23
  21   3  -6   29.49    1.19
  21  -3  -6   29.96    1.23
  21   3  -5   34.99    1.43
  21   3  -5   35.60    1.41
  21  -3  -5   36.07    1.44
  21   3  -4   39.10    1.56
  21   3  -4   40.67    1.58
  21  -3  -4   39.04    1.59
  21   3  -3   38.51    1.62
  21   3  -3   41.50    1.63
  21  -3  -3   42.96    1.64
  21   3  -2   18.03    0.73
  21   3  -2   18.70    0.73
  21  -3  -2   17.17    0.74
  21   3  -1    7.88    0.35
 -21   3   1    8.37    0.37
  21   3  -1    8.25    0.36
  21  -3  -1    8.57    0.37
 -21   3   0   25.99    1.07
  21   3   0   26.31    1.06
  21   3   0   26.68    1.05
  21  -3   0   26.53    1.06
  21   3   1    0.33    0.04
 -21   3  -1    0.27    0.06
  21   3   1    0.32    0.05
 -21   3  -1    0.31    0.06
  21  -3   1    0.36    0.05
 -21   3  -2   16.46    0.68
  21   3   2   16.68    0.69
 -21   3  -2   16.58    0.69
  21  -3   2   16.57    0.67
 -21   3  -3   53.15    2.09
 -21   3  -3   52.77    2.07
  21   3   3   54.42    2.09
 -21  -3  -3   49.58    2.11
 -21   3  -4    0.24    0.07
  21   3   4    0.27    0.06
 -21   3  -4    0.18    0.05
  21  -3   4    0.26    0.04
 -21  -3  -4    0.26    0.08
  21   3   5   19.23    0.78
 -21   3  -5   18.28    0.78
 -21   3  -5   18.29    0.76
 -21  -3  -5   19.00    0.80
  21  -3   5   17.15    0.73
  21   3   6    8.05    0.37
 -21   3  -6    7.35    0.34
 -21   3  -6    6.97    0.37
 -21  -3  -6    7.79    0.39
  21   3   7    0.00    0.07
 -21   3  -7    0.03    0.08
 -21   3  -7   -0.01    0.06
 -21  -3  -7   -0.02    0.07
 -21   3  -8   26.78    1.14
  21   3   8   26.40    1.12
 -21  -3  -8   27.36    1.14
  21   3   9    1.53    0.15
 -21   3  -9    1.53    0.18
 -21  -3  -9    1.50    0.17
 -21   3 -10    2.02    0.21
  21   3  10    2.18    0.19
 -21  -3 -10    2.06    0.21
 -21   3 -11    4.56    0.32
 -21  -3 -11    5.72    0.34
 -21   3 -12    6.96    0.41
 -21  -3 -12    6.38    0.40
 -21   3 -13    7.90    0.46
 -21  -3 -13    8.24    0.46
 -21   3 -14    0.84    0.18
 -21  -3 -14    1.14    0.19
  21   5 -17    8.45    0.48
  21   5 -16   11.62    0.56
  21  -5 -16   10.43    0.55
  21   5 -15    0.14    0.11
  21  -5 -15    0.07    0.09
  21   5 -14   12.96    0.62
  21  -5 -14   12.76    0.62
  21   5 -13    1.11    0.16
  21  -5 -13    0.96    0.14
  21   5 -12    0.20    0.10
  21  -5 -12    0.12    0.09
  21   5 -11    1.37    0.15
  21  -5 -11    1.73    0.18
  21   5 -10   29.12    1.22
  21  -5 -10   29.16    1.23
  21   5  -9   21.40    0.93
  21  -5  -9   22.46    0.95
  21   5  -8   57.99    2.24
  21   5  -8   54.98    2.20
  21  -5  -8   54.63    2.25
  21   5  -7   30.85    1.22
  21   5  -7   29.32    1.19
  21  -5  -7   28.86    1.23
  21   5  -6   16.70    0.74
  21   5  -6   17.24    0.72
  21  -5  -6   18.85    0.77
  21   5  -5   41.01    1.62
  21   5  -5   40.63    1.63
  21  -5  -5   40.41    1.65
  21   5  -4    6.73    0.32
  21   5  -4    6.85    0.31
  21  -5  -4    6.45    0.33
  21   5  -3   45.50    1.79
  21   5  -3   45.40    1.79
  21  -5  -3   44.07    1.81
  21   5  -2    7.65    0.34
 -21   5   2    7.40    0.35
  21   5  -2    7.42    0.33
  21  -5  -2    7.00    0.35
 -21   5   1   19.33    0.83
  21   5  -1   20.85    0.83
  21   5  -1   20.72    0.81
  21  -5  -1   18.91    0.83
 -21   5   0   12.75    0.54
  21   5   0   12.08    0.54
  21  -5   0   12.76    0.54
 -21   5  -1   31.74    1.22
  21   5   1   29.77    1.24
 -21   5  -1   29.11    1.23
  21  -5   1   30.75    1.23
 -21   5  -2    5.96    0.28
  21   5   2    5.74    0.30
 -21   5  -2    5.93    0.29
  21  -5   2    6.03    0.28
  21   5   3   52.84    1.98
 -21   5  -3   49.96    1.97
 -21   5  -3   51.27    1.97
  21  -5   3   43.49    1.94
 -21   5  -4    9.24    0.43
  21   5   4    9.09    0.44
 -21   5  -4    9.90    0.43
  21  -5   4    9.05    0.39
 -21   5  -5   18.05    0.75
  21   5   5   18.46    0.77
 -21   5  -5   17.79    0.76
 -21  -5  -5   16.54    0.78
 -21   5  -6    8.93    0.44
  21   5   6    9.12    0.44
 -21   5  -6    8.96    0.42
 -21  -5  -6    9.51    0.46
 -21   5  -7    0.04    0.08
 -21   5  -7    0.08    0.07
  21   5   7    0.03    0.07
 -21  -5  -7    0.08    0.09
 -21   5  -8    7.13    0.36
  21   5   8    7.48    0.39
 -21   5  -8    6.90    0.38
 -21  -5  -8    7.58    0.40
 -21   5  -9   35.93    1.56
  21   5   9   38.71    1.59
 -21   5  -9   40.33    1.61
 -21  -5  -9   39.28    1.60
 -21   5 -10    1.81    0.20
  21   5  10    1.64    0.18
 -21  -5 -10    1.59    0.18
  21   5  11   15.93    0.73
 -21   5 -11   15.30    0.74
 -21  -5 -11   16.05    0.74
 -21   5 -12    0.02    0.10
 -21  -5 -12   -0.01    0.10
 -21   5 -13    3.84    0.31
 -21  -5 -13    3.45    0.29
 -21   5 -14    7.12    0.63
  21  -7 -17    2.90    0.27
  21   7 -16   22.59    1.03
  21  -7 -16   22.57    1.02
  21   7 -15    9.65    0.50
  21  -7 -15    8.68    0.50
  21   7 -14   21.40    0.97
  21  -7 -14   21.68    0.98
  21   7 -13    1.16    0.17
  21  -7 -13    1.07    0.16
  21   7 -12   -0.15    0.08
  21  -7 -12    0.08    0.09
  21   7 -11    0.99    0.15
  21  -7 -11    0.94    0.15
  21   7 -10    0.74    0.13
  21  -7 -10    0.88    0.14
  21   7  -9    0.14    0.09
  21  -7  -9    0.07    0.10
  21   7  -8    8.59    0.43
  21  -7  -8    9.11    0.46
  21   7  -7    0.14    0.08
  21   7  -7    0.20    0.06
  21  -7  -7    0.15    0.10
  21   7  -6   13.13    0.59
  21   7  -6   13.39    0.58
  21  -7  -6   13.76    0.63
  21   7  -5   16.83    0.70
  21   7  -5   16.22    0.70
  21  -7  -5   15.83    0.73
  21   7  -4    0.28    0.07
  21   7  -4    0.18    0.07
  21  -7  -4    0.22    0.08
  21   7  -3    0.69    0.09
  21   7  -3    0.73    0.10
 -21   7   3    0.62    0.10
  21  -7  -3    0.63    0.11
 -21   7   2   24.20    1.02
  21   7  -2   24.67    1.01
  21   7  -2   24.31    0.99
  21  -7  -2   24.29    1.03
 -21   7   1    7.85    0.37
  21   7  -1    7.14    0.37
  21  -7  -1    7.95    0.38
 -21   7   0    4.30    0.23
  21   7   0    4.32    0.24
  21  -7   0    3.26    0.22
 -21   7  -1   18.38    0.80
  21   7   1   18.95    0.81
  21  -7   1   19.35    0.80
 -21   7  -2   58.56    2.31
  21   7   2   55.42    2.32
  21  -7   2   59.58    2.30
  21   7   3   36.50    1.46
 -21   7  -3   34.34    1.44
 -21   7  -4    1.13    0.13
  21   7   4    1.32    0.15
  21   7   5    9.07    0.45
 -21   7  -5    8.34    0.41
 -21   7  -6   16.85    0.69
  21   7   6   14.18    0.70
  21   7   7    0.12    0.10
 -21   7  -7    0.13    0.09
  21   7   8    6.10    0.34
 -21   7  -8    5.28    0.31
 -21  -7  -8    5.08    0.33
 -21   7  -9    1.65    0.17
  21   7   9    1.58    0.19
 -21  -7  -9    1.28    0.17
 -21   7 -10    0.69    0.12
  21   7  10    0.49    0.14
 -21  -7 -10    0.85    0.14
  21   7  11    7.33    0.42
 -21  -7 -11    6.65    0.40
  21   7  12    0.09    0.12
 -21  -7 -12    0.16    0.13
  21   9 -14    8.79    0.50
  21  -9 -14    9.37    0.52
  21   9 -13   14.21    0.70
  21  -9 -13   14.66    0.72
  21   9 -12    4.84    0.33
  21   9 -11   14.66    0.69
  21   9 -10   10.51    0.52
  21   9  -9   32.88    1.38
  21   9  -8   12.96    0.60
  21   9  -7    0.02    0.08
  21  -9  -7    0.08    0.09
  21   9  -6    3.12    0.22
  21  -9  -6    3.04    0.24
  21   9  -5   43.18    1.69
  21   9  -5   42.51    1.69
  21  -9  -5   39.05    1.72
 -21   9   4    3.95    0.24
  21   9  -4    3.70    0.23
  21   9  -4    3.77    0.23
  21  -9  -4    3.73    0.25
  21   9  -3   83.58    3.37
 -21   9   3   87.00    3.37
  21  -9  -3   83.96    3.39
 -21   9   2    2.59    0.19
  21   9  -2    2.49    0.20
  21  -9  -2    2.51    0.20
 -21   9   1    6.45    0.33
  21   9  -1    6.07    0.33
  21  -9  -1    6.02    0.34
 -21   9   0   46.30    1.90
  21   9   0   46.00    1.91
  21  -9   0   48.61    1.91
  21   9   1    3.06    0.22
 -21   9  -1    2.88    0.21
  21  -9   1    3.11    0.25
 -21   9  -2    0.84    0.12
  21   9   2    0.52    0.12
  21   9   3   20.10    0.88
 -21   9  -3   19.61    0.86
  21   9   4    0.24    0.11
 -21   9  -4    0.14    0.08
  21   9   5    4.73    0.31
 -21   9  -5    4.98    0.30
 -21   9  -6    1.50    0.17
  21   9   6    1.63    0.19
  21   9   7    0.18    0.11
 -21   9  -7   -0.05    0.09
 -21   9  -8    2.55    0.21
  21   9   8    3.13    0.27
 -21   9  -9   10.48    0.52
  21   9   9   10.22    0.55
  21   9  10    0.67    0.23
 -21   9 -10    0.61    0.13
  21  11 -11   15.43    0.74
  21  11 -10    4.25    0.31
  21  11  -9    0.78    0.15
  21  11  -8    8.28    0.44
  21  11  -7    0.16    0.11
  21 -11  -7    0.33    0.12
  21 -11  -6    0.98    0.15
  21 -11  -5    0.13    0.10
 -21  11   4    1.24    0.15
  21 -11  -4    1.26    0.17
  21  11  -3    7.07    0.39
 -21  11   3    7.12    0.39
  21 -11  -3    7.49    0.41
  21  11  -2    9.49    0.49
 -21  11   2    9.14    0.48
  21 -11  -2   10.40    0.50
  21  11  -1    2.70    0.22
 -21  11   1    2.40    0.20
  21 -11  -1    2.36    0.21
 -21  11   0   27.80    1.18
  21  11   0   27.52    1.19
  21  11   1    3.17    0.25
 -21  11  -1    3.13    0.24
  21  11   2    3.24    0.25
 -21  11  -2    2.98    0.24
 -21  11  -3    0.17    0.10
  21  11   3    0.25    0.10
  21  11   4    7.87    0.44
 -21  11  -4    7.61    0.41
  21  11   5    0.62    0.15
 -21  11  -5    0.54    0.13
  21 -13  -4    0.68    0.15
  21 -13  -3   28.08    1.24
  21  13  -1    4.98    0.34
  21  13   0    6.45    0.47
  22   0 -19   -0.05    0.11
  22   0 -18    6.58    0.39
  22   0 -17    0.00    0.09
  22   0 -16    0.09    0.09
  22   0 -15   -0.07    0.07
  22   0 -14   14.55    0.67
  22   0 -13    0.04    0.08
  22   0 -12   16.46    0.70
  22   0 -12   16.61    0.73
  22   0 -11    0.03    0.05
  22   0 -10    1.14    0.10
  22   0  -9   -0.02    0.04
  22   0  -8   27.10    1.09
  22   0  -7   -0.07    0.04
  22   0  -6   91.17    3.57
  22   0  -5    0.00    0.03
  22   0  -4   75.18    2.94
  22   0  -3   -0.04    0.03
  22   0  -2   46.14    1.82
  22   0  -1   -0.01    0.03
  22   0   0   71.15    2.78
 -22   0  -1   -0.04    0.05
  22   0   1    0.00    0.03
 -22   0  -2   29.05    1.18
  22   0   2   28.25    1.14
  22   0   3    0.01    0.03
 -22   0  -3   -0.08    0.05
 -22   0  -4   16.99    0.71
  22   0   4   16.06    0.68
 -22   0  -5    0.06    0.06
  22   0   5    0.01    0.04
 -22   0  -6    6.42    0.34
  22   0   6    6.33    0.30
 -22   0  -7   -0.04    0.08
  22   0   7    0.02    0.05
 -22   0  -8   70.84    2.92
  22   0   8   74.86    2.90
 -22   0  -9    0.01    0.09
 -22   0 -10    8.82    0.46
 -22   0 -11   -0.13    0.08
 -22   0 -12    1.44    0.19
 -22   0 -13   -0.05    0.10
 -22   0 -14    0.15    0.14
  22   2 -19   15.36    0.74
  22  -2 -19   14.89    0.72
  22   2 -18    0.18    0.11
  22  -2 -18    0.22    0.11
  22   2 -17    6.93    0.40
  22  -2 -17    7.20    0.39
  22   2 -16    0.36    0.12
  22  -2 -16    0.31    0.09
  22   2 -15   36.51    1.53
  22   2 -14    3.98    0.26
  22  -2 -14    3.50    0.23
  22   2 -13    6.16    0.34
  22  -2 -13    5.68    0.31
  22   2 -12    9.32    0.46
  22  -2 -12    9.29    0.44
  22   2 -11   72.65    2.80
  22   2 -11   73.64    2.86
  22  -2 -11   68.46    2.84
  22   2 -10    0.57    0.10
  22   2 -10    0.59    0.06
  22  -2 -10    0.38    0.09
  22   2  -9   52.96    2.07
  22   2  -9   52.08    2.11
  22  -2  -9   53.27    2.11
  22   2  -8    2.34    0.12
  22   2  -8    1.98    0.15
  22  -2  -8    2.31    0.16
  22   2  -7    9.97    0.44
  22   2  -7    8.91    0.40
  22  -2  -7   10.32    0.44
  22   2  -6   18.59    0.77
  22   2  -6   19.84    0.80
  22   2  -5   24.27    0.96
  22  -2  -5   23.68    0.98
  22   2  -4    6.98    0.29
  22  -2  -4    6.45    0.31
  22   2  -3   68.58    2.73
  22  -2  -3   70.97    2.75
  22   2  -2   17.60    0.70
  22  -2  -2   16.90    0.71
  22   2  -1   30.39    1.20
  22  -2  -1   29.72    1.20
  22   2   0    0.87    0.08
  22  -2   0    1.08    0.08
 -22   2  -1   11.90    0.54
 -22   2  -1   12.02    0.52
  22  -2   1   13.12    0.51
  22   2   2    3.95    0.20
 -22   2  -2    4.34    0.22
 -22   2  -2    4.33    0.20
 -22  -2  -2    3.58    0.23
  22  -2   2    4.08    0.19
 -22   2  -3   40.87    1.63
 -22   2  -3   40.39    1.65
  22   2   3   41.02    1.64
 -22  -2  -3   41.28    1.67
  22  -2   3   42.09    1.62
  22   2   4    0.13    0.05
 -22   2  -4    0.14    0.05
 -22   2  -4    0.18    0.07
  22  -2   4    0.15    0.03
 -22  -2  -4    0.09    0.07
  22   2   5   50.21    2.01
 -22   2  -5   49.54    2.00
 -22   2  -5   50.32    2.03
 -22  -2  -5   49.47    2.04
  22  -2   5   53.07    1.99
 -22   2  -6    3.42    0.22
  22   2   6    3.64    0.20
 -22   2  -6    3.29    0.18
  22  -2   6    3.46    0.17
 -22  -2  -6    3.37    0.22
 -22   2  -7   31.27    1.32
  22   2   7   32.36    1.29
 -22  -2  -7   30.97    1.31
  22   2   8    1.08    0.12
 -22   2  -8    1.26    0.16
 -22  -2  -8    1.23    0.15
 -22   2  -9   21.32    0.95
  22   2   9   21.58    0.91
 -22  -2  -9   22.01    0.95
 -22   2 -10    9.30    0.48
 -22  -2 -10    8.82    0.47
 -22   2 -11   40.43    1.68
 -22  -2 -11   39.04    1.67
 -22   2 -12    6.93    0.43
 -22  -2 -12    7.39    0.43
 -22   2 -13   13.40    0.68
 -22  -2 -13   13.29    0.67
 -22   2 -14    0.04    0.11
 -22  -2 -14   -0.03    0.11
  22   4 -18   12.40    0.64
  22  -4 -18   13.34    0.77
  22   4 -17    6.19    0.39
  22   4 -16    0.67    0.14
  22   4 -15   -0.10    0.08
  22  -4 -15    0.02    0.08
  22   4 -14   27.78    1.20
  22  -4 -14   27.84    1.18
  22   4 -13    3.32    0.24
  22  -4 -13    3.08    0.23
  22   4 -12   24.36    1.02
  22  -4 -12   22.83    1.01
  22   4 -11   10.46    0.52
  22  -4 -11   11.18    0.52
  22   4 -10    4.78    0.28
  22  -4 -10    4.39    0.27
  22   4  -9   38.04    1.59
  22   4  -9   39.12    1.54
  22  -4  -9   39.93    1.60
  22   4  -8   14.41    0.65
  22   4  -8   14.65    0.60
  22  -4  -8   14.99    0.66
  22   4  -7    0.27    0.05
  22   4  -7    0.27    0.08
  22  -4  -7    0.16    0.08
  22   4  -6   64.70    2.56
  22   4  -6   66.42    2.53
  22  -4  -6   62.05    2.57
  22   4  -5    0.15    0.06
  22   4  -5    0.17    0.04
  22  -4  -5    0.18    0.07
  22   4  -4   42.44    1.73
  22   4  -4   42.83    1.72
  22  -4  -4   44.72    1.75
  22   4  -3   24.91    0.93
  22   4  -3   20.19    0.92
  22  -4  -3   23.00    0.94
  22   4  -2    0.27    0.05
  22   4  -2    0.22    0.05
  22  -4  -2    0.28    0.07
 -22   4   1    0.09    0.05
  22   4  -1    0.04    0.04
  22   4  -1    0.08    0.04
  22  -4  -1    0.04    0.05
  22   4   0   25.03    0.99
 -22   4   0   24.40    1.02
  22   4   0   25.81    1.02
  22  -4   0   24.56    1.01
 -22   4  -1    0.06    0.05
 -22   4  -1    0.18    0.06
  22   4   1    0.07    0.05
  22  -4   1    0.12    0.04
 -22   4  -2   55.70    2.24
  22   4   2   57.74    2.25
 -22   4  -2   55.80    2.25
  22  -4   2   57.62    2.23
 -22   4  -3    1.02    0.11
 -22   4  -3    0.79    0.09
  22   4   3    1.16    0.12
  22  -4   3    1.05    0.08
 -22   4  -4    1.67    0.13
  22   4   4    1.81    0.15
 -22   4  -4    1.45    0.14
  22  -4   4    1.86    0.10
 -22  -4  -4    1.44    0.16
 -22   4  -5   29.63    1.19
  22   4   5   27.63    1.20
 -22   4  -5   30.29    1.21
 -22  -4  -5   29.59    1.23
 -22   4  -6    5.45    0.30
  22   4   6    5.23    0.29
 -22   4  -6    5.21    0.27
 -22  -4  -6    5.74    0.32
 -22   4  -7   13.73    0.61
 -22   4  -7   13.97    0.64
  22   4   7   14.18    0.63
 -22  -4  -7   14.49    0.65
 -22   4  -8    0.04    0.08
  22   4   8    0.00    0.07
 -22   4  -8    0.00    0.06
 -22  -4  -8    0.14    0.08
  22   4   9    1.74    0.18
 -22   4  -9    1.92    0.19
 -22  -4  -9    1.87    0.18
 -22   4 -10    9.80    0.50
  22   4  10    9.62    0.48
 -22  -4 -10    9.98    0.50
 -22   4 -11   -0.04    0.10
 -22  -4 -11    0.14    0.11
 -22   4 -12    0.46    0.14
 -22  -4 -12    0.75    0.15
 -22   4 -13    0.32    0.14
 -22  -4 -13    0.21    0.13
 -22   4 -14   14.11    0.90
  22   6 -16    0.66    0.15
  22  -6 -16    0.75    0.14
  22   6 -15    9.12    0.49
  22  -6 -15    8.90    0.48
  22   6 -14    2.04    0.22
  22  -6 -14    2.01    0.21
  22   6 -13    1.05    0.16
  22  -6 -13    1.00    0.16
  22   6 -12    0.89    0.15
  22  -6 -12    1.18    0.16
  22   6 -11    0.15    0.10
  22  -6 -11    0.16    0.10
  22   6 -10    3.36    0.23
  22  -6 -10    3.36    0.25
  22   6  -9  145.65    5.79
  22  -6  -9  149.28    5.81
  22   6  -8    0.16    0.08
  22  -6  -8    0.21    0.09
  22   6  -7    1.93    0.16
  22   6  -7    2.09    0.14
  22  -6  -7    1.76    0.18
  22   6  -6    0.20    0.06
  22   6  -6    0.07    0.07
  22  -6  -6    0.13    0.08
  22   6  -5   80.52    3.12
  22   6  -5   79.25    3.13
  22  -6  -5   77.64    3.15
  22   6  -4    0.52    0.07
  22   6  -4    0.42    0.08
  22  -6  -4    0.29    0.08
 -22   6   3   58.25    2.37
  22   6  -3   59.61    2.36
  22   6  -3   60.27    2.37
  22  -6  -3   60.47    2.39
  22   6  -2    1.23    0.12
 -22   6   2    1.47    0.13
  22   6  -2    1.52    0.12
  22  -6  -2    1.39    0.14
 -22   6   1   25.27    1.07
  22   6  -1   26.15    1.07
  22  -6  -1   26.09    1.07
 -22   6   0    6.15    0.31
  22   6   0    6.25    0.31
  22  -6   0    6.25    0.31
 -22   6  -1    0.49    0.08
  22   6   1    0.61    0.09
  22  -6   1    0.68    0.09
 -22   6  -2    0.11    0.07
  22   6   2    0.25    0.08
  22  -6   2    0.37    0.07
 -22   6  -3   65.27    2.61
  22   6   3   66.67    2.63
  22  -6   3   65.44    2.59
 -22   6  -4    0.06    0.07
  22   6   4    0.13    0.08
 -22   6  -5   31.88    1.35
  22   6   5   33.33    1.38
 -22   6  -5   34.42    1.46
  22   6   6    2.77    0.21
 -22   6  -6    2.96    0.19
 -22   6  -6    2.78    0.19
 -22  -6  -6    2.02    0.19
 -22   6  -7   22.05    0.91
  22   6   7   22.22    0.94
 -22   6  -7   22.18    0.93
 -22  -6  -7   20.01    0.95
  22   6   8    0.23    0.10
 -22   6  -8    0.14    0.08
 -22   6  -8    0.17    0.09
 -22  -6  -8    0.07    0.09
 -22   6  -9   -0.02    0.08
  22   6   9    0.15    0.10
 -22   6  -9   -0.08    0.08
 -22  -6  -9   -0.02    0.09
 -22   6 -10    3.67    0.27
  22   6  10    3.13    0.26
 -22  -6 -10    3.32    0.26
 -22   6 -11   29.39    1.25
  22   6  11   28.73    1.24
 -22  -6 -11   28.57    1.25
  22   6  12    0.72    0.14
 -22   6 -12    0.67    0.15
 -22  -6 -12    0.61    0.15
 -22   6 -13   21.04    0.96
 -22  -6 -13   20.52    0.95
  22  -8 -16    4.87    0.40
  22   8 -15    0.34    0.15
  22  -8 -15    0.27    0.12
  22   8 -14   30.11    1.23
  22  -8 -14   25.82    1.22
  22   8 -13    0.08    0.12
  22  -8 -13    0.06    0.10
  22   8 -12   13.75    0.68
  22  -8 -12   15.12    0.71
  22   8 -11    0.77    0.14
  22  -8 -11    0.70    0.13
  22   8 -10   14.87    0.68
  22  -8 -10   14.19    0.69
  22   8  -9   18.59    0.82
  22  -8  -9   18.10    0.84
  22   8  -8    9.68    0.47
  22  -8  -8    9.25    0.48
  22   8  -7    3.62    0.25
  22  -8  -7    3.71    0.26
  22   8  -6   61.06    2.28
  22   8  -6   58.09    2.26
  22  -8  -6   50.76    2.29
  22   8  -5    5.82    0.31
  22   8  -5    6.10    0.31
  22  -8  -5    6.25    0.35
  22   8  -4   10.12    0.48
  22   8  -4   10.54    0.48
  22  -8  -4   10.80    0.51
  22   8  -3    0.77    0.11
 -22   8   3    0.80    0.12
  22  -8  -3    0.92    0.13
 -22   8   2    0.54    0.10
  22   8  -2    0.61    0.10
  22  -8  -2    0.47    0.10
  22   8  -1    3.11    0.22
 -22   8   1    3.58    0.23
  22  -8  -1    3.56    0.23
 -22   8   0   34.17    1.42
  22   8   0   35.00    1.43
  22  -8   0   34.93    1.42
  22   8   1    0.09    0.08
 -22   8  -1    0.03    0.07
  22  -8   1   -0.03    0.06
 -22   8  -2   52.78    2.17
  22   8   2   55.39    2.19
  22   8   3    2.17    0.20
 -22   8  -3    2.39    0.19
  22   8   4    1.16    0.15
 -22   8  -4    1.52    0.15
  22   8   5    0.15    0.10
 -22   8  -5   -0.01    0.07
  22   8   6   10.06    0.52
 -22   8  -6   10.21    0.49
  22   8   7    0.85    0.15
 -22   8  -7    0.87    0.12
  22   8   8   17.77    0.79
 -22   8  -8   16.13    0.75
 -22   8  -9    1.69    0.18
  22   8   9    1.98    0.21
 -22   8 -10    6.34    0.36
  22   8  10    6.41    0.40
 -22   8 -11    4.30    0.29
  22   8  11    3.84    0.31
  22  10 -12   -0.09    0.11
  22 -10 -12    0.20    0.12
  22  10 -11    5.39    0.36
  22 -10 -11    5.94    0.38
  22  10 -10    6.69    0.41
  22 -10 -10    7.90    0.44
  22  10  -9   29.66    1.27
  22 -10  -9   30.45    1.31
  22  10  -8    2.56    0.22
  22 -10  -8    2.48    0.23
  22  10  -7    7.41    0.40
  22 -10  -7    7.82    0.43
  22  10  -6    8.83    0.44
  22 -10  -6    8.65    0.47
  22 -10  -5    0.20    0.10
 -22  10   4    0.00    0.08
  22  10  -4    0.16    0.08
  22 -10  -4    0.16    0.10
 -22  10   3   28.14    1.20
  22  10  -3   27.41    1.20
  22 -10  -3   29.87    1.22
 -22  10   2    2.79    0.22
  22  10  -2    2.42    0.21
  22 -10  -2    3.27    0.23
 -22  10   1    4.56    0.28
  22  10  -1    4.60    0.29
  22 -10  -1    4.25    0.28
  22  10   0    5.08    0.30
 -22  10   0    4.63    0.29
  22 -10   0    5.17    0.34
 -22  10  -1    1.95    0.18
  22  10   1    2.14    0.21
  22  10   2    7.87    0.42
 -22  10  -2    7.32    0.39
 -22  10  -3    2.84    0.22
  22  10   3    2.96    0.25
 -22  10  -4    1.09    0.15
  22  10   4    1.14    0.16
  22  10   5    6.44    0.39
 -22  10  -5    6.54    0.36
 -22  10  -6    3.85    0.28
  22  10   6    4.58    0.32
  22  10   7   12.11    0.61
 -22  10  -7   11.57    0.57
 -22  10  -8    0.84    0.15
  22  12  -9    2.04    0.21
  22 -12  -7    0.11    0.11
  22 -12  -6    5.99    0.39
  22 -12  -5    1.49    0.20
  22 -12  -4   19.63    0.90
 -22  12   3    7.61    0.42
  22 -12  -3    7.61    0.43
  22  12  -2    0.68    0.14
 -22  12   2    0.53    0.13
  22 -12  -2    0.39    0.13
  22  12  -1    1.58    0.18
 -22  12   1    1.74    0.19
  22  12   0   29.26    1.28
 -22  12   0   30.05    1.27
  22  12   1    0.06    0.11
 -22  12  -1    0.29    0.11
  22  12   2   22.05    0.99
 -22  12  -2   21.80    1.09
  23   1 -19    0.25    0.13
  23  -1 -19    0.35    0.12
  23   1 -18    3.10    0.27
  23  -1 -18    2.96    0.25
  23   1 -17    0.38    0.13
  23  -1 -17    0.35    0.11
  23   1 -16   -0.07    0.09
  23  -1 -16    0.05    0.09
  23   1 -15   24.43    1.04
  23  -1 -15   23.19    1.02
  23   1 -14   17.09    0.77
  23  -1 -14   16.83    0.75
  23   1 -13    4.51    0.28
  23  -1 -13    4.59    0.25
  23   1 -12   38.80    1.58
  23   1 -12   39.01    1.55
  23  -1 -12   37.39    1.55
  23   1 -11    6.34    0.33
  23   1 -11    6.50    0.29
  23  -1 -11    5.83    0.31
  23   1 -10   19.06    0.78
  23   1 -10   19.72    0.82
  23  -1 -10   18.23    0.80
  23   1  -9   14.32    0.59
  23  -1  -9   13.86    0.61
  23   1  -8    0.02    0.03
  23  -1  -8    0.05    0.05
  23   1  -7    2.30    0.13
  23  -1  -7    2.62    0.16
  23   1  -6   81.20    3.11
  23  -1  -6   78.04    3.13
  23   1  -5   19.43    0.77
  23  -1  -5   18.82    0.79
  23   1  -4  138.76    5.47
  23  -1  -4  142.44    5.48
  23   1  -3   22.19    0.86
  23  -1  -3   20.35    0.86
  23   1  -2   36.08    1.39
  23  -1  -2   34.28    1.40
  23   1  -1    2.97    0.15
  23  -1  -1    2.79    0.15
  23   1   0    1.27    0.08
  23  -1   0    1.29    0.09
  23   1   1   42.38    1.59
 -23   1  -1   35.43    1.61
  23  -1   1   42.21    1.58
  23   1   2   20.51    0.88
 -23   1  -2   23.83    0.92
 -23   1  -2   22.27    0.88
  23  -1   2   22.58    0.88
 -23  -1  -2   20.42    0.92
  23   1   3   13.98    0.59
 -23   1  -3   13.29    0.62
 -23   1  -3   14.15    0.58
 -23  -1  -3   15.15    0.63
  23  -1   3   14.59    0.58
 -23   1  -4   36.16    1.49
  23   1   4   35.62    1.46
 -23   1  -4   36.32    1.45
 -23  -1  -4   37.37    1.50
  23  -1   4   37.90    1.45
  23   1   5   52.07    2.11
 -23   1  -5   54.95    2.14
  23  -1   5   52.95    2.10
 -23  -1  -5   53.28    2.14
 -23   1  -6    7.66    0.38
  23   1   6    7.59    0.35
 -23  -1  -6    7.64    0.38
  23  -1   6    7.24    0.33
 -23   1  -7   29.20    1.17
  23   1   7   23.40    1.12
 -23  -1  -7   28.67    1.16
  23  -1   7   28.72    1.11
 -23   1  -8   11.05    0.54
  23   1   8   11.40    0.50
 -23  -1  -8   10.45    0.53
 -23   1  -9   11.89    0.58
 -23  -1  -9   11.82    0.58
 -23   1 -10    9.87    0.52
 -23  -1 -10   10.69    0.53
 -23   1 -11    0.60    0.13
 -23  -1 -11    0.64    0.14
 -23   1 -12   12.84    0.66
 -23  -1 -12   13.75    0.67
 -23   1 -13    3.56    0.31
 -23  -1 -13    3.75    0.31
 -23   1 -14    0.54    0.15
 -23  -1 -14    0.25    0.16
  23  -3 -19    4.90    0.33
  23   3 -18    5.13    0.36
  23  -3 -18    5.31    0.33
  23   3 -17    2.42    0.24
  23  -3 -17    2.53    0.22
  23   3 -16   13.39    0.65
  23   3 -15    6.94    0.39
  23  -3 -15    6.13    0.39
  23   3 -14    0.44    0.13
  23  -3 -14    0.45    0.11
  23   3 -13   34.88    1.45
  23  -3 -13   34.22    1.43
  23   3 -12   29.27    1.23
  23  -3 -12   29.06    1.22
  23   3 -11   -0.04    0.08
  23  -3 -11    0.05    0.08
  23   3 -10   15.54    0.64
  23   3 -10   15.65    0.70
  23  -3 -10   16.02    0.70
  23   3  -9   33.19    1.30
  23   3  -9   32.01    1.35
  23  -3  -9   33.09    1.35
  23   3  -8    9.06    0.42
  23   3  -8    8.38    0.37
  23  -3  -8    8.61    0.41
  23   3  -7    1.99    0.16
  23   3  -7    2.27    0.12
  23  -3  -7    2.06    0.16
  23   3  -6    6.01    0.29
  23   3  -6    5.88    0.26
  23   3  -5    6.52    0.30
  23   3  -5    6.08    0.28
  23   3  -4   10.73    0.46
  23   3  -4   10.95    0.47
  23  -3  -4   10.87    0.48
  23   3  -3    4.05    0.20
  23   3  -3    4.50    0.20
  23  -3  -3    3.62    0.21
  23   3  -2   10.98    0.47
  23   3  -2   11.23    0.47
  23   3  -1   17.65    0.69
  23   3  -1   17.12    0.70
  23  -3  -1   16.24    0.70
  23   3   0    4.73    0.22
  23   3   0    4.41    0.20
 -23   3   0    4.95    0.23
  23  -3   0    3.53    0.21
  23   3   1   14.58    0.60
 -23   3  -1   13.47    0.60
 -23   3  -1   13.52    0.59
  23  -3   1   14.73    0.58
  23   3   2   52.23    2.07
 -23   3  -2   54.58    2.08
 -23   3  -2   50.15    2.06
  23  -3   2   51.73    2.05
 -23   3  -3    0.24    0.06
 -23   3  -3    0.10    0.06
  23   3   3    0.07    0.06
 -23  -3  -3    0.10    0.07
  23  -3   3    0.18    0.04
 -23   3  -4   37.54    1.56
 -23   3  -4   38.73    1.59
  23   3   4   40.44    1.58
  23  -3   4   40.20    1.55
 -23  -3  -4   39.05    1.61
 -23   3  -5    0.38    0.07
 -23   3  -5    0.32    0.08
  23   3   5    0.36    0.08
 -23  -3  -5    0.30    0.09
  23  -3   5    0.51    0.05
  23   3   6    5.20    0.28
 -23   3  -6    4.71    0.29
 -23   3  -6    5.14    0.26
 -23  -3  -6    5.57    0.31
  23   3   7   10.34    0.50
 -23   3  -7   11.09    0.52
 -23  -3  -7   11.54    0.53
 -23   3  -8   35.12    1.48
  23   3   8   35.61    1.46
 -23  -3  -8   35.76    1.48
  23   3   9    0.30    0.09
 -23   3  -9    0.08    0.10
 -23  -3  -9    0.38    0.10
 -23   3 -10    4.90    0.32
  23   3  10    5.35    0.30
 -23  -3 -10    4.70    0.32
 -23   3 -11    7.15    0.42
 -23  -3 -11    7.22    0.41
 -23   3 -12    5.15    0.36
 -23  -3 -12    5.41    0.35
 -23   3 -13   15.02    0.76
 -23  -3 -13   15.95    0.76
  23   5 -17   14.01    0.69
  23   5 -16    0.43    0.14
  23  -5 -16    0.27    0.11
  23   5 -15    9.88    0.51
  23  -5 -15    9.53    0.50
  23   5 -14    0.03    0.11
  23  -5 -14   -0.04    0.09
  23   5 -13    7.56    0.42
  23  -5 -13    7.98    0.42
  23   5 -12    2.28    0.21
  23  -5 -12    2.22    0.19
  23   5 -11   14.83    0.70
  23  -5 -11   16.31    0.72
  23   5 -10   19.10    0.83
  23  -5 -10   18.91    0.84
  23   5  -9  110.03    4.35
  23  -5  -9  110.36    4.36
  23   5  -8    2.60    0.20
  23   5  -8    2.68    0.15
  23  -5  -8    2.80    0.20
  23   5  -7   47.85    1.92
  23   5  -7   48.58    1.96
  23  -5  -7   49.48    1.97
  23   5  -6    5.71    0.29
  23   5  -6    5.87    0.27
  23  -5  -6    5.69    0.31
  23   5  -5    2.88    0.18
  23   5  -5    2.98    0.16
  23  -5  -5    2.72    0.20
  23   5  -4   24.99    1.03
  23   5  -4   25.53    1.02
  23  -5  -4   24.69    1.05
  23   5  -3   32.26    1.28
  23   5  -3   33.17    1.28
  23  -5  -3   29.50    1.29
 -23   5   2    0.59    0.09
  23   5  -2    0.54    0.08
  23   5  -2    0.46    0.07
  23  -5  -2    0.47    0.08
  23   5  -1   37.13    1.45
 -23   5   1   34.26    1.44
  23   5  -1   35.57    1.43
  23  -5  -1   36.31    1.45
  23   5   0   23.60    0.96
 -23   5   0   22.78    0.96
  23  -5   0   23.21    0.95
 -23   5  -1   18.73    0.77
 -23   5  -1   18.26    0.77
  23   5   1   17.26    0.77
  23  -5   1   18.84    0.76
 -23   5  -2   18.20    0.80
 -23   5  -2   19.10    0.79
  23   5   2   19.80    0.81
  23  -5   2   19.22    0.78
  23   5   3    0.20    0.08
 -23   5  -3    0.09    0.07
 -23   5  -3    0.11    0.06
  23  -5   3    0.17    0.05
 -23   5  -4    3.60    0.21
 -23   5  -4    3.23    0.20
  23   5   4    3.38    0.22
  23  -5   4    3.55    0.21
 -23   5  -5   27.25    1.03
  23   5   5   25.93    1.05
 -23   5  -5   24.92    1.04
 -23  -5  -5   21.25    1.06
 -23   5  -6    0.42    0.10
  23   5   6    0.35    0.10
 -23   5  -6    0.43    0.09
 -23  -5  -6    0.40    0.11
  23   5   7   45.04    1.80
 -23   5  -7   44.41    1.77
 -23   5  -7   42.34    1.80
 -23  -5  -7   44.55    1.82
 -23   5  -8   13.53    0.61
  23   5   8   13.99    0.64
 -23   5  -8   13.16    0.64
 -23  -5  -8   14.60    0.65
 -23   5  -9    1.62    0.18
  23   5   9    1.10    0.15
 -23  -5  -9    1.48    0.18
  23   5  10   12.30    0.59
 -23   5 -10   12.28    0.60
 -23  -5 -10   12.26    0.60
 -23   5 -11    0.15    0.11
  23   5  11    0.02    0.10
 -23  -5 -11    0.03    0.09
 -23   5 -12    8.35    0.47
 -23  -5 -12    8.08    0.46
 -23   5 -13    9.99    0.54
 -23  -5 -13    9.58    0.53
  23  -7 -17    2.93    0.27
  23   7 -16    1.38    0.22
  23  -7 -16    1.35    0.19
  23   7 -15    6.66    0.42
  23  -7 -15    7.38    0.43
  23   7 -14    0.85    0.15
  23  -7 -14    0.99    0.16
  23   7 -13    3.36    0.26
  23  -7 -13    3.70    0.27
  23   7 -12   17.28    0.78
  23  -7 -12   16.37    0.78
  23   7 -11    1.34    0.16
  23  -7 -11    1.29    0.16
  23   7 -10   48.28    2.06
  23  -7 -10   52.94    2.09
  23   7  -9   19.71    0.88
  23  -7  -9   20.77    0.91
  23   7  -8    1.86    0.18
  23  -7  -8    1.87    0.20
  23   7  -7   47.97    1.98
  23   7  -7   47.62    1.96
  23  -7  -7   51.83    2.01
  23   7  -6   16.49    0.71
  23   7  -6   16.89    0.70
  23  -7  -6   15.77    0.73
  23   7  -5   12.00    0.53
  23   7  -5   12.13    0.54
  23  -7  -5   12.07    0.57
  23   7  -4    5.66    0.29
  23   7  -4    5.43    0.28
 -23   7   3    3.16    0.20
  23   7  -3    3.12    0.19
  23   7  -3    3.11    0.19
  23  -7  -3    2.87    0.21
  23   7  -2   15.47    0.67
 -23   7   2   14.59    0.67
  23  -7  -2   15.99    0.68
  23   7  -1   15.24    0.66
  23  -7  -1   14.94    0.66
  23   7   0    1.72    0.17
 -23   7   0    2.16    0.16
  23  -7   0    2.05    0.16
 -23   7  -1   22.32    0.90
  23   7   1   23.54    0.92
  23  -7   1   18.09    0.88
 -23   7  -2   39.24    1.61
  23   7   2   38.13    1.62
  23  -7   2   41.31    1.59
  23   7   3    0.17    0.09
 -23   7  -3    0.19    0.08
 -23   7  -4    7.80    0.39
  23   7   4    7.87    0.41
  23   7   5    1.68    0.17
 -23   7  -5    1.95    0.16
 -23   7  -6    4.15    0.26
  23   7   6    4.31    0.28
  23   7   7   12.75    0.62
 -23   7  -7   13.29    0.59
  23   7   8    0.59    0.13
 -23   7  -8    0.50    0.11
 -23  -7  -8    0.54    0.12
 -23   7  -9   13.09    0.58
  23   7   9   13.37    0.62
 -23  -7  -9   10.80    0.60
 -23   7 -10   14.43    0.66
  23   7  10   15.00    0.70
 -23  -7 -10   13.61    0.69
  23   7  11    0.37    0.13
 -23  -7 -11    0.64    0.14
  23   7  12    6.58    0.40
 -23  -7 -12    5.90    0.39
  23  -9 -14    5.61    0.42
  23   9 -13   17.72    0.79
  23  -9 -13   15.24    0.79
  23   9 -12    4.01    0.31
  23  -9 -12    4.45    0.32
  23   9 -11    0.08    0.10
  23  -9 -11    0.14    0.11
  23   9 -10    0.01    0.10
  23  -9 -10    0.03    0.10
  23   9  -9   15.26    0.69
  23  -9  -9   14.25    0.71
  23   9  -8    3.74    0.25
  23  -9  -8    3.48    0.27
  23   9  -7   20.49    0.84
  23  -9  -7   17.65    0.86
  23   9  -6    3.08    0.22
  23  -9  -6    3.25    0.25
  23   9  -5    0.27    0.08
  23   9  -5    0.23    0.09
  23  -9  -5    0.29    0.11
  23   9  -4   13.46    0.62
  23  -9  -4   14.19    0.65
  23   9  -3   26.19    1.09
 -23   9   3   24.82    1.09
  23  -9  -3   26.41    1.11
  23   9  -2    6.77    0.36
 -23   9   2    7.11    0.36
  23  -9  -2    6.84    0.37
  23   9  -1   15.41    0.68
 -23   9   1   14.52    0.66
  23  -9  -1   14.49    0.67
 -23   9   0    3.27    0.23
  23   9   0    3.26    0.23
  23  -9   0    3.05    0.22
  23   9   1   26.76    1.14
 -23   9  -1   26.58    1.12
 -23   9  -2    2.30    0.19
  23   9   2    2.75    0.22
  23   9   3    1.54    0.17
 -23   9  -3    1.35    0.15
  23   9   4   14.57    0.68
 -23   9  -4   14.07    0.65
 -23   9  -5   10.70    0.52
  23   9   5   11.16    0.56
  23   9   6    3.59    0.27
 -23   9  -6    2.85    0.22
 -23   9  -7    7.68    0.41
  23   9   7    7.87    0.45
 -23   9  -8    1.74    0.18
  23   9   8    1.57    0.20
  23   9   9    2.89    0.27
 -23   9  -9    2.88    0.24
 -23   9 -10    0.01    0.11
  23  11 -11    0.24    0.14
  23  11 -10    5.77    0.37
  23 -11 -10    6.46    0.55
  23  11  -9   -0.11    0.10
  23 -11  -9    0.05    0.11
  23  11  -8    0.26    0.12
  23 -11  -8    0.30    0.12
  23 -11  -7    0.89    0.15
  23 -11  -6    6.09    0.38
  23 -11  -5    2.47    0.23
  23 -11  -4   78.48    3.17
  23  11  -3    0.22    0.10
 -23  11   3    0.42    0.11
  23 -11  -3   -0.07    0.08
 -23  11   2    9.36    0.47
  23  11  -2    9.86    0.49
  23 -11  -2    9.06    0.48
 -23  11   1    7.17    0.39
  23  11  -1    6.99    0.40
  23  11   0    2.84    0.24
 -23  11   0    2.67    0.22
 -23  11  -1    2.37    0.21
  23  11   1    2.18    0.22
  23  11   2   17.11    0.81
 -23  11  -2   17.67    0.79
 -23  11  -3    2.08    0.20
  23  11   3    1.87    0.21
  23  11   4   16.40    0.78
 -23  11  -4   16.51    0.75
  23  11   5    0.02    0.15
 -23  11  -5   -0.03    0.11
  23 -13  -4    3.85    0.45
  24   0 -19    0.03    0.11
  24   0 -18   38.30    1.62
  24   0 -17   -0.07    0.10
  24   0 -16   67.90    2.75
  24   0 -15   -0.05    0.08
  24   0 -14    2.87    0.22
  24   0 -13    0.02    0.07
  24   0 -12   14.23    0.61
  24   0 -11    0.05    0.05
  24   0 -10   72.06    2.84
  24   0  -9    0.04    0.04
  24   0  -8  109.21    4.27
  24   0  -7    0.10    0.05
  24   0  -6    1.44    0.11
  24   0  -5    0.00    0.04
  24   0  -4   40.94    1.62
  24   0  -3   -0.01    0.03
  24   0  -2   63.13    2.48
  24   0  -1    0.02    0.03
  24   0   0   99.42    3.88
 -24   0  -1    0.05    0.06
  24   0   1   -0.01    0.03
  24   0   2    0.08    0.04
 -24   0  -2   -0.02    0.05
  24   0   3   -0.04    0.03
 -24   0  -3   -0.01    0.06
 -24   0  -4   58.68    2.32
  24   0   4   57.05    2.28
 -24   0  -5    0.01    0.07
  24   0   5    0.01    0.04
  24   0   6    1.14    0.11
 -24   0  -6    1.11    0.14
  24   0   7   -0.02    0.05
 -24   0  -7   -0.03    0.07
 -24   0  -8    2.80    0.22
 -24   0  -9    0.01    0.09
 -24   0 -10    0.52    0.12
 -24   0 -11   -0.10    0.08
 -24   0 -12    3.05    0.27
 -24   0 -13    0.00    0.10
  24   2 -19   16.55    0.83
  24  -2 -19   18.16    0.82
  24   2 -18    1.14    0.18
  24  -2 -18    0.96    0.16
  24   2 -17    0.41    0.14
  24  -2 -17    0.62    0.13
  24   2 -16    3.98    0.29
  24  -2 -16    4.09    0.27
  24   2 -15   19.18    0.87
  24   2 -14    3.15    0.25
  24  -2 -14    2.92    0.21
  24   2 -13   23.14    0.98
  24  -2 -13   22.10    0.96
  24   2 -12    0.13    0.09
  24  -2 -12    0.20    0.08
  24   2 -11    1.94    0.12
  24   2 -11    1.87    0.18
  24  -2 -11    1.83    0.17
  24   2 -10    6.54    0.34
  24   2 -10    6.85    0.30
  24  -2 -10    6.55    0.34
  24   2  -9    8.22    0.40
  24   2  -9    8.40    0.36
  24  -2  -9    8.11    0.39
  24   2  -8    0.15    0.04
  24   2  -8    0.12    0.07
  24  -2  -8    0.12    0.06
  24   2  -7   72.59    2.99
  24   2  -7   79.76    3.03
  24  -2  -7   77.40    3.02
  24   2  -6   12.91    0.52
  24  -2  -6   12.10    0.55
  24   2  -5   20.36    0.83
  24  -2  -5   20.66    0.85
  24   2  -4    2.72    0.14
  24   2  -3    0.03    0.03
  24  -2  -3   -0.02    0.04
  24   2  -2   10.54    0.39
  24  -2  -2    7.54    0.39
  24   2  -1   13.05    0.55
  24  -2  -1   13.35    0.55
  24   2   0   -0.03    0.04
  24  -2   0    0.00    0.03
 -24   2  -1   66.64    2.75
  24   2   1   72.51    2.73
 -24   2  -1   70.56    2.73
  24  -2   1   68.23    2.72
 -24   2  -2    2.16    0.13
 -24   2  -2    2.59    0.16
  24   2   2    2.27    0.14
 -24  -2  -2    1.70    0.16
  24  -2   2    2.18    0.12
  24   2   3   38.57    1.55
 -24   2  -3   38.29    1.56
 -24   2  -3   37.21    1.54
  24  -2   3   41.70    1.53
 -24  -2  -3   37.37    1.58
 -24   2  -4   35.81    1.46
  24   2   4   36.51    1.48
 -24   2  -4   35.86    1.49
 -24  -2  -4   37.99    1.51
  24  -2   4   37.56    1.45
  24   2   5   31.02    1.28
 -24   2  -5   32.59    1.31
 -24   2  -5   31.38    1.27
 -24  -2  -5   33.19    1.32
  24  -2   5   30.31    1.26
 -24   2  -6    3.77    0.24
  24   2   6    4.14    0.22
 -24  -2  -6    3.78    0.25
  24  -2   6    3.73    0.19
  24   2   7   78.97    3.12
 -24   2  -7   76.78    3.14
 -24  -2  -7   80.37    3.15
 -24   2  -8    4.68    0.29
  24   2   8    4.54    0.26
 -24  -2  -8    4.26    0.28
 -24   2  -9   27.80    1.22
  24   2   9   28.79    1.19
 -24  -2  -9   29.31    1.23
 -24   2 -10    3.01    0.24
 -24  -2 -10    3.05    0.26
 -24   2 -11    3.13    0.26
 -24  -2 -11    3.51    0.27
 -24   2 -12    0.17    0.13
 -24  -2 -12    0.07    0.11
 -24   2 -13    4.89    0.36
 -24  -2 -13    5.54    0.37
  24   4 -18   11.99    0.62
  24  -4 -18   11.59    0.58
  24   4 -17   -0.02    0.11
  24   4 -16    7.70    0.44
  24   4 -15    8.01    0.45
  24  -4 -15    8.20    0.43
  24   4 -14    7.70    0.43
  24  -4 -14    7.73    0.41
  24   4 -13    0.02    0.09
  24  -4 -13   -0.05    0.08
  24   4 -12    3.57    0.27
  24  -4 -12    3.96    0.26
  24   4 -11    6.10    0.35
[truncated: 178,991 more chars]
