# Supplementary material for: A multicolor and ratiometric fluorescent sensing platform for metal ions based on arene–metal-ion contact
Source: Commun Chem. 2021 Jul 6;4:104. doi: 10.1038/s42004-021-00541-y (PMC9814090; doi:10.1038/s42004-021-00541-y)
Supplement: Supplementary file 5 — Supplementary Data 3. [file 42004_2021_541_MOESM5_ESM.cif]

data_global
_audit_creation_date                               2018-02-01
_audit_creation_method                            'by CrystalStructure 4.2'
_audit_update_record                               ?

#==============================================================================
# PROCESSING SUMMARY (IUCr Office Use Only)

_journal_date_recd_electronic                      ?
_journal_date_from_coeditor                        ?
_journal_date_accepted                             ?
_journal_coeditor_code                             ?

#==============================================================================
# SUBMISSION DETAILS

_publ_contact_author_name                         'ENTER NAME'
_publ_contact_author_email                        'ENTER EMAIL ADDRESS'
_publ_contact_author_fax                          'ENTER FAX NUMBER'
_publ_contact_author_phone                        'ENTER PHONE NUMBER'
_publ_contact_letter
;
    ENTER TEXT OF LETTER
;
_publ_requested_journal                           'ENTER JOURNAL NAME HERE'
_publ_requested_category
                                               'CHOOSE FI FM FO CI CM CO or AD'
_publ_requested_coeditor_name                      ?

#==============================================================================
# TITLE AND AUTHOR LIST

_publ_section_title
;
    ENTER SECTION TITLE
;
_publ_section_title_footnote
;
    ENTER FOOTNOTE TO TITLE OF PAPER
;
loop_
_publ_author_name
_publ_author_footnote
_publ_author_address
' FIRST AUTHORS NAME '
;
  FIRST AUTHORS FOOTNOTES
;
;
  FIRST AUTHORS ADDRESS
;
_publ_section_synopsis
;
    ENTER SYNOPSIS
;

#==============================================================================
# TEXT

_publ_section_abstract
;
    ENTER ABSTRACT
;
_publ_section_comment
;
    ENTER TEXT
;
_publ_section_references
;
    ENTER OTHER REFERENCES

    Rigaku (2017). CrystalStructure. Version 4.2. 
    Rigaku Corporation, Tokyo, Japan.

    Altomare, A., Cascarano, G., Giacovazzo, C. and Guagliardi, A. 
    (1993). J. Appl. Cryst. 26, 343-350.
    SIR92

    Carruthers, J.R., Rollett,J.S., Betteridge, P.W.,
	 Kinna, D., Pearce, L., Larsen, A., and Gabe, E.(1999)
    CRYSTALS Issue 11, Chemical Crystallography Laboratory, Oxford, UK.

    Carruthers, J.R. and Watkin, D.J. (1979), Acta Cryst, A35, 698-699

;
_publ_section_figure_captions
;
    ENTER FIGURE CAPTIONS
;
_publ_section_exptl_prep
;
    ENTER COMPOUND PREPARATION DETAILS
;
_publ_section_exptl_refinement
;
    ENTER SPECIAL DETAILS OF THE REFINEMENT
;

#==============================================================================
data_anthag_0ma_in_P2(1)/n

#==============================================================================
# CHEMICAL DATA

_chemical_formula_sum                             'C32 H32 Ag Cl N5 O4'
_chemical_formula_moiety                          'C32 H32 Ag Cl N5 O4'
_chemical_formula_weight                           693.95
_chemical_melting_point                            ?

#==============================================================================
# CRYSTAL DATA
_space_group_crystal_system                        monoclinic
_space_group_name_H-M_alt                         'P 1 21/n 1'
_space_group_name_Hall                            '-P 2yn'
_space_group_IT_number                             14
loop_
_space_group_symop_id
_space_group_symop_operation_xyz
1   '+X,+Y,+Z'
2   '1/2-X,1/2+Y,1/2-Z'
3   '-X,-Y,-Z'
4   '-1/2+X,-1/2-Y,-1/2+Z'
#------------------------------------------------------------------------------
_cell_length_a                                     12.1440(15)
_cell_length_b                                     8.9639(11)
_cell_length_c                                     26.531(3)
_cell_angle_alpha                                  90.0000
_cell_angle_beta                                   95.4910(10)
_cell_angle_gamma                                  90.0000
_cell_volume                                       2874.9(6)
_cell_formula_units_Z                              4
_cell_measurement_reflns_used                      9892
_cell_measurement_theta_min                        2.1752
_cell_measurement_theta_max                        28.8016
_cell_measurement_temperature                      90
#------------------------------------------------------------------------------
_exptl_crystal_description                         none
_exptl_crystal_colour                              none
_exptl_crystal_size_max                            0.200
_exptl_crystal_size_mid                            0.200
_exptl_crystal_size_min                            0.200
_exptl_crystal_density_diffrn                      1.608
_exptl_crystal_density_meas                        ?
_exptl_crystal_density_method                     'not measured'
_exptl_crystal_F_000                               1428.00
_exptl_absorpt_coefficient_mu                      0.840
_exptl_absorpt_correction_type                     none

#==============================================================================
# EXPERIMENTAL DATA

_diffrn_ambient_temperature                        90
_diffrn_radiation_type                            'Mo K\a'
_diffrn_radiation_wavelength                       0.71075
_diffrn_measurement_device_type                   'Unknown CCD'
_diffrn_measurement_method                         \w
_diffrn_detector_area_resol_mean                   8.333
_diffrn_reflns_number                              16444
_diffrn_reflns_av_R_equivalents                    0.0320
_diffrn_reflns_theta_max                           28.82
_diffrn_reflns_theta_min                           1.542
_diffrn_reflns_theta_full                          27.51
_diffrn_measured_fraction_theta_max                0.912
_diffrn_measured_fraction_theta_full               0.990
_diffrn_reflns_Laue_measured_fraction_max          ?
_diffrn_reflns_Laue_measured_fraction_full         ?
_diffrn_reflns_point_group_measured_fraction_max   ?
_diffrn_reflns_point_group_measured_fraction_full  ?
_diffrn_reflns_limit_h_min                        -15
_diffrn_reflns_limit_h_max                         16
_diffrn_reflns_limit_k_min                        -8
_diffrn_reflns_limit_k_max                         12
_diffrn_reflns_limit_l_min                        -34
_diffrn_reflns_limit_l_max                         35
_diffrn_standards_number                           0
_diffrn_standards_interval_count                   .
_diffrn_standards_decay_%                          ?
_reflns_number_total                               6855
_reflns_number_gt                                  6560
_reflns_threshold_expression                       F>2.0\s(F)

#==============================================================================
# REFINEMENT DATA

_refine_special_details
;
    Refinement was performed using all reflections. The weighted R-factor
(wR), goodness of fit (S) and R-factor (gt) are 
    based on F, with F set to zero for negative F. The threshold expression of
    F > 2.0 sigma(F) is used only for calculating R-factor (gt).
;
_refine_ls_structure_factor_coef                   F
_refine_ls_R_factor_all                            ?
_refine_ls_R_factor_gt                             0.0258
_refine_ls_wR_factor_ref                           0.0279
_refine_ls_wR_factor_gt                            ?
_refine_ls_number_restraints                       ?
_refine_ls_hydrogen_treatment                      constr
_refine_ls_number_reflns                           6855
_refine_ls_number_parameters                       420
_refine_ls_goodness_of_fit_ref                     1.087
_refine_ls_weighting_scheme                        calc
_refine_ls_weighting_details
;
    Chebychev polynomial with 3 parameters (Carruthers & Watkin, 1979)
    0.1707    0.1499    0.0684
;
_atom_sites_solution_hydrogens                     geom
_atom_sites_solution_primary                       direct
_atom_sites_solution_secondary                     difmap
_refine_ls_shift/su_max                            0.000
_refine_diff_density_max                           1.160
_refine_diff_density_min                          -0.615
_refine_ls_extinction_method                       none
_refine_ls_extinction_coef                         ?

loop_
_atom_type_symbol
_atom_type_description
_atom_type_scat_dispersion_real
_atom_type_scat_dispersion_imag
_atom_type_scat_source
  'C' 'C'  0.0033 0.0016 
;
International Tables for Crystallography
(Vol. C, Tables 4.2.6.8 and 6.1.1.4)
;
  'H' 'H'  0.0000 0.0000 
;
International Tables for Crystallography
(Vol. C, Table 6.1.1.4)
;
  'N' 'N'  0.0061 0.0033 
;
International Tables for Crystallography
(Vol. C, Tables 4.2.6.8 and 6.1.1.4)
;
  'O' 'O'  0.0106 0.0060 
;
International Tables for Crystallography
(Vol. C, Tables 4.2.6.8 and 6.1.1.4)
;
  'Cl' 'Cl'  0.1484 0.1585 
;
International Tables for Crystallography
(Vol. C, Tables 4.2.6.8 and 6.1.1.4)
;
  'Ag' 'Ag'  -0.8971 1.1015 
;
International Tables for Crystallography
(Vol. C, Tables 4.2.6.8 and 6.1.1.4)
;

#==============================================================================
# ATOMIC COORDINATES AND THERMAL PARAMETERS

loop_
_atom_site_label
_atom_site_type_symbol
_atom_site_fract_x
_atom_site_fract_y
_atom_site_fract_z
_atom_site_U_iso_or_equiv
_atom_site_adp_type
_atom_site_occupancy
_atom_site_site_symmetry_multiplicity
_atom_site_calc_flag
_atom_site_refinement_flags
_atom_site_disorder_assembly
_atom_site_disorder_group
 Ag1 Ag 0.702150(10) 0.257970(10) 0.3641 0.01262(3) Uani 1 4 d . . .
 Cl2 Cl 0.36096(3) -0.08160(4) 0.375700(10) 0.01399(7) Uani 1 4 d . . .
 O1 O 0.43642(12) -0.12376(19) 0.41824(5) 0.0419(4) Uani 1 4 d . . .
 O2 O 0.25240(10) -0.13856(15) 0.38017(6) 0.0340(3) Uani 1 4 d . . .
 O6 O 0.40186(10) -0.13791(13) 0.32968(4) 0.0224(3) Uani 1 4 d . . .
 O7 O 0.35642(12) 0.07989(14) 0.37403(5) 0.0318(3) Uani 1 4 d . . .
 N1 N 0.54051(10) 0.25880(13) 0.30499(5) 0.0141(3) Uani 1 4 d . . .
 N2 N 0.58400(9) 0.47380(13) 0.38455(4) 0.0128(3) Uani 1 4 d . . .
 N3 N 0.87256(9) 0.20930(13) 0.34537(4) 0.0114(2) Uani 1 4 d . . .
 N7 N 0.60641(10) 0.16678(13) 0.43182(4) 0.0136(3) Uani 1 4 d . . .
 N8 N 0.85054(9) 0.18607(13) 0.45655(4) 0.0112(2) Uani 1 4 d . . .
 C1 C 1.02558(12) 0.66374(16) 0.36387(5) 0.0147(3) Uani 1 4 d . . .
 C2 C 0.94435(11) 0.13563(14) 0.37816(5) 0.0109(3) Uani 1 4 d . . .
 C13 C 0.83401(11) 0.63103(14) 0.38364(5) 0.0122(3) Uani 1 4 d . . .
 C14 C 0.72091(11) 0.68194(15) 0.37816(5) 0.0138(3) Uani 1 4 d . . .
 C15 C 0.86931(11) 0.51397(15) 0.41638(5) 0.0117(3) Uani 1 4 d . . .
 C16 C 0.50157(12) 0.14050(16) 0.27789(5) 0.0154(3) Uani 1 4 d . . .
 C17 C 0.66756(12) 0.05724(15) 0.46531(5) 0.0152(3) Uani 1 4 d . . .
 C18 C 0.69212(12) 0.79992(16) 0.34612(6) 0.0170(3) Uani 1 4 d . . .
 C19 C 0.63427(11) 0.61236(15) 0.40807(5) 0.0143(3) Uani 1 4 d . . .
 C20 C 0.98042(11) 0.47037(15) 0.42354(5) 0.0118(3) Uani 1 4 d . . .
 C21 C 1.01679(11) 0.35382(15) 0.45850(5) 0.0127(3) Uani 1 4 d . . .
 C22 C 0.33119(12) 0.26303(17) 0.25141(6) 0.0185(3) Uani 1 4 d . . .
 C23 C 0.90092(11) 0.07406(15) 0.42572(5) 0.0127(3) Uani 1 4 d . . .
 C24 C 0.77651(12) 0.11735(15) 0.49095(5) 0.0142(3) Uani 1 4 d . . .
 C25 C 0.90790(12) 0.25858(15) 0.30162(5) 0.0148(3) Uani 1 4 d . . .
 C26 C 0.93500(11) 0.27297(15) 0.48796(5) 0.0127(3) Uani 1 4 d . . .
 C27 C 1.06089(11) 0.54747(15) 0.39684(5) 0.0133(3) Uani 1 4 d . . .
 C29 C 0.36989(12) 0.38467(17) 0.28027(6) 0.0174(3) Uani 1 4 d . . .
 C30 C 0.91437(12) 0.70515(15) 0.35601(5) 0.0136(3) Uani 1 4 d . . .
 C31 C 0.47502(11) 0.37896(15) 0.30653(5) 0.0140(3) Uani 1 4 d . . .
 C32 C 1.05341(11) 0.10893(15) 0.36782(5) 0.0141(3) Uani 1 4 d . . .
 C33 C 0.39786(12) 0.13732(16) 0.25057(5) 0.0167(3) Uani 1 4 d . . .
 C34 C 0.52050(12) 0.51321(16) 0.33607(6) 0.0163(3) Uani 1 4 d . . .
 C35 C 0.87870(12) 0.82283(15) 0.32163(5) 0.0160(3) Uani 1 4 d . . .
 C36 C 1.01499(13) 0.23593(16) 0.28870(6) 0.0177(3) Uani 1 4 d . . .
 C37 C 0.77106(13) 0.86849(15) 0.31704(5) 0.0179(3) Uani 1 4 d . . .
 C38 C 1.08912(12) 0.16009(17) 0.32270(6) 0.0175(3) Uani 1 4 d . . .
 C39 C 1.17530(12) 0.50644(17) 0.40570(6) 0.0177(3) Uani 1 4 d . . .
 C40 C 1.12749(12) 0.32117(16) 0.46647(5) 0.0160(3) Uani 1 4 d . . .
 C41 C 0.50944(11) 0.40621(16) 0.41951(6) 0.0162(3) Uani 1 4 d . . .
 C42 C 0.57011(12) 0.30065(16) 0.45787(5) 0.0162(3) Uani 1 4 d . . .
 C43 C 1.20715(12) 0.39687(17) 0.43979(6) 0.0188(3) Uani 1 4 d . . .
 H5 H 1.07738 0.71507 0.34688 0.0179 Uiso 1 4 calc R . .
 H6 H 0.81748 0.46386 0.43372 0.0140 Uiso 1 4 calc R . .
 H7 H 0.54605 0.05619 0.27728 0.0186 Uiso 1 4 calc R . .
 H8 H 0.61848 0.02816 0.49087 0.0185 Uiso 1 4 calc R . .
 H9 H 0.68161 -0.02948 0.44436 0.0185 Uiso 1 4 calc R . .
 H10 H 0.6197 0.83492 0.34345 0.0200 Uiso 1 4 calc R . .
 H11 H 0.57419 0.68392 0.41097 0.0172 Uiso 1 4 calc R . .
 H12 H 0.66813 0.58646 0.44195 0.0170 Uiso 1 4 calc R . .
 H13 H 0.26196 0.26603 0.23312 0.0222 Uiso 1 4 calc R . .
 H14 H 0.96153 0.02873 0.44754 0.0152 Uiso 1 4 calc R . .
 H15 H 0.84412 -0.00137 0.41652 0.0154 Uiso 1 4 calc R . .
 H16 H 0.81891 0.0364 0.5084 0.0173 Uiso 1 4 calc R . .
 H17 H 0.76141 0.19454 0.51553 0.0170 Uiso 1 4 calc R . .
 H18 H 0.85851 0.31043 0.27908 0.0175 Uiso 1 4 calc R . .
 H19 H 0.89587 0.34652 0.50696 0.0150 Uiso 1 4 calc R . .
 H20 H 0.97486 0.20328 0.51162 0.0154 Uiso 1 4 calc R . .
 H21 H 0.3264 0.46958 0.28198 0.0207 Uiso 1 4 calc R . .
 H22 H 1.10154 0.05643 0.39074 0.0167 Uiso 1 4 calc R . .
 H23 H 0.37349 0.05355 0.23206 0.0201 Uiso 1 4 calc R . .
 H24 H 0.45912 0.57777 0.34371 0.0194 Uiso 1 4 calc R . .
 H25 H 0.56967 0.56831 0.31551 0.0191 Uiso 1 4 calc R . .
 H26 H 0.92936 0.8677 0.30226 0.0194 Uiso 1 4 calc R . .
 H27 H 1.03654 0.26993 0.25802 0.0217 Uiso 1 4 calc R . .
 H28 H 0.74903 0.94516 0.2947 0.0212 Uiso 1 4 calc R . .
 H29 H 1.16176 0.1452 0.31549 0.0214 Uiso 1 4 calc R . .
 H30 H 1.2276 0.55422 0.38798 0.0215 Uiso 1 4 calc R . .
 H31 H 1.15094 0.24816 0.48999 0.0191 Uiso 1 4 calc R . .
 H32 H 0.4759 0.48821 0.4371 0.0196 Uiso 1 4 calc R . .
 H33 H 0.45162 0.35198 0.39869 0.0198 Uiso 1 4 calc R . .
 H34 H 0.52183 0.26795 0.48329 0.0199 Uiso 1 4 calc R . .
 H35 H 0.6361 0.34858 0.47484 0.0197 Uiso 1 4 calc R . .
 H36 H 1.28158 0.37163 0.44549 0.0226 Uiso 1 4 calc R . .


loop_
_atom_site_aniso_label
_atom_site_aniso_U_11
_atom_site_aniso_U_22
_atom_site_aniso_U_33
_atom_site_aniso_U_12
_atom_site_aniso_U_13
_atom_site_aniso_U_23
 Ag1 0.00951(6) 0.01569(6) 0.01276(6) 0.00232(3) 0.00157(4) 0.00126(3)
 Cl2 0.01028(13) 0.01673(15) 0.01498(14) 0.00102(11) 0.00129(11) -0.00014(11)
 O1 0.0408(8) 0.0623(10) 0.0206(6) 0.0298(7) -0.0069(5) -0.0038(6)
 O2 0.0193(6) 0.0294(6) 0.0557(9) -0.0086(5) 0.0158(6) -0.0056(6)
 O6 0.0261(6) 0.0229(5) 0.0189(5) 0.0020(4) 0.0059(4) -0.0022(4)
 O7 0.0397(7) 0.0172(5) 0.0402(7) -0.0056(5) 0.0122(6) -0.0063(5)
 N1 0.0123(5) 0.0147(5) 0.0152(5) -0.0008(4) 0.0003(4) 0.0020(4)
 N2 0.0109(5) 0.0128(5) 0.0147(5) -0.0011(4) 0.0013(4) -0.0009(4)
 N3 0.0115(5) 0.0110(5) 0.0118(5) -0.0002(4) 0.0008(4) -0.0010(4)
 N7 0.0137(5) 0.0137(5) 0.0136(5) -0.0022(4) 0.0022(4) -0.0017(4)
 N8 0.0123(5) 0.0114(5) 0.0100(5) -0.0012(4) 0.0017(4) -0.0014(4)
 C1 0.0159(6) 0.0165(6) 0.0123(6) -0.0061(5) 0.0042(5) -0.0029(5)
 C2 0.0125(6) 0.0094(5) 0.0107(6) -0.0006(4) 0.0004(4) -0.0022(4)
 C13 0.0137(6) 0.0109(6) 0.0118(6) -0.0021(5) 0.0005(5) -0.0035(5)
 C14 0.0146(6) 0.0116(6) 0.0149(6) -0.0015(5) 0.0002(5) -0.0027(5)
 C15 0.0127(6) 0.0116(6) 0.0111(6) -0.0022(5) 0.0018(4) -0.0020(4)
 C16 0.0167(6) 0.0154(6) 0.0142(6) -0.0001(5) 0.0014(5) 0.0014(5)
 C17 0.0180(6) 0.0137(6) 0.0142(6) -0.0036(5) 0.0034(5) 0.0015(5)
 C18 0.0178(7) 0.0123(6) 0.0198(7) -0.0009(5) -0.0041(5) -0.0018(5)
 C19 0.0130(6) 0.0126(6) 0.0171(6) 0.0001(5) 0.0012(5) -0.0030(5)
 C20 0.0123(6) 0.0119(6) 0.0111(5) -0.0024(5) 0.0011(4) -0.0040(5)
 C21 0.0134(6) 0.0125(6) 0.0120(6) -0.0015(5) 0.0001(5) -0.0038(5)
 C22 0.0130(6) 0.0250(7) 0.0167(6) -0.0032(5) -0.0020(5) 0.0038(5)
 C23 0.0149(6) 0.0109(6) 0.0122(6) 0.0013(5) 0.0014(5) 0.0002(5)
 C24 0.0176(6) 0.0147(6) 0.0107(6) -0.0019(5) 0.0031(5) 0.0014(5)
 C25 0.0164(6) 0.0158(6) 0.0123(6) 0.0005(5) 0.0011(5) 0.0010(5)
 C26 0.0139(6) 0.0134(6) 0.0105(6) -0.0015(5) -0.0008(5) -0.0007(5)
 C27 0.0121(6) 0.0151(6) 0.0129(6) -0.0023(5) 0.0020(5) -0.0048(5)
 C29 0.0120(6) 0.0202(7) 0.0198(7) 0.0017(5) -0.0001(5) 0.0038(5)
 C30 0.0180(6) 0.0119(6) 0.0109(6) -0.0038(5) 0.0014(5) -0.0033(5)
 C31 0.0118(6) 0.0156(6) 0.0143(6) -0.0014(5) 0.0003(5) 0.0022(5)
 C32 0.0126(6) 0.0145(6) 0.0148(6) 0.0029(5) 0.0000(5) -0.0017(5)
 C33 0.0175(7) 0.0196(6) 0.0126(6) -0.0059(5) -0.0003(5) 0.0004(5)
 C34 0.0137(6) 0.0136(6) 0.0206(7) 0.0016(5) -0.0031(5) 0.0005(5)
 C35 0.0231(7) 0.0131(6) 0.0116(6) -0.0064(5) 0.0005(5) -0.0011(5)
 C36 0.0186(7) 0.0209(7) 0.0144(6) -0.0006(5) 0.0053(5) 0.0006(5)
 C37 0.0257(7) 0.0111(6) 0.0155(6) -0.0039(5) -0.0054(5) 0.0002(5)
 C38 0.0131(6) 0.0206(7) 0.0196(7) 0.0009(5) 0.0053(5) -0.0035(5)
 C39 0.0128(6) 0.0215(7) 0.0195(7) -0.0034(5) 0.0039(5) -0.0049(5)
 C40 0.0144(6) 0.0155(6) 0.0176(6) 0.0010(5) -0.0014(5) -0.0027(5)
 C41 0.0114(6) 0.0176(6) 0.0205(7) -0.0005(5) 0.0056(5) -0.0014(5)
 C42 0.0175(6) 0.0162(6) 0.0157(6) -0.0017(5) 0.0059(5) -0.0017(5)
 C43 0.0100(6) 0.0222(7) 0.0241(7) 0.0004(5) 0.0009(5) -0.0055(6)

#==============================================================================
_computing_data_collection                         Unknown
_computing_cell_refinement                         Unknown
_computing_data_reduction                          Unknown
_computing_structure_solution
                                               'SIR92 (Altomare, et al., 1994)'
_computing_structure_refinement
                                          'CRYSTALS (Carruthers, et al., 1999)'
_computing_publication_material
                                          'CrystalStructure 4.2 (Rigaku, 2017)'
_computing_molecular_graphics                     'CrystalStructure 4.2'

#==============================================================================
# MOLECULAR GEOMETRY


_geom_special_details
;
    ENTER SPECIAL DETAILS OF THE MOLECULAR GEOMETRY
;

loop_
_geom_bond_atom_site_label_1
_geom_bond_atom_site_label_2
_geom_bond_distance
_geom_bond_publ_flag
_geom_bond_site_symmetry_2
Ag1 N1 2.3924(12) yes .
Ag1 N2 2.4990(12) yes .
Ag1 N3 2.2174(12) yes .
Ag1 N7 2.3765(12) yes .
Cl2 O1 1.4347(14) yes .
Cl2 O2 1.4292(13) yes .
Cl2 O6 1.4520(12) yes .
Cl2 O7 1.4491(13) yes .
N1 C16 1.3416(18) yes .
N1 C31 1.3418(18) yes .
N2 C19 1.4939(17) yes .
N2 C34 1.4778(18) yes .
N2 C41 1.4859(19) yes .
N3 C2 1.3446(17) yes .
N3 C25 1.3498(18) yes .
N7 C17 1.4761(17) yes .
N7 C42 1.4732(19) yes .
N8 C23 1.4653(18) yes .
N8 C24 1.4757(18) yes .
N8 C26 1.4798(17) yes .
C1 C27 1.4012(19) yes .
C1 C30 1.397(2) yes .
C2 C23 1.5173(19) yes .
C2 C32 1.3986(19) yes .
C13 C14 1.4414(19) yes .
C13 C15 1.4029(18) yes .
C13 C30 1.438(2) yes .
C14 C18 1.381(2) yes .
C14 C19 1.512(2) yes .
C15 C20 1.4002(19) yes .
C16 C33 1.3920(19) yes .
C17 C24 1.527(2) yes .
C18 C37 1.426(2) yes .
C20 C21 1.4382(19) yes .
C20 C27 1.438(2) yes .
C21 C26 1.507(2) yes .
C21 C40 1.372(2) yes .
C22 C29 1.388(2) yes .
C22 C33 1.389(2) yes .
C25 C36 1.391(2) yes .
C27 C39 1.435(2) yes .
C29 C31 1.3956(19) yes .
C30 C35 1.4341(19) yes .
C31 C34 1.511(2) yes .
C32 C38 1.390(2) yes .
C35 C37 1.364(2) yes .
C36 C38 1.390(2) yes .
C39 C43 1.366(2) yes .
C40 C43 1.424(2) yes .
C41 C42 1.527(2) yes .

loop_
_geom_angle_atom_site_label_1
_geom_angle_atom_site_label_2
_geom_angle_atom_site_label_3
_geom_angle
_geom_angle_publ_flag
_geom_angle_site_symmetry_1
_geom_angle_site_symmetry_3
N1 Ag1 N2 71.81(4) yes . .
N1 Ag1 N3 125.35(4) yes . .
N1 Ag1 N7 93.82(4) yes . .
N2 Ag1 N3 140.22(4) yes . .
N2 Ag1 N7 76.68(4) yes . .
N3 Ag1 N7 129.52(4) yes . .
O1 Cl2 O2 111.43(9) yes . .
O1 Cl2 O6 109.01(8) yes . .
O1 Cl2 O7 107.86(9) yes . .
O2 Cl2 O6 109.76(8) yes . .
O2 Cl2 O7 109.07(8) yes . .
O6 Cl2 O7 109.67(7) yes . .
Ag1 N1 C16 125.02(9) yes . .
Ag1 N1 C31 115.73(9) yes . .
C16 N1 C31 118.11(12) yes . .
Ag1 N2 C19 120.94(8) yes . .
Ag1 N2 C34 104.99(8) yes . .
Ag1 N2 C41 102.51(8) yes . .
C19 N2 C34 108.85(10) yes . .
C19 N2 C41 109.11(10) yes . .
C34 N2 C41 110.02(11) yes . .
Ag1 N3 C2 120.86(9) yes . .
Ag1 N3 C25 120.58(9) yes . .
C2 N3 C25 118.51(12) yes . .
Ag1 N7 C17 115.44(9) yes . .
Ag1 N7 C42 105.34(8) yes . .
C17 N7 C42 114.54(10) yes . .
C23 N8 C24 111.77(11) yes . .
C23 N8 C26 111.78(10) yes . .
C24 N8 C26 107.57(10) yes . .
C27 C1 C30 121.64(13) yes . .
N3 C2 C23 117.47(12) yes . .
N3 C2 C32 121.65(12) yes . .
C23 C2 C32 120.79(11) yes . .
C14 C13 C15 122.08(12) yes . .
C14 C13 C30 119.27(12) yes . .
C15 C13 C30 118.63(12) yes . .
C13 C14 C18 119.16(13) yes . .
C13 C14 C19 121.38(11) yes . .
C18 C14 C19 119.42(12) yes . .
C13 C15 C20 121.75(13) yes . .
N1 C16 C33 123.38(13) yes . .
N7 C17 C24 113.45(11) yes . .
C14 C18 C37 121.30(13) yes . .
N2 C19 C14 113.63(11) yes . .
C15 C20 C21 121.52(12) yes . .
C15 C20 C27 119.38(12) yes . .
C21 C20 C27 119.06(12) yes . .
C20 C21 C26 120.45(12) yes . .
C20 C21 C40 119.35(13) yes . .
C26 C21 C40 120.14(12) yes . .
C29 C22 C33 118.62(13) yes . .
N8 C23 C2 114.32(11) yes . .
N8 C24 C17 115.15(11) yes . .
N3 C25 C36 123.08(13) yes . .
N8 C26 C21 114.63(11) yes . .
C1 C27 C20 118.90(12) yes . .
C1 C27 C39 121.78(13) yes . .
C20 C27 C39 119.29(12) yes . .
C22 C29 C31 119.46(13) yes . .
C1 C30 C13 119.65(12) yes . .
C1 C30 C35 121.28(13) yes . .
C13 C30 C35 119.05(13) yes . .
N1 C31 C29 122.06(13) yes . .
N1 C31 C34 117.82(12) yes . .
C29 C31 C34 120.07(12) yes . .
C2 C32 C38 119.47(12) yes . .
C16 C33 C22 118.34(13) yes . .
N2 C34 C31 113.29(11) yes . .
C30 C35 C37 120.40(13) yes . .
C25 C36 C38 118.31(14) yes . .
C18 C37 C35 120.69(13) yes . .
C32 C38 C36 118.98(14) yes . .
C27 C39 C43 120.09(14) yes . .
C21 C40 C43 121.59(13) yes . .
N2 C41 C42 112.63(11) yes . .
N7 C42 C41 109.82(11) yes . .
C39 C43 C40 120.60(13) yes . .


#==============================================================================

#==============================================================================
# Additional structures and associated data_? identifiers
# should be added at this point if there is more than one 
# structure analysis in the CIF.

#==============================================================================
#     End of CIF
#==============================================================================
