# Supplementary material for: A multicolor and ratiometric fluorescent sensing platform for metal ions based on arene–metal-ion contact
Source: Commun Chem. 2021 Jul 6;4:104. doi: 10.1038/s42004-021-00541-y (PMC9814090; doi:10.1038/s42004-021-00541-y)
Supplement: Supplementary file 6 — Supplementary Data 4. [file 42004_2021_541_MOESM6_ESM.cif]

data_global
_audit_creation_date                               2018-03-23
_audit_creation_method                            'by CrystalStructure 4.1'
_audit_update_record                               ?

#==============================================================================
# PROCESSING SUMMARY (IUCr Office Use Only)

_journal_date_recd_electronic                      ?
_journal_date_from_coeditor                        ?
_journal_date_accepted                             ?
_journal_coeditor_code                             ?

#==============================================================================
# SUBMISSION DETAILS

_publ_contact_author_name                         'ENTER NAME'
_publ_contact_author_email                        'ENTER EMAIL ADDRESS'
_publ_contact_author_fax                          'ENTER FAX NUMBER'
_publ_contact_author_phone                        'ENTER PHONE NUMBER'
_publ_contact_letter
;
    ENTER TEXT OF LETTER
;
_publ_requested_journal                           'ENTER JOURNAL NAME HERE'
_publ_requested_category
                                               'CHOOSE FI FM FO CI CM CO or AD'
_publ_requested_coeditor_name                      ?

#==============================================================================
# TITLE AND AUTHOR LIST

_publ_section_title
;
    ENTER SECTION TITLE
;
_publ_section_title_footnote
;
    ENTER FOOTNOTE TO TITLE OF PAPER
;
loop_
_publ_author_name
_publ_author_footnote
_publ_author_address
' FIRST AUTHORS NAME '
;
  FIRST AUTHORS FOOTNOTES
;
;
  FIRST AUTHORS ADDRESS
;
_publ_section_synopsis
;
    ENTER SYNOPSIS
;

#==============================================================================
# TEXT

_publ_section_abstract
;
    ENTER ABSTRACT
;
_publ_section_comment
;
    ENTER TEXT
;
_publ_section_references
;
    ENTER OTHER REFERENCES

    Rigaku (2014). CrystalStructure. Version 4.1. 
    Rigaku Corporation, Tokyo, Japan.

    Altomare, A., Burla, M. C., Camalli, M., Cascarano, G. L., 
    Giacovazzo, C., Guagliardi, A., Moliterni, A. G. G., 
    Polidori, G. and Spagna, R. 
    (1999). J. Appl. Cryst. 32, 115-119.
    SIR97

;
_publ_section_figure_captions
;
    ENTER FIGURE CAPTIONS
;
_publ_section_exptl_prep
;
    ENTER COMPOUND PREPARATION DETAILS
;
_publ_section_exptl_refinement
;
    ENTER SPECIAL DETAILS OF THE REFINEMENT
;

#==============================================================================
data_180322_Cu_0m_in_Pbca

#==============================================================================
# CHEMICAL DATA

_chemical_formula_sum                             'C32 H33 Cl2 Cu N5 O8'
_chemical_formula_moiety                          'C32 H33 Cl2 Cu N5 O8'
_chemical_formula_weight                           750.09
_chemical_melting_point                            ?

#==============================================================================
# CRYSTAL DATA
_space_group_crystal_system                        orthorhombic
_space_group_name_H-M_alt                         'P b c a'
_space_group_name_Hall                            '-P 2ac 2ab'
_space_group_IT_number                             61
loop_
_symmetry_equiv_pos_site_id
_space_group_symop_operation_xyz
1   '+X,+Y,+Z'
2   '1/2-X,1/2+Y,+Z'
3   '+X,1/2-Y,1/2+Z'
4   '1/2-X,-Y,1/2+Z'
5   '-X,-Y,-Z'
6   '1/2+X,1/2-Y,-Z'
7   '-X,1/2+Y,1/2-Z'
8   '1/2+X,+Y,1/2-Z'
#------------------------------------------------------------------------------
_cell_length_a                                     11.6509(19)
_cell_length_b                                     16.126(3)
_cell_length_c                                     33.091(5)
_cell_angle_alpha                                  90.0000
_cell_angle_beta                                   90.0000
_cell_angle_gamma                                  90.0000
_cell_volume                                       6217.3(18)
_cell_formula_units_Z                              8
_cell_measurement_reflns_used                      9892
_cell_measurement_theta_min                        2.1752
_cell_measurement_theta_max                        28.8016
_cell_measurement_temperature                      90
#------------------------------------------------------------------------------
_exptl_crystal_description                         cube
_exptl_crystal_colour                              blue
_exptl_crystal_size_max                            0.300
_exptl_crystal_size_mid                            0.200
_exptl_crystal_size_min                            0.200
_exptl_crystal_density_diffrn                      1.603
_exptl_crystal_density_meas                        ?
_exptl_crystal_density_method                     'not measured'
_exptl_crystal_F_000                               3096.00
_exptl_absorpt_coefficient_mu                      0.937
_exptl_absorpt_correction_type                     none

#==============================================================================
# EXPERIMENTAL DATA

_diffrn_ambient_temperature                        90
_diffrn_radiation_type                            'Mo K\a'
_diffrn_radiation_wavelength                       0.71075
_diffrn_measurement_device_type                   'Unknown CCD'
_diffrn_measurement_method                         \w
_diffrn_detector_area_resol_mean                   8.333
_diffrn_reflns_number                              34255
_diffrn_reflns_av_R_equivalents                    0.0414
_diffrn_reflns_theta_max                           28.856
_diffrn_reflns_theta_min                           1.231
_diffrn_reflns_theta_full                          25.242
_diffrn_measured_fraction_theta_max                0.929
_diffrn_measured_fraction_theta_full               0.999
_diffrn_reflns_Laue_measured_fraction_max          0.929
_diffrn_reflns_Laue_measured_fraction_full         0.999
_diffrn_reflns_point_group_measured_fraction_max   0.929
_diffrn_reflns_point_group_measured_fraction_full  0.999
_diffrn_reflns_limit_h_min                        -13
_diffrn_reflns_limit_h_max                         14
_diffrn_reflns_limit_k_min                        -21
_diffrn_reflns_limit_k_max                         19
_diffrn_reflns_limit_l_min                        -44
_diffrn_reflns_limit_l_max                         25
_diffrn_standards_number                           0
_diffrn_standards_interval_count                   .
_diffrn_standards_decay_%                          ?
_reflns_number_total                               7567
_reflns_number_gt                                  6849
_reflns_threshold_expression                       F^2^>2.0\s(F^2^)

#==============================================================================
# REFINEMENT DATA

_refine_special_details
;
    Refinement was performed using all reflections. The weighted 
    R-factor (wR) and goodness of fit (S) are based on F^2^.
    R-factor (gt) are based on F. The threshold expression of
    F^2^ > 2.0 sigma(F^2^) is used only for calculating R-factor (gt).
;
_refine_ls_structure_factor_coef                   Fsqd
_refine_ls_R_factor_all                            0.0498
_refine_ls_R_factor_gt                             0.0455
_refine_ls_wR_factor_ref                           0.1228
_refine_ls_wR_factor_gt                            0.1201
_refine_ls_number_restraints                       0
_refine_ls_hydrogen_treatment                      mixed
_refine_ls_number_reflns                           7567
_refine_ls_number_parameters                       437
_refine_ls_goodness_of_fit_ref                     1.032
_refine_ls_weighting_scheme                        calc
_refine_ls_weighting_details
          'w = 1/[\s^2^(Fo^2^)+(0.0634P)^2^+11.8478P] where P=(Fo^2^+2Fc^2^)/3'
_atom_sites_solution_hydrogens                     geom
_atom_sites_solution_primary                       direct
_atom_sites_solution_secondary                     difmap
_refine_ls_shift/su_max                            0.014
_refine_diff_density_max                           0.98
_refine_diff_density_min                          -0.78
_refine_ls_extinction_method                       none
_refine_ls_extinction_coef                         ?

loop_
_atom_type_symbol
_atom_type_description
_atom_type_scat_dispersion_real
_atom_type_scat_dispersion_imag
_atom_type_scat_source
  'C' 'C'  0.0033 0.0016 
;
International Tables for Crystallography
(Vol. C, Tables 4.2.6.8 and 6.1.1.4)
;
  'H' 'H'  0.0000 0.0000 
;
International Tables for Crystallography
(Vol. C, Table 6.1.1.4)
;
  'N' 'N'  0.0061 0.0033 
;
International Tables for Crystallography
(Vol. C, Tables 4.2.6.8 and 6.1.1.4)
;
  'O' 'O'  0.0106 0.0060 
;
International Tables for Crystallography
(Vol. C, Tables 4.2.6.8 and 6.1.1.4)
;
  'Cl' 'Cl'  0.1484 0.1585 
;
International Tables for Crystallography
(Vol. C, Tables 4.2.6.8 and 6.1.1.4)
;
  'Cu' 'Cu'  0.3201 1.2651 
;
International Tables for Crystallography
(Vol. C, Tables 4.2.6.8 and 6.1.1.4)
;

#==============================================================================
# ATOMIC COORDINATES AND THERMAL PARAMETERS

loop_
_atom_site_label
_atom_site_type_symbol
_atom_site_fract_x
_atom_site_fract_y
_atom_site_fract_z
_atom_site_U_iso_or_equiv
_atom_site_adp_type
_atom_site_occupancy
_atom_site_site_symmetry_multiplicity
_atom_site_calc_flag
_atom_site_refinement_flags
_atom_site_disorder_assembly
_atom_site_disorder_group
 Cu1 Cu 0.95061(2) 0.07403(2) 0.65911(2) 0.01046(9) Uani 1 8 d . . .
 Cl1 Cl 1.05583(5) 0.40590(4) 0.69391(2) 0.01964(13) Uani 1 8 d . . .
 Cl2 Cl 0.48713(5) 0.24167(4) 0.60584(2) 0.02053(13) Uani 1 8 d . . .
 O1 O 1.0515(2) 0.48393(13) 0.71527(6) 0.0346(5) Uani 1 8 d . . .
 O2 O 0.97364(18) 0.35036(14) 0.71169(9) 0.0477(7) Uani 1 8 d . . .
 O3 O 1.16827(17) 0.36982(14) 0.69713(8) 0.0412(6) Uani 1 8 d . . .
 O4 O 1.0305(2) 0.42198(15) 0.65250(7) 0.0438(6) Uani 1 8 d . . .
 O5 O 0.4703(2) 0.21710(15) 0.56436(7) 0.0389(5) Uani 1 8 d . . .
 O6 O 0.60693(16) 0.25812(12) 0.61275(7) 0.0296(4) Uani 1 8 d . . .
 O7 O 0.4231(2) 0.31532(16) 0.61292(9) 0.0562(8) Uani 1 8 d . . .
 O8 O 0.45148(18) 0.17448(18) 0.63101(8) 0.0459(7) Uani 1 8 d . . .
 N1 N 1.12653(16) 0.06827(11) 0.64895(6) 0.0116(3) Uani 1 8 d . . .
 N2 N 0.96397(16) 0.17564(11) 0.62508(6) 0.0116(3) Uani 1 8 d . . .
 N3 N 0.82983(16) 0.13107(11) 0.69690(5) 0.0117(3) Uani 1 8 d . . .
 N4 N 0.97825(17) -0.02226(12) 0.69634(6) 0.0131(4) Uani 1 8 d . . .
 N5 N 0.77564(15) 0.00190(11) 0.64801(5) 0.0111(3) Uani 1 8 d . . .
 C1 C 1.1345(2) 0.14884(15) 0.50078(7) 0.0184(5) Uani 1 8 d . . .
 C2 C 0.94987(18) 0.02233(13) 0.56993(7) 0.0122(4) Uani 1 8 d . . .
 C3 C 0.8286(2) 0.08534(14) 0.51835(7) 0.0157(4) Uani 1 8 d . . .
 C4 C 0.7462(2) -0.04722(13) 0.61096(6) 0.0135(4) Uani 1 8 d . . .
 C5 C 0.7849(2) 0.22827(13) 0.74926(7) 0.0149(4) Uani 1 8 d . . .
 C6 C 0.8622(2) 0.18277(13) 0.72672(7) 0.0144(4) Uani 1 8 d . . .
 C7 C 0.71728(18) 0.12257(13) 0.68872(6) 0.0111(4) Uani 1 8 d . . .
 C8 C 0.6346(2) 0.16654(13) 0.71001(6) 0.0135(4) Uani 1 8 d . . .
 C9 C 0.6690(2) 0.22024(13) 0.74051(7) 0.0139(4) Uani 1 8 d . . .
 C10 C 1.15786(19) 0.05744(13) 0.57327(7) 0.0133(4) Uani 1 8 d . . .
 C11 C 1.04739(18) 0.06072(14) 0.55392(7) 0.0131(4) Uani 1 8 d . . .
 C12 C 0.8996(2) 0.27823(14) 0.57850(7) 0.0158(4) Uani 1 8 d . . .
 C13 C 1.07289(19) 0.20207(13) 0.62003(6) 0.0125(4) Uani 1 8 d . . .
 C14 C 1.16940(19) 0.03225(14) 0.68766(7) 0.0146(4) Uani 1 8 d . . .
 C15 C 0.9264(2) 0.11962(15) 0.50066(7) 0.0171(4) Uani 1 8 d . . .
 C16 C 1.17314(19) 0.01744(13) 0.61399(7) 0.0135(4) Uani 1 8 d . . .
 C17 C 0.6330(2) 0.02095(15) 0.55652(7) 0.0178(4) Uani 1 8 d . . .
 C18 C 0.73806(19) 0.00337(13) 0.57291(7) 0.0135(4) Uani 1 8 d . . .
 C19 C 1.0349(2) 0.10988(14) 0.51781(7) 0.0153(4) Uani 1 8 d . . .
 C20 C 0.84044(19) 0.03526(13) 0.55401(6) 0.0128(4) Uani 1 8 d . . .
 C21 C 0.87846(19) 0.21343(13) 0.60481(7) 0.0134(4) Uani 1 8 d . . .
 C22 C 0.77950(19) -0.05752(14) 0.68264(7) 0.0146(4) Uani 1 8 d . . .
 C23 C 1.0995(2) 0.26758(14) 0.59452(7) 0.0159(4) Uani 1 8 d . . .
 C24 C 0.6215(2) 0.06940(16) 0.52099(8) 0.0217(5) Uani 1 8 d . . .
 C25 C 0.7164(2) 0.10058(16) 0.50243(7) 0.0199(5) Uani 1 8 d . . .
 C26 C 0.8999(2) -0.09193(14) 0.68704(7) 0.0165(4) Uani 1 8 d . . .
 C27 C 1.2387(2) 0.14087(16) 0.51887(7) 0.0205(5) Uani 1 8 d . . .
 C28 C 1.2504(2) 0.09548(15) 0.55547(7) 0.0176(4) Uani 1 8 d . . .
 C29 C 1.10222(19) -0.04581(14) 0.69659(7) 0.0154(4) Uani 1 8 d . . .
 C30 C 1.0111(2) 0.30562(14) 0.57337(7) 0.0188(5) Uani 1 8 d . . .
 C31 C 1.16098(19) 0.15707(13) 0.64503(7) 0.0124(4) Uani 1 8 d . . .
 C32 C 0.68410(19) 0.06386(13) 0.65519(7) 0.0124(4) Uani 1 8 d . . .
 H1A H 1.12763 0.18045 0.47667 0.0221 Uiso 1 8 calc R . .
 H2A H 0.9584 -0.01377 0.59242 0.0146 Uiso 1 8 calc R . .
 H4A H 0.67181 -0.07542 0.61546 0.0162 Uiso 1 8 calc R . .
 H4B H 0.80522 -0.09067 0.60711 0.0162 Uiso 1 8 calc R . .
 H5A H 0.81041 0.26413 0.77019 0.0179 Uiso 1 8 calc R . .
 H6A H 0.9417 0.18819 0.73252 0.0173 Uiso 1 8 calc R . .
 H8A H 0.55551 0.15998 0.70379 0.0162 Uiso 1 8 calc R . .
 H9 H 0.6136 0.25118 0.75524 0.0166 Uiso 1 8 calc R . .
 H12 H 0.8384 0.3036 0.56414 0.0190 Uiso 1 8 calc R . .
 H14A H 1.15931 0.07268 0.70989 0.0175 Uiso 1 8 calc R . .
 H14B H 1.25214 0.01913 0.6853 0.0175 Uiso 1 8 calc R . .
 H15 H 0.91893 0.15038 0.47632 0.0205 Uiso 1 8 calc R . .
 H16A H 1.25598 0.00745 0.61852 0.0161 Uiso 1 8 calc R . .
 H16B H 1.13422 -0.03713 0.61379 0.0161 Uiso 1 8 calc R . .
 H17 H 0.5659 0.00012 0.5693 0.0214 Uiso 1 8 calc R . .
 H21 H 0.80175 0.19512 0.60869 0.0161 Uiso 1 8 calc R . .
 H22A H 0.72476 -0.10344 0.67786 0.0175 Uiso 1 8 calc R . .
 H22B H 0.7568 -0.02879 0.70784 0.0175 Uiso 1 8 calc R . .
 H23 H 1.17653 0.28599 0.5916 0.0191 Uiso 1 8 calc R . .
 H24 H 0.54749 0.08012 0.51013 0.0261 Uiso 1 8 calc R . .
 H25 H 0.70809 0.13286 0.4786 0.0239 Uiso 1 8 calc R . .
 H26A H 0.90221 -0.13339 0.70909 0.0198 Uiso 1 8 calc R . .
 H26B H 0.92383 -0.11941 0.66164 0.0198 Uiso 1 8 calc R . .
 H27 H 1.30426 0.16588 0.50694 0.0245 Uiso 1 8 calc R . .
 H28 H 1.32374 0.09139 0.56786 0.0211 Uiso 1 8 calc R . .
 H29A H 1.11764 -0.08845 0.67576 0.0185 Uiso 1 8 calc R . .
 H29B H 1.12414 -0.06845 0.72331 0.0185 Uiso 1 8 calc R . .
 H30 H 1.02716 0.35021 0.55548 0.0226 Uiso 1 8 calc R . .
 H31A H 1.23715 0.16095 0.6319 0.0149 Uiso 1 8 calc R . .
 H31B H 1.16641 0.18276 0.67213 0.0149 Uiso 1 8 calc R . .
 H32A H 0.61201 0.03502 0.66247 0.0149 Uiso 1 8 calc R . .
 H32B H 0.67025 0.09572 0.63008 0.0149 Uiso 1 8 calc R . .
 H4 H 0.963(3) -0.008(2) 0.7203(11) 0.029(9) Uiso 1 8 d . . .


loop_
_atom_site_aniso_label
_atom_site_aniso_U_11
_atom_site_aniso_U_22
_atom_site_aniso_U_33
_atom_site_aniso_U_12
_atom_site_aniso_U_13
_atom_site_aniso_U_23
 Cu1 0.00881(14) 0.00959(14) 0.01298(14) 0.00161(9) 0.00135(9) 0.00195(9)
 Cl1 0.0138(3) 0.0144(3) 0.0307(3) -0.00113(19) -0.0054(2) 0.0074(2)
 Cl2 0.0157(3) 0.0162(3) 0.0296(3) 0.0015(2) -0.0053(2) -0.0004(2)
 O1 0.0556(15) 0.0287(11) 0.0194(9) -0.0062(10) -0.0003(9) -0.0019(8)
 O2 0.0169(10) 0.0255(11) 0.101(2) -0.0061(9) -0.0005(11) 0.0254(12)
 O3 0.0140(10) 0.0335(11) 0.0762(17) -0.0009(8) -0.0062(10) 0.0314(11)
 O4 0.0678(17) 0.0370(13) 0.0265(11) 0.0256(12) -0.0148(11) -0.0104(9)
 O5 0.0460(13) 0.0386(12) 0.0321(11) -0.0100(10) -0.0071(10) -0.0049(9)
 O6 0.0175(10) 0.0237(10) 0.0477(12) -0.0054(7) -0.0034(8) -0.0034(8)
 O7 0.0429(14) 0.0454(15) 0.080(2) 0.0274(12) -0.0210(13) -0.0312(14)
 O8 0.0255(12) 0.0646(17) 0.0477(14) -0.0160(11) -0.0086(9) 0.0296(13)
 N1 0.0107(9) 0.0100(8) 0.0141(8) 0.0013(7) 0.0003(7) -0.0008(6)
 N2 0.0140(9) 0.0093(8) 0.0115(8) 0.0014(7) 0.0016(7) -0.0002(6)
 N3 0.0107(9) 0.0104(8) 0.0139(9) -0.0005(7) 0.0014(7) -0.0005(6)
 N4 0.0125(9) 0.0116(9) 0.0151(9) 0.0008(7) 0.0004(7) 0.0013(7)
 N5 0.0101(9) 0.0090(8) 0.0141(8) -0.0004(7) 0.0010(7) -0.0009(6)
 C1 0.0204(12) 0.0213(11) 0.0134(10) -0.0031(9) 0.0043(9) -0.0013(8)
 C2 0.0123(11) 0.0101(9) 0.0143(10) 0.0004(7) 0.0010(7) -0.0035(8)
 C3 0.0173(11) 0.0165(10) 0.0135(10) -0.0002(9) -0.0022(8) -0.0050(8)
 C4 0.0136(10) 0.0100(9) 0.0170(10) -0.0030(8) 0.0006(8) -0.0036(8)
 C5 0.0192(11) 0.0108(9) 0.0148(10) -0.0028(8) 0.0019(8) -0.0027(8)
 C6 0.0144(11) 0.0126(10) 0.0161(10) -0.0013(8) -0.0001(8) -0.0016(8)
 C7 0.0118(10) 0.0089(9) 0.0124(9) -0.0002(8) 0.0015(7) 0.0019(7)
 C8 0.0134(10) 0.0126(9) 0.0144(10) -0.0004(8) 0.0008(8) 0.0008(8)
 C9 0.0162(11) 0.0092(9) 0.0162(10) 0.0006(8) 0.0038(8) 0.0003(7)
 C10 0.0126(10) 0.0123(9) 0.0149(10) 0.0014(8) 0.0030(8) -0.0047(8)
 C11 0.0138(11) 0.0113(9) 0.0141(10) -0.0003(8) 0.0020(8) -0.0049(8)
 C12 0.0197(11) 0.0119(10) 0.0158(10) 0.0054(8) 0.0002(8) 0.0005(8)
 C13 0.0136(10) 0.0098(9) 0.0141(10) 0.0010(8) 0.0026(8) -0.0032(8)
 C14 0.0122(10) 0.0150(10) 0.0165(10) 0.0018(8) -0.0023(8) 0.0020(8)
 C15 0.0205(11) 0.0180(11) 0.0126(10) -0.0010(9) 0.0016(9) -0.0020(8)
 C16 0.0094(10) 0.0132(10) 0.0178(10) 0.0037(8) 0.0018(8) -0.0035(8)
 C17 0.0144(11) 0.0192(11) 0.0198(11) -0.0016(9) 0.0007(9) -0.0060(9)
 C18 0.0133(10) 0.0122(9) 0.0149(10) -0.0005(8) 0.0006(8) -0.0057(8)
 C19 0.0163(11) 0.0153(11) 0.0143(10) -0.0015(8) 0.0036(8) -0.0049(8)
 C20 0.0132(10) 0.0115(9) 0.0138(10) 0.0001(8) 0.0005(8) -0.0053(8)
 C21 0.0120(10) 0.0122(10) 0.0160(10) 0.0021(8) 0.0005(8) -0.0008(8)
 C22 0.0141(11) 0.0116(10) 0.0182(10) -0.0018(8) 0.0017(8) 0.0029(8)
 C23 0.0182(11) 0.0111(10) 0.0186(11) -0.0007(8) 0.0043(9) -0.0010(8)
 C24 0.0161(11) 0.0270(13) 0.0221(12) 0.0034(10) -0.0053(9) -0.0042(9)
 C25 0.0194(12) 0.0250(12) 0.0154(11) 0.0011(10) -0.0031(9) -0.0006(9)
 C26 0.0164(11) 0.0098(10) 0.0232(11) -0.0012(8) -0.0006(9) 0.0029(8)
 C27 0.0198(12) 0.0229(12) 0.0186(11) -0.0074(10) 0.0082(9) -0.0036(9)
 C28 0.0150(11) 0.0206(11) 0.0171(10) -0.0011(9) 0.0038(9) -0.0053(9)
 C29 0.0138(11) 0.0136(10) 0.0188(11) 0.0036(8) -0.0010(8) 0.0034(8)
 C30 0.0253(13) 0.0124(10) 0.0188(11) 0.0014(9) 0.0042(9) 0.0032(8)
 C31 0.0098(10) 0.0109(9) 0.0167(10) -0.0016(8) -0.0007(8) -0.0010(8)
 C32 0.0097(10) 0.0115(10) 0.0160(10) -0.0001(8) 0.0003(8) -0.0020(8)

#==============================================================================
_computing_data_collection                         Unknown
_computing_cell_refinement                         Unknown
_computing_data_reduction                          Unknown
_computing_structure_solution                      SIR97
_computing_structure_refinement                   'SHELXL97 (Sheldrick, 2008)'
_computing_publication_material
                                          'CrystalStructure 4.1 (Rigaku, 2014)'
_computing_molecular_graphics                     'CrystalStructure 4.1'


#==============================================================================
# MOLECULAR GEOMETRY

_geom_special_details
;
    ENTER SPECIAL DETAILS OF THE MOLECULAR GEOMETRY
;

loop_
_geom_bond_atom_site_label_1
_geom_bond_atom_site_label_2
_geom_bond_distance
_geom_bond_publ_flag
_geom_bond_site_symmetry_1
_geom_bond_site_symmetry_2
Cu1 N1 2.0791(19) yes . .
Cu1 N2 1.9943(19) yes . .
Cu1 N3 2.0952(18) yes . .
Cu1 N4 2.008(2) yes . .
Cl1 O1 1.444(2) yes . .
Cl1 O2 1.437(2) yes . .
Cl1 O3 1.437(2) yes . .
Cl1 O4 1.425(2) yes . .
Cl2 O5 1.442(2) yes . .
Cl2 O6 1.439(2) yes . .
Cl2 O7 1.422(3) yes . .
Cl2 O8 1.428(3) yes . .
N1 C14 1.493(3) yes . .
N1 C16 1.518(3) yes . .
N1 C31 1.493(3) yes . .
N2 C13 1.349(3) yes . .
N2 C21 1.347(3) yes . .
N3 C6 1.346(3) yes . .
N3 C7 1.346(3) yes . .
N4 C26 1.480(3) yes . .
N4 C29 1.493(3) yes . .
N5 C4 1.499(3) yes . .
N5 C22 1.494(3) yes . .
N5 C32 1.481(3) yes . .
C1 C19 1.435(3) yes . .
C1 C27 1.359(3) yes . .
C2 C11 1.398(3) yes . .
C2 C20 1.395(3) yes . .
C3 C15 1.396(3) yes . .
C3 C20 1.437(3) yes . .
C3 C25 1.430(3) yes . .
C4 C18 1.503(3) yes . .
C5 C6 1.380(3) yes . .
C5 C9 1.388(3) yes . .
C7 C8 1.388(3) yes . .
C7 C32 1.509(3) yes . .
C8 C9 1.389(3) yes . .
C10 C11 1.439(3) yes . .
C10 C16 1.504(3) yes . .
C10 C28 1.373(3) yes . .
C11 C19 1.441(3) yes . .
C12 C21 1.382(3) yes . .
C12 C30 1.383(4) yes . .
C13 C23 1.387(3) yes . .
C13 C31 1.505(3) yes . .
C14 C29 1.511(3) yes . .
C15 C19 1.395(3) yes . .
C17 C18 1.369(3) yes . .
C17 C24 1.418(4) yes . .
C18 C20 1.442(3) yes . .
C22 C26 1.516(3) yes . .
C23 C30 1.388(3) yes . .
C24 C25 1.362(4) yes . .
C27 C28 1.422(3) yes . .

loop_
_geom_angle_atom_site_label_1
_geom_angle_atom_site_label_2
_geom_angle_atom_site_label_3
_geom_angle
_geom_angle_publ_flag
_geom_angle_site_symmetry_1
_geom_angle_site_symmetry_2
_geom_angle_site_symmetry_3
N1 Cu1 N2 82.44(8) yes . . .
N1 Cu1 N3 141.10(8) yes . . .
N1 Cu1 N4 84.64(8) yes . . .
N2 Cu1 N3 91.64(7) yes . . .
N2 Cu1 N4 165.75(8) yes . . .
N3 Cu1 N4 94.65(8) yes . . .
O1 Cl1 O2 108.62(14) yes . . .
O1 Cl1 O3 110.39(14) yes . . .
O1 Cl1 O4 107.74(13) yes . . .
O2 Cl1 O3 108.95(13) yes . . .
O2 Cl1 O4 111.66(16) yes . . .
O3 Cl1 O4 109.47(16) yes . . .
O5 Cl2 O6 109.50(14) yes . . .
O5 Cl2 O7 108.36(16) yes . . .
O5 Cl2 O8 107.88(15) yes . . .
O6 Cl2 O7 109.19(14) yes . . .
O6 Cl2 O8 109.22(13) yes . . .
O7 Cl2 O8 112.64(16) yes . . .
Cu1 N1 C14 102.04(13) yes . . .
Cu1 N1 C16 120.00(14) yes . . .
Cu1 N1 C31 103.67(13) yes . . .
C14 N1 C16 108.91(16) yes . . .
C14 N1 C31 110.97(17) yes . . .
C16 N1 C31 110.83(17) yes . . .
Cu1 N2 C13 113.76(14) yes . . .
Cu1 N2 C21 126.53(15) yes . . .
C13 N2 C21 119.42(19) yes . . .
Cu1 N3 C6 121.43(15) yes . . .
Cu1 N3 C7 119.31(14) yes . . .
C6 N3 C7 118.92(19) yes . . .
Cu1 N4 C26 111.14(14) yes . . .
Cu1 N4 C29 110.80(14) yes . . .
C26 N4 C29 113.86(18) yes . . .
C4 N5 C22 107.17(16) yes . . .
C4 N5 C32 108.84(16) yes . . .
C22 N5 C32 109.35(16) yes . . .
C19 C1 C27 120.5(2) yes . . .
C11 C2 C20 122.2(2) yes . . .
C15 C3 C20 119.2(2) yes . . .
C15 C3 C25 121.6(2) yes . . .
C20 C3 C25 119.2(2) yes . . .
N5 C4 C18 114.37(17) yes . . .
C6 C5 C9 118.2(2) yes . . .
N3 C6 C5 122.9(2) yes . . .
N3 C7 C8 121.47(19) yes . . .
N3 C7 C32 117.48(18) yes . . .
C8 C7 C32 121.06(19) yes . . .
C7 C8 C9 119.2(2) yes . . .
C5 C9 C8 119.4(2) yes . . .
C11 C10 C16 121.35(19) yes . . .
C11 C10 C28 119.7(2) yes . . .
C16 C10 C28 118.9(2) yes . . .
C2 C11 C10 122.8(2) yes . . .
C2 C11 C19 118.4(2) yes . . .
C10 C11 C19 118.6(2) yes . . .
C21 C12 C30 119.1(2) yes . . .
N2 C13 C23 121.8(2) yes . . .
N2 C13 C31 114.91(18) yes . . .
C23 C13 C31 123.3(2) yes . . .
N1 C14 C29 108.58(18) yes . . .
C3 C15 C19 121.7(2) yes . . .
N1 C16 C10 114.12(17) yes . . .
C18 C17 C24 121.8(2) yes . . .
C4 C18 C17 120.0(2) yes . . .
C4 C18 C20 120.32(19) yes . . .
C17 C18 C20 119.6(2) yes . . .
C1 C19 C11 119.0(2) yes . . .
C1 C19 C15 121.6(2) yes . . .
C11 C19 C15 119.4(2) yes . . .
C2 C20 C3 118.8(2) yes . . .
C2 C20 C18 122.61(19) yes . . .
C3 C20 C18 118.5(2) yes . . .
N2 C21 C12 121.6(2) yes . . .
N5 C22 C26 109.65(18) yes . . .
C13 C23 C30 118.5(2) yes . . .
C17 C24 C25 120.1(2) yes . . .
C3 C25 C24 120.8(2) yes . . .
N4 C26 C22 108.23(18) yes . . .
C1 C27 C28 120.7(2) yes . . .
C10 C28 C27 121.3(2) yes . . .
N4 C29 C14 106.74(18) yes . . .
C12 C30 C23 119.6(2) yes . . .
N1 C31 C13 109.09(18) yes . . .
N5 C32 C7 110.91(18) yes . . .


#==============================================================================

#==============================================================================
# Additional structures and associated data_? identifiers
# should be added at this point if there is more than one 
# structure analysis in the CIF.

#==============================================================================
#     End of CIF
#==============================================================================
